# Supplementary material for: The Translational Regulators GCN-1 and ABCF-3 Act Together to Promote Apoptosis in C. elegans
Source: PLoS Genet. 2014 Aug 7;10(8):e1004512. doi: 10.1371/journal.pgen.1004512 (PMC4125083; doi:10.1371/journal.pgen.1004512)
Supplement: Table S1 — mRNA-seq and ribosome profiling analyses of wild-type animals and gcn-1 and abcf-3 mutants. (XLSX) [file pgen.1004512.s007.xlsx]

## Sheet: Sheet1
Table S1. mRNA-seq and ribosome profiling analyses of wild-type and gcn-1 and abcf-3 mutants.
ens_id	ens_name	length	gcn-1 RNASeq (No. reads)	abcf-3 RNASeq (No. reads)	wild type RNASeq (No. reads)	gcn-1 RNASeq (rpkm)	abcf-3 RNASeq (rpkm)	wild type RNASeq (rpkm)	gcn-1 vs wild type foldChange RNASeq	gcn-1 vs wild type log2FoldChange RNASeq	gcn-1 vs wild type pval RNASeq	gcn-1 vs wild type .padj	abcf-3 vs wild type foldChange RNASeq	abcf-3 vs wild type log2FoldChange RNASeq	abcf-3 vs wild type pval RNASeq	abcf-3 vs wild type RNASeq padj	gcn-1 RiboSeq (No. reads)	abcf-3 RiboSeq (No. reads)	wild type RiboSeq (No. reads)	gcn-1 RiboSeq (rpkm)	abcf-3 RiboSeq (rpkm)	Wild type RiboSeq (rpkm)	gcn-1 vs wild type foldChange RiboSeq	gcn-1 vs wild type log2FoldChange RiboSeq	gcn-1 vs wild type pval RiboSeq	gcn-1 vs wild type padj RiboSeq	abcf-3 vs wild type foldChange RiboSeq	abcf-3 vs wild type log2FoldChange RiboSeq	abcf-3 vs wild type pval RiboSeq	abcf-3 vs wild type padj RiboSeq	gcn-1 trans.effi	abcf-3 trans.effi	wild type trans.effi
2L52.1	2L52.1	1284	853	396	632	8.08556	6.28404	6.76171	0.92843	-0.107135	0.785357	1	1.19697	0.259387	0.550523	1	33	20	21	2.01915	1.76835	1.25581	0.636364	-0.652077	0.589383	1	0.752622	-0.410002	0.76053	1	0.249723	0.281403	0.185723
2L52.2	2L52.2	151	0	0	0	0	0	0									0	0	0	0	0	0
2RSSE.1	2RSSE.1	1301	1131	651	811	10.5806	10.1956	8.56344	0.898544	-0.154339	0.679148	1	0.934332	-0.0979931	0.811695	1	151	87	111	9.11843	7.59179	6.5511	0.735099	-0.443989	0.433297	1	0.914517	-0.128919	0.85247	1	0.861804	0.744615	0.765008
2RSSE.2	2RSSE.2	666	73	41	48	1.33406	1.25435	0.990083	0.823947	-0.279376	0.77323	1	0.878049	-0.187627	0.87046	1	7	1	1	0.825742	0.170462	0.115291	0.142857	-2.80735	0.534407	1	0.716783	-0.480391	1	1	0.61897	0.135897	0.116446
2RSSE.3	2RSSE.3	565	0	2	0	0	0.0721258	0					0		0.84232	1	0	0	0	0	0	0										0
2RSSE.4	2RSSE.4	72	0	0	0	0	0	0									0	0	0	0	0	0
2RSSE.5	2RSSE.5	192	0	0	0	0	0	0									0	0	0	0	0	0
2RSSE.6	2RSSE.6	77	73	15	11	11.5387	3.96926	1.96249	0.188821	-2.40491	0.0427471	1	0.55	-0.862496	0.665861	1	0	0	0	0	0	0									0	0	0
2RSSE.7	2RSSE.7	192	0	0	0	0	0	0									0	0	0	0	0	0
2RSSE.8	2RSSE.8	61	0	3	0	0	1.00208	0					0		0.708264	1	0	0	0	0	0	0										0
3R5.1	pot-3	853	1190	686	835	16.9795	16.3864	13.4475	0.879267	-0.185628	0.616041	1	0.912901	-0.13147	0.746506	1	122	100	111	11.2365	13.3092	9.99177	0.909836	-0.136321	0.829641	1	0.795629	-0.329832	0.599384	1	0.66177	0.812212	0.74302
3R5.2	3R5.2	447	0	0	0	0	0	0									0	0	0	0	0	0
4R79.1	nas-6	1035	151	107	146	1.77567	2.10646	1.93784	1.21159	0.276906	0.656317	1	1.02336	0.0333201	0.973203	1	15	4	13	1.1386	0.438755	0.964432	0.866667	-0.206451	0.946585	1	2.32955	1.22005	0.591851	1	0.641222	0.208291	0.497685
4R79.2	4R79.2	1188	111	58	86	1.13719	0.994765	0.994458	0.97086	-0.0426652	0.96926	1	1.11207	0.153246	0.866027	1	8	4	23	0.529047	0.382249	1.48655	2.875	1.52356	0.348039	1	4.1215	2.04317	0.228441	1	0.465223	0.38426	1.49484
4R79.4	21ur-5898	21	0	0	0	0	0	0
4R79.5	21ur-10202	21	0	0	0	0	0	0
6R55.2	6R55.2	296	9	6	6	0.370064	0.413018	0.278461	0.835391	-0.259477	0.982916	1	0.75	-0.415037	0.949173	1	1	1	0	0.265417	0.38354	0	0		1	1	0		0.966097	1	0.717219	0.928629	0
AC3.1	sri-20	1068	12	7	8	0.136753	0.133548	0.102902	0.835391	-0.259477	0.961722	1	0.857143	-0.222392	0.990494	1	0	0	3	0	0	0.215684			0.746857	1			0.778527	1	0	0	2.09602
AC3.10	spe-10	1224	427	203	392	4.24593	3.37928	4.39956	1.15037	0.202103	0.64954	1	1.44828	0.534336	0.277121	1	26	13	33	1.66883	1.20577	2.07015	1.26923	0.343954	0.77992	1	1.81953	0.863563	0.478402	1	0.393043	0.356813	0.470535
AC3.11	AC3.11	262	0	0	1	0	0	0.0524328			0.987654	1			1	1	0	0	0	0	0	0											0
AC3.12	AC3.12	260	51	25	63	2.38739	1.95919	3.32868	1.54793	0.63034	0.497995	1	1.89	0.918386	0.376771	1	2	3	2	0.604334	1.30994	0.590643	1	0	1	1	0.477855	-1.06535	0.889889	1	0.253136	0.668613	0.177441
AC3.13	AC3.13	329	29	22	11	1.07282	1.3625	0.459305	0.475309	-1.07306	0.528861	1	0.375	-1.41504	0.388734	1	0	1	0	0	0.345069	0					0		0.966097	1	0	0.253262	0
AC3.14	AC3.14	149	0	0	0	0	0	0									0	0	0	0	0	0
AC3.15	AC3.15	147	0	0	0	0	0	0									0	0	0	0	0	0
AC3.16	AC3.16	150	0	0	0	0	0	0									0	0	0	0	0	0
AC3.2	ugt-49	1831	3474	1918	3740	23.0923	21.3437	28.06	1.34903	0.431926	0.186202	1	1.46246	0.548398	0.127907	1	277	176	287	11.8853	10.9126	12.0354	1.0361	0.0511648	0.914464	1	1.16885	0.225084	0.665955	1	0.514688	0.511278	0.428918
AC3.3	abu-1	1403	583	309	367	5.05752	4.48756	3.59346	0.788821	-0.34223	0.424544	1	0.890777	-0.166864	0.726857	1	24	18	34	1.34392	1.45652	1.86076	1.41667	0.5025	0.671478	1	1.35392	0.437147	0.71642	1	0.265728	0.324569	0.517818
AC3.4	pqn-2	1314	339	267	269	3.14001	4.14023	2.8123	0.994337	-0.00819319	0.994629	1	0.755618	-0.404271	0.417805	1	35	20	46	2.09263	1.72797	2.68801	1.31429	0.394279	0.692852	1	1.6486	0.721243	0.476753	1	0.666442	0.417361	0.955806
AC3.5	AC3.5	3477	5051	2412	5506	17.6807	14.1345	21.7538	1.36597	0.449921	0.161597	1	1.71206	0.775737	0.0293896	0.846572	1382	735	1671	31.2265	23.9985	36.9012	1.20912	0.273954	0.388284	1	1.62958	0.704504	0.0972201	1	1.76614	1.69787	1.69631
AC3.6	col-151	987	15	7	7	0.18497	0.144507	0.0974284	0.584774	-0.77405	0.771549	1	0.75	-0.415037	0.933119	1	0	2	1	0	0.230046	0.077795			1	1	0.358392	-1.48039	0.921791	1	0	1.59193	0.798484
AC3.7	ugt-1	1711	2002	740	2619	14.241	8.81233	21.0276	1.63928	0.71306	0.0341682	0.952647	2.65439	1.40838	0.000202844	0.0182859	386	158	567	17.7238	10.4836	25.445	1.46891	0.554748	0.144294	1	2.57225	1.36303	0.00495247	0.695974	1.24456	1.18965	1.21007
AC3.8	ugt-2	1687	934	536	814	6.73842	6.47379	6.62848	1.09209	0.127092	0.737585	1	1.13899	0.187758	0.650854	1	129	61	102	6.00752	4.10504	4.64252	0.790698	-0.338802	0.572904	1	1.19856	0.261297	0.714045	1	0.891532	0.634101	0.70039
AC3.9	AC3.9	1801	4	2	6	0.0270317	0.0226269	0.0457659	1.87963	0.910448	0.854292	1	2.25	1.16993	0.851308	1	0	0	3	0	0	0.127902			0.746857	1			0.778527	1	0	0	2.79469
AC7.1	tkr-3	1259	192	72	184	1.8561	1.16524	2.00769	1.20087	0.264085	0.642069	1	1.91667	0.938599	0.148319	1	18	10	18	1.12323	0.90173	1.09778	1	0	1	1	1.29021	0.367606	0.85427	1	0.605153	0.773857	0.546788
AC7.10	21ur-3769	21	0	0	0	0	0	0
AC7.11	21ur-4118	21	0	1	0	0	0.970264	0					0		0.981655	1
AC7.12	21ur-2664	21	0	0	0	0	0	0
AC7.13	21ur-3367	21	0	0	0	0	0	0
AC7.14	21ur-4695	21	0	0	0	0	0	0
AC7.15	21ur-2269	21	0	0	0	0	0	0
AC7.16	21ur-1052	21	0	0	0	0	0	0
AC7.17	21ur-3864	21	0	0	0	0	0	0
AC7.18	21ur-2318	21	0	0	0	0	0	0
AC7.19	21ur-3365	21	0	0	0	0	0	0
AC7.2	soc-2	2268	3159	1681	2232	16.9525	15.102	13.5193	0.885372	-0.175645	0.598107	1	0.995836	-0.0060202	0.988185	1	366	233	350	12.6782	11.6631	11.8493	0.956284	-0.0644887	0.880566	1	1.07671	0.106634	0.834769	1	0.747869	0.772292	0.876472
AC7.20	21ur-3835	21	0	0	0	0	0	0
AC7.21	21ur-6716	21	0	0	0	0	0	0
AC7.22	21ur-12303	21	0	0	0	0	0	0
AC7.23	21ur-6527	21	0	0	0	0	0	0
AC7.24	21ur-8507	21	0	0	0	0	0	0
AC7.25	21ur-6908	21	0	2	0	0	1.94053	0					0		0.84232	1
AC7.26	21ur-8383	21	0	0	0	0	0	0
AC7.27	21ur-7559	21	0	0	0	0	0	0
AC7.28	21ur-11381	21	0	0	0	0	0	0
AC7.29	21ur-13770	21	0	0	0	0	0	0
AC7.3	AC7.3	765	250	134	247	3.97745	3.56905	4.43547	1.23805	0.308069	0.547853	1	1.38246	0.467241	0.405133	1	20	16	47	2.05395	2.37444	4.71743	2.35	1.23266	0.241363	1	2.10555	1.0742	0.298322	1	0.516397	0.665286	1.06357
AC7.30	21ur-8151	21	0	0	0	0	0	0
AC7.31	21ur-10768	21	0	0	0	0	0	0
AC7.32	21ur-12793	21	0	0	0	0	0	0
AC7.33	21ur-7462	21	0	0	0	0	0	0
AC7.34	21ur-15178	21	0	0	0	0	0	0
AC7.35	21ur-10908	21	0	0	0	0	0	0
AC7.36	21ur-6891	21	0	0	0	0	0	0
AC7.37	21ur-12498	21	0	0	0	0	0	0
AC7.38	21ur-6061	21	0	0	0	0	0	0
AC7.39	21ur-7803	21	0	0	0	0	0	0
AC7.4	21ur-3853	21	0	0	0	0	0	0
AC7.40	21ur-9353	21	0	0	0	0	0	0
AC7.41	21ur-11818	21	0	0	0	0	0	0
AC7.42	21ur-6981	21	0	0	0	0	0	0
AC7.43	21ur-10286	21	0	0	0	0	0	0
AC7.44	21ur-15554	21	0	0	0	0	0	0
AC7.45	21ur-6233	21	0	0	0	0	0	0
AC7.46	21ur-7327	21	0	0	0	0	0	0
AC7.47	21ur-9366	21	0	0	0	0	0	0
AC7.48	21ur-7187	21	0	0	0	0	0	0
AC7.49	21ur-12865	21	0	0	0	0	0	0
AC7.5	21ur-4409	21	0	0	0	0	0	0
AC7.50	21ur-10378	21	0	0	0	0	0	0
AC7.51	21ur-15344	21	0	0	0	0	0	0
AC7.52	21ur-9624	21	0	0	0	0	0	0
AC7.53	21ur-10611	21	0	0	0	0	0	0
AC7.54	21ur-7123	21	0	0	0	0	0	0
AC7.55	21ur-14043	21	0	0	0	0	0	0
AC7.56	21ur-6916	21	0	0	0	0	0	0
AC7.57	21ur-7471	21	0	0	0	0	0	0
AC7.58	21ur-6591	21	0	0	0	0	0	0
AC7.59	21ur-7010	21	0	0	0	0	0	0
AC7.6	21ur-4804	21	0	0	0	0	0	0
AC7.60	21ur-11568	21	0	0	0	0	0	0
AC7.61	21ur-8774	21	0	0	0	0	0	0
AC7.62	21ur-9368	21	0	0	0	0	0	0
AC7.63	21ur-7649	21	0	0	0	0	0	0
AC7.64	21ur-13358	21	0	0	0	0	0	0
AC7.65	21ur-8784	21	0	0	0	0	0	0
AC7.66	21ur-12973	21	0	0	0	0	0	0
AC7.67	21ur-6196	21	0	0	0	0	0	0
AC7.68	21ur-13117	21	0	0	0	0	0	0
AC7.69	21ur-11159	21	0	0	0	0	0	0
AC7.7	21ur-1084	21	0	0	0	0	0	0
AC7.70	21ur-14289	21	0	0	0	0	0	0
AC7.71	21ur-10559	21	0	0	0	0	0	0
AC7.72	21ur-13901	21	0	0	0	0	0	0
AC7.73	21ur-9153	21	0	0	0	0	0	0
AC7.74	21ur-7898	21	0	0	0	0	0	0
AC7.75	21ur-11345	21	0	0	0	0	0	0
AC7.76	21ur-5852	21	0	0	0	0	0	0
AC7.77	21ur-9238	21	0	0	0	0	0	0
AC7.78	21ur-13011	21	0	0	0	0	0	0
AC7.79	21ur-10994	21	0	0	0	0	0	0
AC7.8	21ur-905	21	0	0	0	0	0	0
AC7.80	21ur-7532	21	0	0	0	0	0	0
AC7.81	21ur-9509	21	1	0	0	0.579572	0	0	0		1	1
AC7.82	21ur-6813	21	0	0	0	0	0	0
AC7.83	21ur-9616	21	3	2	6	1.73871	1.94053	3.92497	2.50617	1.32549	0.784798	1	2.25	1.16993	0.851308	1
AC7.9	21ur-1688	21	0	0	0	0	0	0
AC8.1	pme-6	2214	63	48	92	0.346329	0.441746	0.57084	1.8299	0.871768	0.273686	1	1.4375	0.523562	0.530626	1	2	2	8	0.0709697	0.102554	0.277448	4	2	0.58175	1	2.86713	1.51961	0.663539	1	0.20492	0.232157	0.486033
AC8.10	AC8.10	1320	0	0	0	0	0	0									0	0	0	0	0	0
AC8.11	AC8.11	654	0	0	0	0	0	0									0	0	0	0	0	0
AC8.12	AC8.12	690	0	0	0	0	0	0									1	0	0	0.11386	0	0	0		1	1
AC8.2	AC8.2	741	0	1	0	0	0.0274973	0					0		0.981655	1	0	0	0	0	0	0										0
AC8.3	AC8.3	1320	0	0	0	0	0	0									0	0	0	0	0	0
AC8.4	AC8.4	654	0	0	0	0	0	0									0	0	0	0	0	0
AC8.5	AC8.5	1176	4	6	11	0.041398	0.103957	0.128496	3.44599	1.78492	0.550813	1	1.375	0.459432	0.905809	1	2	0	1	0.133611	0	0.0652922	0.5	-1	1	1			1	1	3.22748	0	0.508126
AC8.6	AC8.6	441	1	0	0	0.0275986	0	0	0		1	1					0	1	0	0	0.257433	0					0		0.966097	1	0
AC8.7	AC8.7	690	0	0	0	0	0	0									0	0	0	0	0	0
AC8.9	AC8.9	527	0	0	0	0	0	0									0	0	0	0	0	0
AH10.1	acs-10	1760	2522	1370	2084	17.4405	15.8605	16.2663	1.03546	0.0502729	0.882214	1	1.14088	0.190142	0.608588	1	158	129	197	7.05285	8.32107	8.59453	1.24684	0.318271	0.53135	1	1.09462	0.130433	0.824195	1	0.404395	0.524641	0.528363
AH10.2	AH10.2	738	7	0	0	0.115443	0	0	0		0.535271	1					0	0	3	0	0	0.312129			0.746857	1			0.778527	1	0
AH10.3	AH10.3	563	51	18	51	1.10252	0.651438	1.24442	1.25309	0.325486	0.752225	1	2.125	1.08746	0.356803	1	4	9	14	0.558177	1.81483	1.90936	3.5	1.80735	0.434319	1	1.115	0.157039	0.989322	1	0.506272	2.78589	1.53434
AH10.4	AH10.4	360	9	0	4	0.304275	0	0.152638	0.556927	-0.844439	0.842576	1			0.746518	1	0	0	0	0	0	0									0		0
AH10.6	21ur-15491	21	0	0	0	0	0	0
AH10.7	AH10.7	50	0	0	0	0	0	0
AH10.8	AH10.8	91	0	0	0	0	0	0									0	0	0	0	0	0
AH10.9	AH10.9	50	0	0	0	0	0	0
AH6.1	gcy-1	3414	4	3	5	0.0142601	0.0179047	0.0201192	1.56636	0.647414	0.928107	1	1.25	0.321928	1	1	1	0	4	0.0230121	0	0.0899632	4	2	0.787988	1			0.66158	1	1.61374	0	4.47151
AH6.10	sra-6	1194	10	4	5	0.101935	0.0682597	0.0575268	0.626543	-0.674514	0.864445	1	0.9375	-0.0931094	1	1	0	1	0	0	0.0950819	0					0		0.966097	1	0	1.39294	0
AH6.11	sra-7	990	0	0	1	0	0	0.0138762			0.987654	1			1	1	0	1	1	0	0.114675	0.0775592			1	1	0.716783	-0.480391	1	1			5.58939
AH6.12	sra-8	1053	0	0	0	0	0	0									0	1	2	0	0.107814	0.145838			0.873073	1	1.43357	0.519609	1	1
AH6.13	sra-16	651	0	0	0	0	0	0									0	0	0	0	0	0
AH6.14	sra-9	1193	0	2	0	0	0.0341585	0					0		0.84232	1	0	1	1	0	0.0951616	0.0643618			1	1	0.716783	-0.480391	1	1		2.78589
AH6.16	sra-15	1172	0	0	0	0	0	0									0	2	0	0	0.193733	0					0		0.758153	1
AH6.2	sfxn-1.1	1064	582	297	575	6.65745	5.68753	7.42388	1.23801	0.308029	0.449071	1	1.45202	0.538062	0.230509	1	58	34	55	4.28259	3.62777	3.96908	0.948276	-0.0766213	0.947626	1	1.1595	0.213506	0.827791	1	0.643279	0.637846	0.534637
AH6.3	AH6.3	791	793	445	697	12.2018	11.4628	12.1049	1.10139	0.139324	0.720934	1	1.17472	0.232316	0.585775	1	73	35	54	7.25048	5.02335	5.24187	0.739726	-0.434937	0.578066	1	1.10589	0.145213	0.893023	1	0.594215	0.438229	0.433037
AH6.4	sra-1	1091	0	0	5	0	0	0.0629578			0.549724	1			0.661244	1	0	0	0	0	0	0											0
AH6.5	mex-6	1904	35168	22983	25766	224.806	245.951	185.902	0.91808	-0.123309	0.692165	1	0.840817	-0.250136	0.465974	1	1778	1456	1408	73.3644	86.8154	56.7812	0.791901	-0.336608	0.287046	1	0.693153	-0.528754	0.206446	1	0.326346	0.352978	0.305436
AH6.6	sra-2	990	0	0	0	0	0	0									1	0	3	0.079357	0	0.232678	3	1.58496	0.889655	1			0.778527	1
AH6.7	sra-3	1040	19	6	9	0.222355	0.117551	0.118881	0.593567	-0.752517	0.734572	1	1.125	0.169925	1	1	4	1	3	0.302167	0.109161	0.221491	0.75	-0.415037	1	1	2.15035	1.10457	0.960842	1	1.35894	0.928629	1.86313
AH6.8	sra-4	1049	5	2	10	0.0580124	0.0388475	0.130957	2.50617	1.32549	0.666624	1	3.75	1.90689	0.617694	1	2	0	3	0.149787	0	0.219591	1.5	0.584963	1	1			0.778527	1	2.58199	0	1.67682
AH6.9	sra-5	987	8	9	1	0.0986505	0.185795	0.0139183	0.156636	-2.67451	0.624825	1	0.0833333	-3.58496	0.351453	1	0	1	2	0	0.115023	0.15559			0.873073	1	1.43357	0.519609	1	1	0	0.619086	11.1788
AH9.1	AH9.1	1604	105	70	69	0.79673	0.889207	0.590948	0.823457	-0.280235	0.726703	1	0.739286	-0.435796	0.595142	1	10	6	2	0.489797	0.424668	0.0957402	0.2	-2.32193	0.460575	1	0.238928	-2.06535	0.531232	1	0.614759	0.47758	0.162011
AH9.2	crn-4	1146	1372	746	1097	14.5712	13.2637	13.15	1.00192	0.00276896	0.996318	1	1.10288	0.141278	0.722109	1	141	120	146	9.66618	11.8877	9.78221	1.03546	0.0502732	0.939837	1	0.872086	-0.197457	0.741792	1	0.663375	0.896263	0.743893
AH9.3	AH9.3	959	770	418	623	9.77234	8.8811	8.9243	1.01386	0.0198596	0.963518	1	1.11782	0.160692	0.712487	1	82	67	75	6.71762	7.93156	6.00498	0.914634	-0.128733	0.870111	1	0.802369	-0.317662	0.661948	1	0.687412	0.893083	0.672879
AH9.4	AH9.4	1364	21	28	22	0.187383	0.418266	0.221571	1.31276	0.3926	0.821091	1	0.589286	-0.762961	0.569864	1	2	1	10	0.115196	0.0832315	0.56293	5	2.32193	0.460575	1	7.16783	2.84154	0.397261	1	0.614759	0.198992	2.54063
AH9.6	AH9.6	999	107	63	76	1.3036	1.28494	1.04509	0.890043	-0.168054	0.836443	1	0.904762	-0.14439	0.874807	1	8	4	9	0.629137	0.454566	0.691744	1.125	0.169925	1	1	1.61276	0.689534	0.836952	1	0.482614	0.353763	0.661901
AH9.7	AH9.7	833	34	37	20	0.496776	0.905036	0.32983	0.73711	-0.440049	0.769872	1	0.405405	-1.30256	0.283445	1	0	0	0	0	0	0									0	0	0
B0001.1	lin-24	995	5246	3199	3814	64.1699	65.5089	52.6577	0.911032	-0.134427	0.678061	1	0.894186	-0.161354	0.649958	1	375	233	339	29.6093	26.5849	26.1604	0.904	-0.145605	0.725225	1	1.04287	0.0605641	0.91006	1	0.461421	0.405821	0.496802
B0001.10	B0001.10	297	0	0	0	0	0	0									0	0	0	0	0	0
B0001.11	B0001.11	149	0	0	0	0	0	0									0	0	0	0	0	0
B0001.12	B0001.12	150	0	0	0	0	0	0									0	0	2	0	0	1.02378			0.873073	1			0.907149	1
B0001.2	B0001.2	2921	9992	6256	9365	41.6339	43.6389	44.0434	1.17445	0.231991	0.462535	1	1.12272	0.167001	0.631478	1	711	612	604	19.1231	23.786	15.8772	0.849508	-0.235301	0.50997	1	0.707414	-0.499374	0.259648	1	0.459316	0.545065	0.36049
B0001.3	B0001.3	1969	5841	3728	5491	36.105	38.578	38.3098	1.178	0.236339	0.460729	1	1.10468	0.14363	0.68409	1	210	163	191	8.37904	9.39819	7.44828	0.909524	-0.136817	0.785106	1	0.839912	-0.251691	0.645353	1	0.232074	0.243616	0.194422
B0001.4	B0001.4	1134	7443	4610	6096	79.8843	82.8318	73.8476	1.02631	0.0374646	0.906685	1	0.991757	-0.0119413	0.973091	1	970	681	903	67.2015	68.1768	61.1425	0.930928	-0.103259	0.761092	1	0.950448	-0.07332	0.867997	1	0.841236	0.823075	0.827955
B0001.5	B0001.5	1860	4269	2757	4026	27.9344	30.2018	29.7348	1.18176	0.240935	0.457696	1	1.09521	0.13121	0.713394	1	174	117	158	7.34948	7.14127	6.52248	0.908046	-0.139163	0.796653	1	0.967964	-0.0469752	0.948324	1	0.263098	0.236452	0.219355
B0001.6	B0001.6	2345	6862	3552	4382	35.6151	30.8631	25.6705	0.800208	-0.321554	0.316375	1	0.925253	-0.11208	0.751575	1	510	339	428	17.0863	16.4119	14.0142	0.839216	-0.252886	0.508775	1	0.904965	-0.144066	0.761983	1	0.479748	0.531765	0.545928
B0001.7	B0001.7	3006	5534	3359	5277	22.4066	22.7683	24.1159	1.19489	0.256881	0.423463	1	1.17825	0.236649	0.503154	1	562	394	499	14.6882	14.8802	12.7462	0.8879	-0.17153	0.646699	1	0.907804	-0.139547	0.764273	1	0.655528	0.653551	0.52854
B0001.8	B0001.8	1661	4666	2908	3592	34.1902	35.6725	29.7079	0.964656	-0.051913	0.873771	1	0.92641	-0.110277	0.757394	1	348	278	276	16.46	19.001	12.7587	0.793103	-0.334419	0.429674	1	0.711627	-0.490808	0.317543	1	0.481425	0.532652	0.429474
B0001.9	21ur-15547	21	1	1	1	0.579572	0.970264	0.654162	1.25309	0.325486	1	1	0.75	-0.415037	1	1
B0019.1	amx-2	2357	1907	1104	1646	9.84731	9.54374	9.59345	1.08158	0.113145	0.743048	1	1.11821	0.161187	0.67067	1	280	158	308	9.33295	7.61027	10.0337	1.1	0.137504	0.75442	1	1.39727	0.482615	0.348395	1	0.947767	0.797409	1.04589
B0019.2	B0019.2	2347	4051	2583	2973	21.0076	22.4244	17.4015	0.919631	-0.120873	0.712562	1	0.86324	-0.212166	0.554711	1	172	137	153	5.75752	6.62689	5.00549	0.889535	-0.168877	0.753803	1	0.800495	-0.321035	0.574234	1	0.274069	0.295522	0.287647
B0024.1	col-149	1048	4196	1629	5765	48.7305	31.6715	75.5688	1.72165	0.783792	0.0153031	0.590538	2.65424	1.4083	9.96912e-05	0.00997538	599	240	1126	44.9041	25.9987	82.4984	1.8798	0.910579	0.00779912	0.812132	3.36291	1.74971	0.000120536	0.0371646	0.921479	0.820887	1.0917
B0024.10	B0024.10	1837	6854	3975	5540	45.411	44.0897	41.4291	1.01285	0.0184257	0.954396	1	1.04528	0.0638936	0.856763	1	507	356	485	21.683	22.001	20.2722	0.956607	-0.064001	0.870004	1	0.976516	-0.0342837	0.946065	1	0.477483	0.499006	0.489323
B0024.11	B0024.11	1818	5953	3780	6186	39.8537	42.365	46.7434	1.30213	0.380876	0.233648	1	1.22738	0.295583	0.400862	1	790	571	1020	34.1392	35.657	43.0799	1.29114	0.368645	0.275557	1	1.28042	0.356615	0.413157	1	0.856614	0.841662	0.921625
B0024.12	gna-1	653	393	194	378	7.32497	6.05337	7.95212	1.20526	0.269343	0.549393	1	1.46134	0.547292	0.270736	1	54	35	63	6.49682	6.08495	7.40791	1.16667	0.222392	0.796436	1	1.29021	0.367606	0.672387	1	0.886942	1.00522	0.931564
B0024.13	B0024.13	1029	4909	2801	3542	58.0636	55.4634	47.2866	0.904142	-0.145379	0.654453	1	0.948411	-0.0764153	0.830908	1	167	104	170	12.7503	11.4741	12.6853	1.01796	0.0256866	0.972872	1	1.17166	0.22856	0.702319	1	0.219593	0.206878	0.268265
B0024.14	crm-1	2997	2731	1413	2216	11.0908	9.60648	10.1575	1.01678	0.0240145	0.943896	1	1.17622	0.234159	0.526449	1	205	117	200	5.37388	4.43202	5.12403	0.97561	-0.0356239	0.952027	1	1.22527	0.2931	0.6058	1	0.484536	0.461357	0.504457
B0024.15	B0024.15	1388	63	34	55	0.55243	0.499113	0.544349	1.09396	0.129566	0.905268	1	1.21324	0.278859	0.80089	1	6	4	8	0.339611	0.327169	0.442557	1.33333	0.415037	0.927541	1	1.43357	0.519609	0.909449	1	0.614759	0.655502	0.813001
B0024.16	21ur-8896	21	0	0	0	0	0	0
B0024.17	B0024.17	144	2	0	0	0.169042	0	0	0		0.932644	1					0	0	0	0	0	0									0
B0024.18	B0024.18	207	0	0	0	0	0	0									0	0	0	0	0	0
B0024.2	col-150	1025	1899	873	1115	22.549	17.354	14.9436	0.735751	-0.44271	0.207122	1	0.957904	-0.0620473	0.875647	1	180	83	234	13.7965	9.19298	17.5291	1.3	0.378512	0.430547	1	2.02081	1.01493	0.0732131	1	0.611845	0.529733	1.17302
B0024.3	B0024.3	875	79	21	63	1.09887	0.489013	0.989093	0.999297	-0.00101491	1	1	2.25	1.16993	0.273354	1	9	5	8	0.808081	0.64873	0.702022	0.888889	-0.169925	1	1	1.14685	0.197681	1	1	0.735376	1.32661	0.709763
B0024.4	B0024.4	1350	270	312	129	2.4342	4.70901	1.31268	0.598697	-0.740102	0.184636	1	0.310096	-1.68921	0.00136915	0.0936047	69	69	32	4.01546	5.80253	1.82006	0.463768	-1.10852	0.195162	1	0.332421	-1.58892	0.0427546	1	1.6496	1.23222	1.38651
B0024.6	gcy-6	3432	29	18	23	0.102844	0.106865	0.092063	0.993827	-0.00893312	1	1	0.958333	-0.0614005	1	1	2	3	18	0.0457829	0.0992376	0.402711	9	3.16993	0.168938	1	4.3007	2.10457	0.290559	1	0.44517	0.928629	4.3743
B0024.8	che-12	3939	102	60	115	0.315167	0.310366	0.401067	1.41279	0.498551	0.473632	1	1.4375	0.523562	0.488096	1	22	13	24	0.43879	0.374679	0.467836	1.09091	0.125531	0.957967	1	1.32329	0.404132	0.792499	1	1.39225	1.20722	1.16648
B0024.9	trx-2	1034	4727	2962	3648	55.6405	58.3678	48.4662	0.967053	-0.0483332	0.882394	1	0.9237	-0.114503	0.748198	1	907	603	634	68.914	66.2063	47.0801	0.699008	-0.51662	0.136115	1	0.753633	-0.408066	0.356508	1	1.23856	1.13429	0.971401
B0025.1	vps-34	2907	5149	3162	4185	21.5578	22.1629	19.7768	1.01848	0.0264213	0.935299	1	0.992647	-0.0106472	0.9766	1	466	331	427	12.5939	12.9266	11.2785	0.916309	-0.126094	0.7477	1	0.924672	-0.112986	0.813926	1	0.584194	0.583256	0.570291
B0025.2	csn-2	1640	9608	5782	8105	71.3043	71.8362	67.8912	1.05706	0.0800619	0.800327	1	1.05132	0.0722061	0.836522	1	1224	974	1079	58.6351	67.4244	50.518	0.881536	-0.181909	0.579358	1	0.794055	-0.33269	0.434698	1	0.822323	0.938586	0.744102
B0025.4	B0025.4	588	2728	1796	2024	56.4668	62.2355	47.2866	0.929709	-0.105148	0.755089	1	0.845212	-0.242616	0.508686	1	124	82	130	16.5678	15.8321	16.976	1.04839	0.0681715	0.918815	1	1.13636	0.184425	0.78044	1	0.293408	0.25439	0.359002
B0025.5	B0025.5	323	1834	991	1587	69.1072	62.5144	67.4961	1.08432	0.116794	0.735998	1	1.20106	0.264308	0.487404	1	206	119	222	50.1055	41.826	52.7739	1.07767	0.107915	0.827956	1	1.33719	0.419207	0.448567	1	0.72504	0.669062	0.78188
B0025.6	B0025.6	177	0	0	0	0	0	0									0	0	0	0	0	0
B0034.1	B0034.1	971	631	302	381	7.90927	6.33719	5.39027	0.756618	-0.402363	0.340328	1	0.946192	-0.0797951	0.870758	1	49	35	59	3.96458	4.09215	4.66553	1.20408	0.267933	0.76147	1	1.20829	0.272969	0.76563	1	0.501257	0.645735	0.865548
B0034.10	B0034.10	100	0	0	0	0	0	0									0	0	0	0	0	0
B0034.11	B0034.11	169	0	0	0	0	0	0									0	0	0	0	0	0
B0034.12	B0034.12	140	0	0	0	0	0	0									0	0	0	0	0	0
B0034.13	B0034.13	96	0	0	0	0	0	0									0	0	0	0	0	0
B0034.14	B0034.14	149	0	0	0	0	0	0									0	0	0	0	0	0
B0034.15	B0034.15	134	0	0	0	0	0	0									0	0	0	0	0	0
B0034.16	B0034.16	276	0	0	0	0	0	0									0	0	0	0	0	0
B0034.17	B0034.17	134	0	0	0	0	0	0									0	0	0	0	0	0
B0034.2	B0034.2	120	0	0	2	0	0	0.228957			0.870408	1			0.932283	1	0	0	0	0	0	0											0
B0034.3	casy-1	3445	4844	3067	3662	17.1136	18.1398	14.6027	0.947317	-0.0780812	0.810376	1	0.8955	-0.159234	0.65482	1	1055	734	978	24.0593	24.1885	21.7981	0.927014	-0.109337	0.744325	1	0.95506	-0.0663368	0.879838	1	1.40586	1.33345	1.49274
B0034.4	B0034.4	692	152	105	167	2.6734	3.09166	3.31524	1.37675	0.461263	0.438856	1	1.19286	0.254421	0.691848	1	9	9	17	1.02178	1.47652	1.8863	1.88889	0.917538	0.621818	1	1.35392	0.437147	0.827311	1	0.382202	0.47758	0.568979
B0034.5	B0034.5	1106	121	79	89	1.33155	1.4554	1.10545	0.921692	-0.117644	0.88146	1	0.844937	-0.243085	0.755362	1	3	5	9	0.213102	0.513236	0.624822	3	1.58496	0.614611	1	1.29021	0.367606	0.944221	1	0.160041	0.352644	0.565219
B0034.7	B0034.7	277	27	14	41	1.18634	1.02981	2.03333	1.90283	0.92815	0.437568	1	2.19643	1.13516	0.395315	1	7	3	10	1.98536	1.22954	2.77197	1.42857	0.514573	0.866567	1	2.38928	1.25657	0.655744	1	1.67351	1.19395	1.36326
B0034.8	B0034.8	202	0	0	0	0	0	0									0	0	0	0	0	0
B0034.9	B0034.9	169	0	0	0	0	0	0									0	0	0	0	0	0
B0035.1	B0035.1	1215	10105	6354	8054	101.225	106.557	91.0626	0.998749	-0.00180603	0.996006	1	0.950661	-0.0729971	0.833911	1	619	472	583	40.0253	44.103	36.8435	0.941842	-0.0864435	0.815103	1	0.885349	-0.175682	0.698463	1	0.395411	0.413893	0.404595
B0035.10	his-45	787	78	34	38	1.20627	0.880265	0.663305	0.610478	-0.711989	0.452631	1	0.838235	-0.254573	0.837785	1	2	6	10	0.199653	0.865523	0.97565	5	2.32193	0.460575	1	1.19464	0.256574	0.974578	1	0.165512	0.983254	1.47089
B0035.11	B0035.11	1447	8317	5269	6427	69.9559	74.194	61.0161	0.968328	-0.0464318	0.884408	1	0.914832	-0.128421	0.713461	1	500	358	485	27.147	28.0877	25.736	0.97	-0.0439433	0.912641	1	0.971061	-0.0423661	0.93201	1	0.388059	0.378572	0.421791
B0035.12	B0035.12	2882	12843	7221	11023	54.2374	51.052	52.5425	1.07551	0.105021	0.738452	1	1.14489	0.195209	0.57389	1	1713	1228	1715	46.6964	48.3734	45.6918	1.00117	0.00168342	0.997854	1	1.00104	0.00150678	0.999705	1	0.860964	0.947533	0.869618
B0035.13	B0035.13	1021	4917	3024	5481	58.6139	60.3483	73.746	1.39682	0.482147	0.13392	1	1.35938	0.442943	0.210671	1	379	280	324	29.1631	31.134	24.3662	0.854881	-0.226204	0.582955	1	0.829421	-0.269824	0.580256	1	0.497546	0.515905	0.330407
B0035.14	dnj-1	1695	8116	4975	6681	58.2772	59.8043	54.1472	1.03153	0.0447811	0.888179	1	1.00719	0.01033	0.977352	1	728	450	565	33.7429	30.1401	25.5945	0.776099	-0.365688	0.306163	1	0.899961	-0.152065	0.73917	1	0.579007	0.503979	0.472684
B0035.15	B0035.15	1121	3944	2386	3429	42.8211	43.3684	42.021	1.08946	0.123614	0.705123	1	1.07785	0.108156	0.763959	1	402	256	426	28.1735	25.9261	29.1791	1.0597	0.0836579	0.836516	1	1.19277	0.254318	0.59847	1	0.657935	0.597809	0.694394
B0035.16	B0035.16	1137	1045	674	700	11.1862	12.0784	8.4575	0.839388	-0.25259	0.504598	1	0.778932	-0.360431	0.378332	1	75	61	59	5.18228	6.09076	3.98437	0.786667	-0.346176	0.653522	1	0.693282	-0.528486	0.482688	1	0.463275	0.50427	0.471105
B0035.18	B0035.18	273	1481	815	1277	66.0266	60.8281	64.2588	1.08048	0.111673	0.753176	1	1.17515	0.232849	0.549917	1	315	206	255	90.6501	85.6657	71.721	0.809524	-0.304855	0.483624	1	0.88728	-0.172538	0.740449	1	1.37293	1.40832	1.11613
B0035.19	B0035.19	144	3	0	0	0.253563	0	0	0		0.844908	1					0	0	0	0	0	0									0
B0035.2	dnj-2	1259	4435	2885	3735	42.874	46.6906	40.7539	1.05531	0.0776601	0.811386	1	0.970971	-0.0425006	0.905568	1	409	302	370	25.5222	27.2322	22.5655	0.904645	-0.144576	0.720846	1	0.878178	-0.187415	0.697895	1	0.595283	0.58325	0.553701
B0035.3	B0035.3	833	5608	3783	4490	81.9387	92.5338	74.0467	1.00327	0.00471501	0.988865	1	0.890167	-0.167853	0.634725	1	745	544	471	70.2638	74.1406	43.4155	0.632215	-0.661513	0.0674437	1	0.620597	-0.688271	0.127045	1	0.857516	0.801227	0.586325
B0035.4	pfd-4	550	6371	3685	5224	140.984	136.516	130.48	1.02749	0.039121	0.903112	1	1.06323	0.0884528	0.802734	1	1210	810	1071	172.84	167.196	149.519	0.885124	-0.176049	0.592161	1	0.947747	-0.0774266	0.858347	1	1.22595	1.22473	1.14591
B0035.5	gspd-1	1746	8739	5199	8351	60.9177	60.6715	65.7051	1.19745	0.259967	0.411669	1	1.2047	0.268677	0.44151	1	1709	1270	1641	76.8986	82.5775	72.166	0.960211	-0.0585772	0.853949	1	0.926174	-0.110644	0.792083	1	1.26233	1.36106	1.09833
B0035.6	B0035.6	2486	8963	5516	7246	43.8812	45.2098	40.0407	1.01304	0.018689	0.953257	1	0.985225	-0.0214752	0.951088	1	518	421	612	16.37	19.2257	18.9025	1.18147	0.24058	0.513009	1	1.04197	0.0593202	0.90066	1	0.373053	0.425257	0.472082
B0035.7	his-47	586	11	4	8	0.228466	0.139082	0.187541	0.911336	-0.133946	1	1	1.5	0.584963	0.912109	1	1	0	2	0.134067	0	0.26206	2	1	1	1			0.907149	1	0.586815	0	1.39735
B0035.8	his-48	504	29	34	46	0.700316	1.37454	1.25381	1.98765	0.991067	0.381373	1	1.01471	0.0210616	1	1	409	326	406	63.7548	73.4327	61.8535	0.992665	-0.0106211	0.985512	1	0.892681	-0.163783	0.731677	1	91.0373	53.4235	49.3324
B0035.9	his-46	312	0	0	0	0	0	0									1	0	0	0.251806	0	0	0		1	1
B0041.1	B0041.1	665	123	73	140	2.25118	2.23671	2.89208	1.42628	0.512254	0.4246	1	1.43836	0.524421	0.450551	1	5	1	11	0.590703	0.170719	1.2701	2.2	1.1375	0.660345	1	7.88462	2.97904	0.347331	1	0.262397	0.0763256	0.439166
B0041.10	B0041.10	193	2	0	0	0.126124	0	0	0		0.932644	1					0	0	0	0	0	0									0
B0041.2	ain-2	2815	13819	8831	11831	59.7482	63.9206	57.7361	1.07282	0.101405	0.746845	1	1.00478	0.0068858	0.984792	1	1495	1050	1308	41.7237	42.3461	35.6778	0.874916	-0.192783	0.547734	1	0.892907	-0.163418	0.699662	1	0.698327	0.66248	0.617946
B0041.3	B0041.3	721	454	234	317	7.66385	6.61286	6.03988	0.874952	-0.192724	0.672123	1	1.01603	0.0229368	0.972055	1	35	25	41	3.81376	3.93647	4.36634	1.17143	0.228269	0.838512	1	1.17552	0.233305	0.841102	1	0.49763	0.595275	0.722917
B0041.4	rpl-4	1147	212927	132255	188822	2259.4	2349.4	2261.49	1.11123	0.152154	0.622806	1	1.07078	0.0986671	0.77286	1	53028	38005	62027	3632.14	3761.66	4152.27	1.1697	0.226142	0.428793	1	1.16984	0.226316	0.571623	1	1.60757	1.60111	1.83608
B0041.5	B0041.5	1529	8718	5724	7510	69.3962	76.2783	67.4741	1.07945	0.110302	0.727976	1	0.984015	-0.0232483	0.946979	1	142	105	140	7.29628	7.79622	7.03055	0.985915	-0.0204641	0.984777	1	0.955711	-0.0653537	0.926401	1	0.105139	0.102208	0.104196
B0041.6	ptps-1	465	682	397	565	17.8508	17.3959	16.6917	1.03811	0.053965	0.89668	1	1.06738	0.0940744	0.834258	1	168	118	139	28.3842	28.8092	22.9525	0.827381	-0.273376	0.612248	1	0.844346	-0.244093	0.683457	1	1.59008	1.65609	1.37509
B0041.7	xnp-1	4506	8499	5348	7703	22.9564	24.1829	23.4841	1.13572	0.183613	0.562494	1	1.08026	0.111383	0.750194	1	689	557	807	12.0129	14.0335	13.7515	1.17126	0.228065	0.513577	1	1.0385	0.0545001	0.905441	1	0.523294	0.580306	0.585568
B0041.8	B0041.8	874	7897	4736	7202	109.971	110.41	113.2	1.1428	0.192579	0.544301	1	1.14052	0.189691	0.588047	1	298	209	262	26.7871	27.148	23.0175	0.879195	-0.185746	0.674338	1	0.898551	-0.154327	0.766926	1	0.243584	0.245883	0.203335
B0041.9	B0041.9	54	0	0	0	0	0	0									0	0	0	0	0	0
B0047.1	bath-20	1138	176	65	78	1.88233	1.1638	0.941579	0.555345	-0.848543	0.201753	1	0.9	-0.152003	0.864995	1	14	12	27	0.96651	1.19713	1.82176	1.92857	0.947533	0.494861	1	1.61276	0.689534	0.612175	1	0.513463	1.02863	1.93479
B0047.2	btb-3	933	198	127	162	2.58291	2.77352	2.38527	1.02525	0.0359793	0.96029	1	0.956693	-0.0638722	0.927831	1	4	7	12	0.336821	0.851763	0.987571	3	1.58496	0.528902	1	1.22877	0.297216	0.938309	1	0.130403	0.307105	0.414029
B0047.3	bath-24	1280	691	392	411	6.57044	6.24001	4.41099	0.745323	-0.424061	0.305475	1	0.786352	-0.346753	0.443361	1	62	48	36	3.80542	4.25729	2.15954	0.580645	-0.784271	0.367481	1	0.537587	-0.895429	0.293003	1	0.579172	0.682258	0.489581
B0047.4	math-1	651	2	1	0	0.0373917	0.0312988	0	0		0.932644	1	0		0.981655	1	0	0	1	0	0	0.117947			1	1			1	1	0	0
B0047.5	bath-14	917	430	238	289	5.70723	5.28831	4.32945	0.842191	-0.247781	0.592297	1	0.910714	-0.13493	0.793843	1	2	4	7	0.171349	0.495214	0.586135	3.5	1.80735	0.65158	1	1.25437	0.326964	0.986921	1	0.0300231	0.0936432	0.135383
B0198.1	tsp-20	1561	325	200	336	2.534	2.61057	2.95693	1.2955	0.373507	0.424452	1	1.26	0.333424	0.510577	1	37	32	51	1.86217	2.32728	2.50863	1.37838	0.462972	0.622788	1	1.14237	0.192034	0.854628	1	0.734873	0.891483	0.848389
B0198.10	B0198.10	77	0	0	0	0	0	0									0	0	0	0	0	0
B0198.2	B0198.2	1456	183	107	111	1.52973	1.49738	1.04729	0.760069	-0.395798	0.527837	1	0.778037	-0.362089	0.594333	1	16	14	27	0.863334	1.09161	1.42387	1.6875	0.754888	0.581233	1	1.38237	0.467141	0.736179	1	0.564369	0.729017	1.35958
B0198.3	B0198.3	3413	586	314	411	2.08972	1.87457	1.65428	0.878871	-0.186276	0.66175	1	0.981688	-0.0266637	0.960437	1	62	58	90	1.42717	1.92927	2.02477	1.45161	0.537657	0.45033	1	1.11225	0.153481	0.845755	1	0.682949	1.02918	1.22395
B0198.4	B0198.4	135	0	0	0	0	0	0									0	0	0	0	0	0
B0198.5	B0198.5	139	0	0	0	0	0	0									1	0	0	0.565205	0	0	0		1	1
B0198.6	B0198.6	215	0	0	0	0	0	0									0	0	0	0	0	0
B0198.7	B0198.7	215	0	0	0	0	0	0									0	0	0	0	0	0
B0198.8	B0198.8	77	0	0	0	0	0	0									0	0	0	0	0	0
B0198.9	B0198.9	214	0	0	0	0	0	0									0	0	0	0	0	0
B0205.1	B0205.1	2711	5905	3902	4974	26.5104	29.3269	25.2047	1.05552	0.0779554	0.808323	1	0.956048	-0.0648448	0.854275	1	450	365	436	13.0408	15.285	12.3488	0.968889	-0.0455969	0.91187	1	0.856212	-0.22396	0.63244	1	0.491911	0.521193	0.489942
B0205.10	B0205.10	1502	3879	1946	3065	31.4323	26.3987	28.0327	0.990129	-0.0143118	0.966271	1	1.18127	0.240338	0.506757	1	312	234	384	16.3194	17.6868	19.6304	1.23077	0.29956	0.466547	1	1.17626	0.234207	0.633958	1	0.519193	0.669987	0.700269
B0205.11	mrpl-9	954	5941	3496	5657	75.7945	74.6676	81.4596	1.19318	0.254817	0.426064	1	1.2136	0.279294	0.428514	1	1056	754	1178	86.9633	89.7274	94.8125	1.11553	0.15773	0.632426	1	1.11985	0.163312	0.705095	1	1.14736	1.20169	1.16392
B0205.12	B0205.12	196	815	528	630	50.609	54.8892	44.1559	0.968643	-0.0459623	0.909934	1	0.894886	-0.160224	0.705896	1	142	111	112	56.9184	64.2938	43.8764	0.788732	-0.342392	0.553269	1	0.723241	-0.467452	0.442638	1	1.12467	1.17134	0.993668
B0205.13	B0205.13	444	161	34	187	4.41336	1.56029	5.7858	1.45545	0.541463	0.346256	1	4.125	2.04439	0.00461054	0.237933	36	15	37	6.37001	3.8354	6.39864	1.02778	0.0395284	1	1	1.76807	0.822172	0.471415	1	1.44335	2.45813	1.10592
B0205.14	B0205.14	250	24	8	15	1.16842	0.652017	0.824244	0.783179	-0.352586	0.859364	1	1.40625	0.491853	0.855385	1	2	2	2	0.628507	0.908223	0.614269	1	0	1	1	0.716783	-0.480391	1	1	0.537914	1.39294	0.745251
B0205.15	B0205.15	108	0	0	0	0	0	0									0	0	0	0	0	0
B0205.16	B0205.16	114	0	0	0	0	0	0									0	0	0	0	0	0
B0205.2	srz-85	990	12	8	11	0.147527	0.164651	0.152638	1.14866	0.199955	0.97088	1	1.03125	0.0443941	1	1	0	0	0	0	0	0									0	0	0
B0205.3	rpn-10	1297	13229	7693	11871	124.14	120.855	125.734	1.12445	0.169223	0.590206	1	1.15732	0.210786	0.543243	1	2781	2013	2633	168.454	176.2	155.876	0.946782	-0.0788962	0.795851	1	0.937551	-0.0930309	0.821281	1	1.35696	1.45795	1.23973
B0205.4	B0205.4	1362	143	82	35	1.27787	1.22672	0.353017	0.306699	-1.7051	0.0325211	0.92205	0.320122	-1.64331	0.0555047	1	8	5	11	0.461459	0.416769	0.620132	1.375	0.459432	0.872855	1	1.57692	0.657112	0.810106	1	0.361117	0.339742	1.75666
B0205.5	B0205.5	220	16	11	19	0.885164	1.01878	1.18641	1.48804	0.573413	0.759374	1	1.29545	0.373458	0.871992	1	1	2	2	0.357107	1.03207	0.698033	2	1	1	1	0.716783	-0.480391	1	1	0.403436	1.01305	0.588356
B0205.6	B0205.6	1428	5008	2814	4407	42.6837	40.1518	42.3955	1.10271	0.141048	0.662155	1	1.17457	0.232137	0.514114	1	1133	819	932	62.3336	65.1115	50.1137	0.822595	-0.281746	0.39628	1	0.81568	-0.293925	0.494875	1	1.46036	1.62163	1.18205
B0205.7	kin-3	1481	18645	11652	20017	153.226	160.308	185.673	1.3453	0.427923	0.171353	1	1.28843	0.365611	0.288988	1	2847	1977	2907	151.026	151.549	150.716	1.02107	0.0300886	0.921912	1	1.05397	0.075827	0.855021	1	0.985642	0.945365	0.811727
B0205.8	B0205.8	512	2929	1722	2303	69.6267	68.5287	61.7915	0.985271	-0.0214079	0.950174	1	1.00305	0.00439177	0.992387	1	286	212	222	43.885	47.0076	33.2929	0.776224	-0.365455	0.416291	1	0.750594	-0.413896	0.422053	1	0.630291	0.685956	0.538794
B0205.9	B0205.9	1915	5368	3444	4101	34.1169	36.644	29.4188	0.957323	-0.062923	0.846092	1	0.893075	-0.163147	0.645372	1	328	285	288	13.4563	16.8958	11.5476	0.878049	-0.187627	0.662107	1	0.724328	-0.465284	0.340838	1	0.394417	0.461079	0.392524
B0207.1	B0207.1	1711	394	193	386	2.80267	2.29835	3.09914	1.22764	0.295891	0.508837	1	1.5	0.584963	0.23775	1	37	13	37	1.69892	0.862573	1.66043	1	0	1	1	2.04008	1.02862	0.375547	1	0.606177	0.375301	0.53577
B0207.10	B0207.10	270	30	7	9	1.35233	0.528255	0.457913	0.375926	-1.41148	0.415152	1	0.964286	-0.0524674	1	1	10	7	10	2.90976	2.94331	2.84384	1	0	1	1	1.02398	0.0341819	1	1	2.15166	5.57177	6.21043
B0207.11	B0207.11	828	359	197	355	5.27704	4.8478	5.88983	1.23912	0.309321	0.500029	1	1.35152	0.434586	0.386378	1	39	20	58	3.70045	2.74222	5.37856	1.48718	0.572579	0.517023	1	2.07867	1.05566	0.258137	1	0.701236	0.565662	0.913195
B0207.12	avr-14	1457	690	385	471	5.76389	5.38406	4.44085	0.855368	-0.225383	0.582559	1	0.917532	-0.124169	0.784693	1	47	22	57	2.5343	1.71422	3.00389	1.21277	0.278301	0.756584	1	1.85712	0.893067	0.335156	1	0.439686	0.318387	0.676422
B0207.13	B0207.13	223	0	0	0	0	0	0									0	0	0	0	0	0
B0207.14	B0207.14	150	0	0	0	0	0	0									0	1	0	0	0.756852	0					0		0.966097	1
B0207.15	B0207.15	65	0	0	0	0	0	0									0	0	0	0	0	0
B0207.16	B0207.16	53	0	0	0	0	0	0									0	0	0	0	0	0
B0207.2	B0207.2	693	101	63	80	1.77384	1.85232	1.58585	0.992544	-0.0107975	1	1	0.952381	-0.0703893	0.948515	1	24	16	10	2.72081	2.62113	1.10799	0.416667	-1.26303	0.411225	1	0.44799	-1.15846	0.447341	1	1.53385	1.41505	0.698673
B0207.3	gpa-14	1227	117	56	62	1.16056	0.929935	0.694147	0.664029	-0.590682	0.444233	1	0.830357	-0.268196	0.771377	1	5	3	18	0.320144	0.277574	1.12641	3.6	1.848	0.346818	1	4.3007	2.10457	0.290559	1	0.275853	0.298488	1.62272
B0207.4	air-2	1121	6488	4190	5464	70.442	76.1583	66.9591	1.05531	0.0776696	0.808364	1	0.978043	-0.0320303	0.927686	1	311	237	279	21.7959	24.0019	19.1103	0.897106	-0.156649	0.720095	1	0.843808	-0.245013	0.626376	1	0.309417	0.315157	0.285402
B0207.5	B0207.5	11119	47	31	26	0.0514468	0.0568074	0.0321227	0.693197	-0.528663	0.666778	1	0.629032	-0.668794	0.595564	1	10	16	20	0.0706569	0.163364	0.138112	2	1	0.551389	1	0.895979	-0.158463	0.948126	1	1.3734	2.87575	4.29953
B0207.6	B0207.6	974	3854	2397	3041	48.1592	50.1439	42.8906	0.988748	-0.0163248	0.961384	1	0.951502	-0.0717216	0.842453	1	238	175	218	19.1972	20.3977	17.1857	0.915966	-0.126633	0.792127	1	0.892907	-0.163418	0.763146	1	0.39862	0.406783	0.400686
B0207.7	B0207.7	1122	701	329	572	7.60416	5.97464	7.00338	1.02249	0.0320866	0.939973	1	1.30395	0.38289	0.389995	1	44	21	45	3.08092	2.12485	3.07956	1.02273	0.0324215	1	1	1.53596	0.619144	0.544028	1	0.405162	0.355645	0.439724
B0207.8	B0207.8	426	0	0	0	0	0	0									0	0	0	0	0	0
B0207.9	B0207.9	463	402	207	364	10.5675	9.10958	10.8	1.13464	0.182229	0.688124	1	1.31884	0.39927	0.421976	1	46	26	33	7.80544	6.37521	5.4727	0.717391	-0.479168	0.630392	1	0.909763	-0.136437	0.927343	1	0.738628	0.699836	0.50673
B0212.1	otpl-1	1871	276	203	173	1.7954	2.21071	1.27021	0.785449	-0.34841	0.515173	1	0.639163	-0.645745	0.240772	1	6	8	15	0.25194	0.485421	0.615582	2.5	1.32193	0.527366	1	1.34397	0.426499	0.851196	1	0.140325	0.219577	0.484629
B0212.2	sre-5	1189	6	3	5	0.061418	0.0514101	0.0577687	1.04424	0.0624515	1	1	1.25	0.321928	1	1	3	2	2	0.198226	0.190964	0.129157	0.666667	-0.584963	1	1	0.716783	-0.480391	1	1	3.22748	3.71451	2.23575
B0212.3	B0212.3	2090	835	472	501	4.86258	4.60156	3.29303	0.751852	-0.41148	0.300328	1	0.796081	-0.329014	0.449289	1	57	32	32	2.14264	1.73822	1.17563	0.561404	-0.83289	0.361154	1	0.716783	-0.480391	0.634597	1	0.440639	0.377747	0.357007
B0212.4	nstp-6	1345	889	431	539	8.04462	6.52926	5.50517	0.759745	-0.396412	0.312064	1	0.937935	-0.0924401	0.83571	1	77	47	60	4.49768	3.96714	3.42529	0.779221	-0.359896	0.636271	1	0.915042	-0.128089	0.893435	1	0.559092	0.607595	0.622195
B0212.5	osm-9	3077	110	61	80	0.435102	0.403935	0.357163	0.911336	-0.133946	0.870123	1	0.983607	-0.0238467	0.996667	1	16	13	18	0.40852	0.479643	0.449173	1.125	0.169925	0.951272	1	0.992469	-0.010906	1	1	0.938905	1.18743	1.25761
B0212.6	B0212.6	466	53	24	28	1.38426	1.04938	0.825423	0.662008	-0.59508	0.60491	1	0.875	-0.192645	0.911056	1	4	3	0	0.674364	0.730866	0	0		0.632657	1	0		0.581963	1	0.487167	0.696471	0
B0212.7	B0212.7	225	0	0	0	0	0	0									0	0	0	0	0	0
B0212.8	B0212.8	54	0	0	0	0	0	0									0	0	0	0	0	0
B0212.9	B0212.9	80	0	0	0	0	0	0									0	0	0	0	0	0
B0212.t1	B0212.t1	72	0	1	0	0	0.282994	0					0		0.981655	1	0	0	0	0	0	0										0
B0213.10	cyp-34A5	1533	90	56	75	0.71454	0.744312	0.672084	1.04424	0.0624515	0.953019	1	1.00446	0.00642627	1	1	14	6	13	0.717474	0.444336	0.651133	0.928571	-0.106915	1	1	1.55303	0.635086	0.786757	1	1.00411	0.596975	0.968827
B0213.11	cyp-34A6	1497	153	117	114	1.24393	1.59248	1.04613	0.933672	-0.0990119	0.889152	1	0.730769	-0.452512	0.49225	1	12	4	9	0.629767	0.303348	0.461625	0.75	-0.415037	0.878358	1	1.61276	0.689534	0.836952	1	0.506272	0.190488	0.441267
B0213.12	cyp-34A7	1500	16	8	25	0.129824	0.10867	0.228957	1.95795	0.969342	0.542384	1	2.34375	1.22882	0.496918	1	0	3	10	0	0.227056	0.511891			0.219353	1	2.38928	1.25657	0.655744	1	0	2.08941	2.23575
B0213.14	cyp-34A8	1650	1212	663	1695	8.94015	8.18726	14.1121	1.75246	0.809381	0.0213034	0.729975	1.91742	0.939167	0.0152501	0.551301	192	133	330	9.14193	9.15103	15.3567	1.71875	0.78136	0.079055	1	1.77848	0.830649	0.108199	1	1.02257	1.11772	1.0882
B0213.15	cyp-34A9	1652	1546	871	1364	11.3901	10.7428	11.3425	1.10557	0.144789	0.680929	1	1.17451	0.232062	0.54825	1	146	95	113	6.94326	6.52854	5.25215	0.773973	-0.369646	0.517905	1	0.852595	-0.230068	0.720857	1	0.60959	0.607713	0.46305
B0213.16	cyp-34A10	1571	78	27	76	0.604289	0.350184	0.664572	1.22096	0.288011	0.730859	1	2.11111	1.078	0.263383	1	6	3	8	0.300051	0.216794	0.391005	1.33333	0.415037	0.927541	1	1.91142	0.934646	0.792252	1	0.496536	0.619086	0.588356
B0213.17	nlp-34	263	671	353	420	31.0523	27.3482	21.9381	0.784346	-0.350438	0.398189	1	0.892351	-0.164316	0.722188	1	129	85	125	38.5349	36.6915	36.4941	0.968992	-0.045443	0.951237	1	1.05409	0.0760021	0.92022	1	1.24097	1.34164	1.66351
B0213.18	B0213.18	106	0	0	2	0	0	0.259196			0.870408	1			0.932283	1	0	0	0	0	0	0											0
B0213.19	21ur-12341	21	0	0	0	0	0	0
B0213.2	nlp-27	603	3821	1857	4756	77.1234	62.7485	108.35	1.55972	0.641284	0.0482024	1	1.92084	0.941737	0.00884779	0.3859	1097	662	1551	142.926	124.636	197.498	1.41386	0.499635	0.121105	1	1.67935	0.747904	0.0799275	1	1.85321	1.98627	1.82278
B0213.20	21ur-12305	21	0	0	1	0	0	0.654162			0.987654	1			1	1
B0213.21	B0213.21	105	0	0	0	0	0	0									0	0	0	0	0	0
B0213.22	B0213.22	105	0	0	0	0	0	0									0	0	0	0	0	0
B0213.23	B0213.23	105	0	0	2	0	0	0.261665			0.870408	1			0.932283	1	0	0	0	0	0	0											0
B0213.24	B0213.24	102	1	0	0	0.119324	0	0	0		1	1					0	0	0	0	0	0									0
B0213.25	B0213.25	66	0	0	0	0	0	0									0	0	0	0	0	0
B0213.3	nlp-28	336	629	266	1004	22.7844	16.1306	41.0487	2.00016	1.00011	0.00867815	0.416762	2.83083	1.50122	0.000456157	0.0369159	178	80	295	41.6199	27.0304	67.4142	1.6573	0.728838	0.111769	1	2.64314	1.40225	0.0109636	1	1.82668	1.67572	1.6423
B0213.4	nlp-29	368	903	531	700	29.8653	29.4006	26.1309	0.971385	-0.0418852	0.916348	1	0.988701	-0.0163944	0.972753	1	118	75	100	25.1915	23.1375	20.8651	0.847458	-0.238787	0.702907	1	0.955711	-0.0653537	0.939149	1	0.843506	0.786973	0.798484
B0213.5	nlp-30	718	736	308	619	12.4761	8.74048	11.8432	1.05389	0.0757196	0.850867	1	1.50731	0.591972	0.18176	1	86	39	86	9.4101	6.16655	9.19692	1	0	1	1	1.5806	0.660471	0.386243	1	0.754249	0.705516	0.776554
B0213.6	nlp-31	458	933	470	671	24.7938	20.9094	20.1262	0.901201	-0.150078	0.697196	1	1.07074	0.0986145	0.819795	1	150	104	132	25.7304	25.7792	22.1298	0.88	-0.184425	0.745455	1	0.909763	-0.136437	0.831849	1	1.03778	1.2329	1.09955
B0213.7	str-83	1002	0	1	0	0	0.0203349	0					0		0.981655	1	0	1	2	0	0.113301	0.153261			0.873073	1	1.43357	0.519609	1	1		5.57177
B0213.8	str-82	1089	2	1	3	0.0223526	0.0187103	0.0378441	1.87963	0.910448	0.952599	1	2.25	1.16993	0.963092	1	1	1	2	0.0721427	0.10425	0.141017	2	1	1	1	1.43357	0.519609	1	1	3.22748	5.57177	3.72626
B0213.9	str-247	1103	2	1	3	0.0220689	0.0184728	0.0373637	1.87963	0.910448	0.952599	1	2.25	1.16993	0.963092	1	0	1	0	0	0.102926	0					0		0.966097	1	0	5.57177	0
B0218.1	faah-1	1783	4518	2594	3296	30.8405	29.6434	25.3945	0.91416	-0.129482	0.691367	1	0.952968	-0.0694997	0.846643	1	313	232	242	13.7916	14.772	10.4216	0.773163	-0.371156	0.396331	1	0.747679	-0.419509	0.407383	1	0.44719	0.498323	0.410386
B0218.2	faah-2	1926	5689	2862	3555	35.9506	30.2777	25.3564	0.783041	-0.35284	0.275303	1	0.931604	-0.102212	0.774817	1	664	482	450	27.0852	28.4114	17.9401	0.677711	-0.561258	0.126901	1	0.669196	-0.579499	0.203185	1	0.753401	0.938363	0.707517
B0218.3	pmk-1	1146	1624	852	1296	17.2476	15.1483	15.5355	1	3.20343e-16	1	1	1.14085	0.190103	0.624778	1	193	127	180	13.231	12.5812	12.0603	0.932642	-0.100604	0.848674	1	1.01591	0.0227772	0.982054	1	0.767124	0.830534	0.776303
B0218.5	B0218.5	1107	415	235	368	4.56275	4.32543	4.56672	1.11117	0.15208	0.737163	1	1.17447	0.232008	0.63792	1	25	21	18	1.77424	2.15364	1.24851	0.72	-0.473931	0.742629	1	0.614386	-0.702784	0.579771	1	0.388854	0.497903	0.273394
B0218.6	clec-51	1217	1851	1107	2363	18.5115	18.5339	26.6734	1.5997	0.677801	0.0455402	1	1.60095	0.678927	0.0679543	1	224	185	296	14.4603	17.2577	18.6754	1.32143	0.402098	0.367176	1	1.14685	0.197681	0.70332	1	0.781152	0.931145	0.700152
B0218.7	B0218.7	1100	2186	1341	2495	24.1871	24.8396	31.1589	1.43022	0.516232	0.124233	1	1.39541	0.480693	0.191913	1	407	259	551	29.0685	26.7306	38.4616	1.35381	0.437024	0.249566	1	1.52489	0.608709	0.194114	1	1.20182	1.07613	1.23437
B0218.8	clec-52	989	4099	1591	416	50.4438	32.778	5.77832	0.127173	-2.97513	4.58505e-16	6.24799e-13	0.196103	-2.35032	5.8019e-09	1.3187e-06	410	149	34	32.5693	17.1038	2.63968	0.0829268	-3.59202	1.49577e-11	2.20284e-08	0.163561	-2.6121	7.44411e-05	0.0252099	0.645654	0.521806	0.456825
B0218.9	21ur-10379	21	0	0	0	0	0	0
B0222.1	B0222.1	1086	98	71	80	1.0983	1.3321	1.01196	1.02293	0.0327042	0.982248	1	0.84507	-0.242857	0.767518	1	17	11	23	1.22981	1.14991	1.62617	1.35294	0.436099	0.776934	1	1.49873	0.583739	0.700329	1	1.11974	0.863232	1.60695
B0222.10	B0222.10	796	22	6	22	0.336384	0.153584	0.379677	1.25309	0.325486	0.855112	1	2.75	1.45943	0.468469	1	0	0	3	0	0	0.289386			0.746857	1			0.778527	1	0	0	0.762189
B0222.11	B0222.11	1182	97	48	87	0.998805	0.827433	1.01113	1.1239	0.168517	0.83344	1	1.35938	0.442943	0.603972	1	8	2	10	0.531732	0.192094	0.649608	1.25	0.321928	0.934826	1	3.58392	1.84154	0.533217	1	0.532369	0.232157	0.642458
B0222.12	21ur-14438	21	0	1	0	0	0.970264	0					0		0.981655	1
B0222.13	21ur-13351	21	0	0	0	0	0	0
B0222.14	B0222.14	132	1	0	0	0.0922046	0	0	0		1	1					0	0	1	0	0	0.581694			1	1			1	1	0
B0222.2	pitr-2	1434	1	1	0	0.00848745	0.0142089	0	0		1	1	0		0.981655	1	0	1	7	0	0.0791686	0.374815			0.37509	1	5.01748	2.32696	0.588539	1	0	5.57177
B0222.3	pitr-3	1618	942	646	275	7.08596	8.1351	2.33485	0.365816	-1.45081	0.000471978	0.0480866	0.319272	-1.64714	0.000199685	0.0181544	137	93	54	6.65216	6.52539	2.56262	0.394161	-1.34314	0.0375076	1	0.416197	-1.26466	0.064129	1	0.93878	0.802128	1.09755
B0222.4	tag-38	1774	514	396	426	3.52643	4.54832	3.29883	1.03855	0.054571	0.903075	1	0.806818	-0.309684	0.491964	1	115	90	114	5.09289	5.75958	4.93423	0.991304	-0.0126	1	1	0.907925	-0.139354	0.837205	1	1.44421	1.26631	1.49575
B0222.5	B0222.5	1522	1478	813	1935	11.8191	10.8839	17.4651	1.64054	0.714173	0.038701	1	1.78506	0.835969	0.0279738	0.825073	384	214	526	19.8215	15.9625	26.5363	1.36979	0.453956	0.23705	1	1.76181	0.817061	0.086297	1	1.67707	1.46662	1.51939
B0222.6	col-144	974	4333	2300	2756	54.1447	48.1147	38.8709	0.797024	-0.327304	0.317651	1	0.898696	-0.154095	0.669648	1	652	440	796	52.5907	51.2857	62.7513	1.22086	0.287896	0.411503	1	1.29673	0.374874	0.40033	1	0.971299	1.0659	1.61435
B0222.7	col-145	901	5316	3085	5423	71.8103	69.7653	82.6836	1.27831	0.354236	0.269913	1	1.3184	0.398783	0.259626	1	783	450	1287	68.2743	56.7009	109.679	1.64368	0.716928	0.0311366	1	2.05	1.03562	0.0176499	1	0.95076	0.812738	1.32649
B0222.8	col-10	963	3878	1981	2426	49.0126	41.9148	34.6074	0.783906	-0.351247	0.286811	1	0.918476	-0.122687	0.736392	1	817	519	863	66.6525	61.1848	68.8102	1.0563	0.0790245	0.820024	1	1.19188	0.253235	0.566549	1	1.3599	1.45974	1.98831
B0222.9	gad-3	3729	2444	959	1606	7.97692	5.24005	5.9164	0.823427	-0.280286	0.410501	1	1.256	0.328832	0.387699	1	345	180	260	7.26854	5.48002	5.35364	0.753623	-0.408085	0.338519	1	1.03535	0.0501235	0.93299	1	0.911196	1.0458	0.904882
B0228.1	B0228.1	737	911	564	515	15.0445	15.5927	9.5994	0.708386	-0.497393	0.205063	1	0.68484	-0.54616	0.198859	1	123	79	125	13.1117	12.1692	13.023	1.01626	0.0232698	0.983492	1	1.13415	0.181612	0.787044	1	0.871527	0.780443	1.35665
B0228.4	cpna-2	23416	14365	8084	9123	7.46654	7.03433	5.35217	0.795817	-0.329492	0.295525	1	0.846394	-0.240599	0.487973	1	1490	950	1787	4.99913	4.60589	5.85977	1.19933	0.262227	0.405786	1	1.34831	0.431149	0.305673	1	0.669537	0.654773	1.09484
B0228.5	trx-1	660	7	2	4	0.129086	0.061744	0.083257	0.716049	-0.481869	0.951284	1	1.5	0.584963	0.990986	1	1	1	1	0.119036	0.172012	0.116339	1	0	1	1	0.716783	-0.480391	1	1	0.922138	2.78589	1.39735
B0228.6	B0228.6	462	136	53	115	3.58281	2.33745	3.41948	1.0596	0.0835131	0.910657	1	1.62736	0.702532	0.359543	1	17	8	13	2.89086	1.96585	2.16058	0.764706	-0.387023	0.845422	1	1.16477	0.220048	0.965037	1	0.806871	0.841022	0.631844
B0228.7	B0228.7	969	3875	1995	4169	48.6714	41.9496	59.1034	1.34816	0.430991	0.184815	1	1.56729	0.648275	0.0710877	1	500	334	502	40.5384	39.1314	39.7785	1.004	0.00575927	0.993832	1	1.07732	0.107448	0.822088	1	0.832899	0.932818	0.673032
B0228.8	B0228.8	1365	1	0	0	0.00891648	0	0	0		1	1					0	0	2	0	0	0.112503			0.873073	1			0.907149	1	0
B0228.9	B0228.9	1332	1	3	1	0.00913739	0.0458908	0.0103134	1.25309	0.325486	1	1	0.25	-2	0.839164	1	0	0	2	0	0	0.115291			0.873073	1			0.907149	1	0	0	11.1788
B0228.t1	B0228.t1	72	0	0	0	0	0	0									0	0	0	0	0	0
B0238.1	B0238.1	1800	376	237	370	2.54239	2.68278	2.8238	1.23309	0.302279	0.504796	1	1.17089	0.227601	0.643839	1	35	28	34	1.52762	1.76599	1.45036	0.971429	-0.0418202	1	1	0.87038	-0.200283	0.869379	1	0.600861	0.658268	0.513619
B0238.10	B0238.10	1046	7377	4050	6081	85.837	78.8919	79.8634	1.03294	0.0467603	0.883606	1	1.12611	0.171349	0.626234	1	882	683	916	66.2456	74.1295	67.2407	1.03855	0.0545689	0.874908	1	0.961308	-0.0569292	0.897874	1	0.771761	0.939634	0.841947
B0238.11	B0238.11	1121	10766	6421	9275	116.889	116.709	113.661	1.07954	0.110423	0.726407	1	1.08336	0.115512	0.740229	1	744	484	866	52.142	49.0165	59.3172	1.16398	0.219064	0.525421	1	1.28251	0.358969	0.41672	1	0.44608	0.419987	0.521877
B0238.12	B0238.12	680	253	115	179	4.52833	3.44586	3.61617	0.886571	-0.173692	0.753073	1	1.16739	0.223288	0.721327	1	38	26	31	4.39031	4.34077	3.50043	0.815789	-0.293731	0.7968	1	0.854626	-0.226635	0.855719	1	0.969521	1.2597	0.967994
B0238.13	B0238.13	2543	90	47	18	0.430747	0.376583	0.0972368	0.250617	-1.99644	0.0507387	1	0.287234	-1.7997	0.112677	1	2	3	2	0.061788	0.13393	0.0603882	1	0	1	1	0.477855	-1.06535	0.889889	1	0.143444	0.355645	0.621043
B0238.14	srt-66	723	0	0	0	0	0	0									1	0	5	0.108663	0	0.531007	5	2.32193	0.694834	1			0.559342	1
B0238.15	B0238.15	263	74	32	40	3.42454	2.47915	2.08934	0.677344	-0.562039	0.558635	1	0.9375	-0.0931094	0.959945	1	5	4	2	1.4936	1.72666	0.583906	0.4	-1.32193	0.811145	1	0.358392	-1.48039	0.753116	1	0.436147	0.696471	0.279469
B0238.16	21ur-8852	21	0	0	0	0	0	0
B0238.17	21ur-13827	21	0	0	0	0	0	0
B0238.18	B0238.18	150	0	0	0	0	0	0									0	0	0	0	0	0
B0238.3	srt-68	843	0	0	0	0	0	0									5	17	103	0.465975	2.28941	9.38163	20.6	4.36457	1.45356e-05	0.0056546	4.34286	2.11865	0.00973413	1
B0238.5	srt-67	936	10	5	5	0.130032	0.108844	0.0733835	0.626543	-0.674514	0.864445	1	0.75	-0.415037	0.967274	1	0	0	1	0	0	0.0820338			1	1			1	1	0	0	1.11788
B0238.6	srt-70	972	3	0	4	0.0375648	0	0.0565325	1.67078	0.740523	0.939494	1			0.746518	1	0	0	2	0	0	0.157991			0.873073	1			0.907149	1	0		2.79469
B0238.7	B0238.7	1737	4	0	0	0.0280276	0	0	0		0.758641	1					0	0	4	0	0	0.176819			0.632657	1			0.66158	1	0
B0238.8	srt-69	1104	3	0	2	0.0330734	0	0.0248866	0.835391	-0.259477	1	1			0.932283	1	0	0	1	0	0	0.0695504			1	1			1	1	0		2.79469
B0238.9	B0238.9	2158	10511	6873	8051	59.2815	64.8939	51.2511	0.959813	-0.0591741	0.851931	1	0.878546	-0.186809	0.59116	1	450	398	405	16.3826	20.9379	14.4103	0.9	-0.152003	0.700016	1	0.72939	-0.455238	0.326915	1	0.276352	0.322649	0.28117
B0240.1	rhr-2	1457	415	211	310	3.46669	2.95075	2.92285	0.93604	-0.0953572	0.840412	1	1.1019	0.139988	0.788655	1	71	50	67	3.82842	3.89594	3.53089	0.943662	-0.0836579	0.92984	1	0.96049	-0.0581582	0.96373	1	1.10434	1.32032	1.20803
B0240.2	spe-42	2514	230	137	254	1.1135	1.11036	1.38795	1.38384	0.468681	0.361284	1	1.39051	0.475615	0.392721	1	7	12	20	0.218753	0.541899	0.610848	2.85714	1.51457	0.391559	1	1.19464	0.256574	0.902489	1	0.196456	0.488038	0.440109
B0240.3	daf-11	3817	91	45	54	0.290165	0.240215	0.194346	0.74359	-0.427421	0.618986	1	0.9	-0.152003	0.892396	1	1	3	7	0.0205825	0.089228	0.140814	7	2.80735	0.534407	1	1.67249	0.742001	0.868735	1	0.0709337	0.371451	0.72455
B0240.4	npp-22	1975	13029	8627	11621	80.2916	89.0024	80.8316	1.11767	0.160494	0.609627	1	1.01029	0.0147659	0.966634	1	1126	890	1053	44.7911	51.1594	40.9383	0.935169	-0.0967014	0.771216	1	0.848059	-0.237763	0.578472	1	0.557855	0.574809	0.506464
B0240.5	B0240.5	85	0	3	0	0	0.719137	0					0		0.708264	1	0	0	0	0	0	0										0
B0240.6	B0240.6	144	0	0	0	0	0	0									0	1	0	0	0.788388	0					0		0.966097	1
B0244.10	B0244.10	1965	947	489	647	5.86562	5.07055	4.52321	0.856121	-0.224113	0.56029	1	0.992331	-0.0111063	0.983535	1	9	4	11	0.359833	0.2311	0.429832	1.22222	0.289507	0.93776	1	1.97115	0.97904	0.705816	1	0.0613461	0.0455769	0.0950282
B0244.11	B0244.11	595	1	4	0	0.0204555	0.136978	0	0		1	1	0		0.589809	1	1	1	1	0.132039	0.190803	0.129048	1	0	1	1	0.716783	-0.480391	1	1	6.45497	1.39294
B0244.13	B0244.13	83	0	0	0	0	0	0									0	0	0	0	0	0
B0244.14	B0244.14	89	0	0	0	0	0	0									0	0	0	0	0	0
B0244.2	ida-1	2590	3970	2444	2680	18.6559	19.227	14.2148	0.845912	-0.24142	0.462608	1	0.822422	-0.282049	0.434057	1	203	108	158	6.15767	4.73398	4.6841	0.778325	-0.361555	0.473177	1	1.04863	0.068502	0.921001	1	0.330065	0.246216	0.329523
B0244.4	B0244.4	960	80	43	53	1.01425	0.912654	0.758419	0.83017	-0.268522	0.771313	1	0.924419	-0.113382	0.928011	1	6	3	9	0.491021	0.354774	0.719846	1.5	0.584963	0.859288	1	2.15035	1.10457	0.721355	1	0.484123	0.388728	0.949141
B0244.5	B0244.5	1235	334	200	163	3.29159	3.29968	1.81311	0.611536	-0.70949	0.170114	1	0.61125	-0.710166	0.201556	1	8	6	16	0.508913	0.551552	0.994768	2	1	0.607788	1	1.91142	0.934646	0.628088	1	0.15461	0.167153	0.548651
B0244.6	B0244.6	3036	393	254	242	1.5755	1.70467	1.09501	0.771621	-0.374036	0.434002	1	0.714567	-0.484859	0.340356	1	11	11	12	0.28465	0.411333	0.303493	1.09091	0.125531	1	1	0.781945	-0.35486	0.876361	1	0.180673	0.241297	0.27716
B0244.7	B0244.7	960	125	80	93	1.58477	1.69796	1.33081	0.932296	-0.10114	0.898127	1	0.871875	-0.197807	0.800622	1	2	2	1	0.163674	0.236516	0.0799829	0.5	-1	1	1	0.358392	-1.48039	0.921791	1	0.103279	0.139294	0.0601009
B0244.8	egg-1	1804	36061	23277	31286	243.292	262.905	238.242	1.08716	0.120564	0.698195	1	1.00806	0.0115746	0.973535	1	3346	2551	2383	145.717	160.537	101.428	0.712194	-0.489658	0.106054	1	0.669578	-0.578675	0.15902	1	0.598939	0.610628	0.425734
B0244.9	B0244.9	611	912	510	839	18.1669	17.0074	18.8636	1.15278	0.205123	0.586655	1	1.23382	0.303136	0.463505	1	82	54	91	10.5437	10.0336	11.4359	1.10976	0.150243	0.836781	1	1.20791	0.272516	0.714885	1	0.580381	0.589952	0.606238
B0244.t1	B0244.t1	71	0	0	0	0	0	0									0	0	0	0	0	0
B0244.t2	B0244.t2	82	1	0	1	0.148427	0	0.167529	1.25309	0.325486	1	1			1	1	0	0	0	0	0	0									0		0
B0244.t3	B0244.t3	70	0	0	0	0	0	0									2	1	0	2.24467	1.62183	0	0		0.873073	1	0		0.966097	1
B0250.1	rpl-2	878	101438	66843	89331	1406.15	1551.21	1397.69	1.10353	0.142121	0.646287	1	1.00232	0.00334693	0.992569	1	15882	10575	17413	1421.12	1367.38	1522.82	1.0964	0.132772	0.644796	1	1.18027	0.239116	0.551607	1	1.01065	0.881491	1.08952
B0250.10	srbc-78	921	0	0	0	0	0	0									0	0	0	0	0	0
B0250.11	B0250.11	428	22	11	12	0.625612	0.52367	0.385161	0.683502	-0.548983	0.785134	1	0.818182	-0.289507	0.930328	1	0	0	2	0	0	0.358802			0.873073	1			0.907149	1	0	0	0.931564
B0250.12	B0250.12	877	138	80	113	1.91516	1.85866	1.77004	1.02608	0.0371404	0.968178	1	1.05937	0.0832134	0.922813	1	1	1	1	0.089582	0.12945	0.0875526	1	0	1	1	0.716783	-0.480391	1	1	0.0467751	0.0696471	0.0494636
B0250.14	B0250.14	19	0	0	0	0	0	0
B0250.15	B0250.15	142	0	0	1	0	0	0.0967423			0.987654	1			1	1	0	0	0	0	0	0											0
B0250.16	B0250.16	109	0	0	0	0	0	0									0	0	0	0	0	0
B0250.17	B0250.17	231	0	0	0	0	0	0									0	0	1	0	0	0.332397			1	1			1	1
B0250.2	calf-1	841	86	77	81	1.2446	1.86554	1.3231	1.18023	0.239071	0.769366	1	0.788961	-0.341974	0.662651	1	13	7	16	1.21442	0.94494	1.46081	1.23077	0.29956	0.895054	1	1.63836	0.712254	0.714264	1	0.975751	0.506525	1.10408
B0250.3	B0250.3	782	179	113	132	2.78595	2.94429	2.31885	0.924064	-0.113936	0.860759	1	0.876106	-0.190822	0.775954	1	85	70	112	8.5395	10.1623	10.9971	1.31765	0.397964	0.53405	1	1.14685	0.197681	0.77697	1	3.06521	3.45154	4.74251
B0250.4	B0250.4	1443	388	232	303	3.27259	3.2759	2.88457	0.97857	-0.0312529	0.953276	1	0.979526	-0.0298445	0.960444	1	1	5	8	0.0544445	0.393374	0.425689	8	3	0.466633	1	1.14685	0.197681	1	1	0.0166365	0.120081	0.147575
B0250.5	B0250.5	1082	7653	4497	11392	86.0857	84.6846	144.636	1.8653	0.89941	0.00466982	0.277428	1.89993	0.925949	0.00822232	0.366447	2082	1444	2544	151.173	151.51	180.534	1.2219	0.289129	0.345964	1	1.26281	0.336637	0.416446	1	1.75608	1.78911	1.24819
B0250.6	srbc-79	852	5	1	1	0.0714261	0.0239149	0.0161237	0.250617	-1.99644	0.81257	1	0.75	-0.415037	1	1	0	0	0	0	0	0									0	0	0
B0250.7	B0250.7	612	789	427	761	15.691	14.2163	17.082	1.20862	0.273357	0.477108	1	1.33665	0.418623	0.321507	1	3	1	8	0.385115	0.185503	1.00371	2.66667	1.41504	0.680097	1	5.73427	2.51961	0.517253	1	0.0245436	0.0130486	0.0587583
B0250.8	B0250.8	692	55	29	25	0.967348	0.853888	0.496293	0.569585	-0.812018	0.4792	1	0.646552	-0.629162	0.630227	1	27	27	26	3.06534	4.42955	2.88493	0.962963	-0.0544478	1	1	0.690236	-0.534839	0.628108	1	3.1688	5.18751	5.81296
B0250.9	dhcr-7	1492	182	143	132	1.48467	1.95288	1.21537	0.908832	-0.137915	0.82853	1	0.692308	-0.530515	0.387823	1	37	30	37	1.94829	2.28273	1.90415	1	0	1	1	0.884033	-0.177828	0.881742	1	1.31227	1.1689	1.56672
B0252.1	B0252.1	2318	675	416	618	3.54419	3.6567	3.66252	1.14727	0.198205	0.619644	1	1.11418	0.155986	0.721056	1	46	33	41	1.55907	1.61623	1.35812	0.891304	-0.16601	0.879484	1	0.890549	-0.167233	0.882799	1	0.439894	0.441991	0.370817
B0252.10	21ur-15020	21	0	0	0	0	0	0
B0252.2	asm-1	1828	725	427	723	4.82712	4.75949	5.43334	1.24963	0.321501	0.408394	1	1.26991	0.344722	0.417066	1	138	96	210	5.93094	5.96207	8.82088	1.52174	0.605721	0.232733	1	1.56796	0.648892	0.25298	1	1.22867	1.25267	1.62347
B0252.3	B0252.3	1599	2015	1033	1776	15.3374	13.1632	15.2581	1.10446	0.143338	0.675566	1	1.28945	0.366754	0.331185	1	95	45	82	4.66762	3.19497	3.93762	0.863158	-0.212304	0.760334	1	1.30614	0.385308	0.617249	1	0.304329	0.24272	0.258068
B0252.4	cyn-10	618	4135	2756	3081	81.4354	90.8657	68.4869	0.933678	-0.0990027	0.762671	1	0.838443	-0.254215	0.47794	1	251	202	229	31.9084	37.1078	28.4522	0.912351	-0.13234	0.778641	1	0.812591	-0.299399	0.564567	1	0.391825	0.408381	0.41544
B0252.5	B0252.5	964	1377	716	1440	17.3853	15.1337	20.5206	1.31042	0.390026	0.267916	1	1.50838	0.593	0.12688	1	199	103	215	16.218	12.13	17.125	1.0804	0.111568	0.824065	1	1.4962	0.581301	0.300882	1	0.932853	0.801526	0.834526
B0252.8	B0252.8	308	312	162	162	12.3291	10.717	7.22552	0.650641	-0.620066	0.237309	1	0.75	-0.415037	0.476546	1	77	52	58	19.6409	19.167	14.4593	0.753247	-0.408806	0.591262	1	0.799489	-0.32285	0.68979	1	1.59305	1.78847	2.00114
B0252.9	21ur-12059	21	0	0	0	0	0	0
B0261.1	B0261.1	2622	7466	4632	6181	34.6563	35.9952	32.384	1.03741	0.0529907	0.86812	1	1.00081	0.00116751	0.998319	1	374	244	340	11.2062	10.5648	9.95669	0.909091	-0.137504	0.740358	1	0.998796	-0.00173764	1	1	0.323354	0.293504	0.307457
B0261.2	let-363	8556	14870	8428	11670	21.1527	20.0707	18.7372	0.983424	-0.0241142	0.939184	1	1.0385	0.0545048	0.875487	1	1600	1145	1171	14.6916	15.1928	10.5088	0.731875	-0.450331	0.160215	1	0.73306	-0.447998	0.289312	1	0.694549	0.756962	0.560854
B0261.4	mrpl-47	931	4408	2534	4299	57.626	55.4582	63.434	1.2221	0.289363	0.371382	1	1.2724	0.347547	0.329762	1	591	388	591	49.8722	47.3134	48.7423	1	0	1	1	1.0918	0.12671	0.784954	1	0.865446	0.853136	0.768394
B0261.5	B0261.5	606	247	140	182	4.96079	4.70722	4.12575	0.923327	-0.115087	0.838641	1	0.975	-0.0365259	0.961688	1	7	7	6	0.907498	1.31138	0.760234	0.857143	-0.222392	1	1	0.614386	-0.702784	0.807596	1	0.182934	0.278589	0.184265
B0261.6	B0261.6	595	2724	1564	2833	55.7207	53.5585	65.4085	1.30323	0.38209	0.249304	1	1.35854	0.442053	0.225793	1	309	182	360	40.8002	34.7262	46.4573	1.16505	0.22039	0.597875	1	1.41781	0.503667	0.313492	1	0.732227	0.648377	0.710264
B0261.7	B0261.7	1159	13762	8517	11203	144.519	149.731	132.787	1.02008	0.0286809	0.927388	1	0.986527	-0.0195696	0.954904	1	1043	658	837	70.7003	64.4532	55.4512	0.802493	-0.31744	0.345281	1	0.911774	-0.133251	0.761484	1	0.489212	0.43046	0.417595
B0261.8	B0261.8	648	886	539	870	16.6412	16.9482	18.4437	1.23046	0.299195	0.426345	1	1.21058	0.275693	0.502151	1	113	71	123	13.7001	12.439	14.5747	1.0885	0.122336	0.847661	1	1.24175	0.312376	0.63638	1	0.823263	0.733944	0.790223
B0261.9	B0261.9	504	26	10	19	0.627869	0.404276	0.517878	0.915717	-0.127026	0.96642	1	1.425	0.510962	0.814324	1	2	1	1	0.31176	0.225254	0.152348	0.5	-1	1	1	0.716783	-0.480391	1	1	0.496536	0.557177	0.294178
B0272.1	tbb-4	1564	101	73	70	0.785979	0.951032	0.614845	0.868476	-0.203443	0.805935	1	0.719178	-0.475579	0.555067	1	62	39	57	3.11441	2.83094	2.79838	0.919355	-0.121306	0.898414	1	1.04761	0.0670966	0.965386	1	3.96246	2.9767	4.55136
B0272.2	memb-1	642	774	436	506	14.6735	13.8376	10.8273	0.819201	-0.28771	0.473028	1	0.870413	-0.200228	0.649424	1	96	43	72	11.7478	7.60389	8.61125	0.75	-0.415037	0.545283	1	1.2002	0.263269	0.751352	1	0.800616	0.54951	0.795328
B0272.3	B0272.3	1062	4787	2528	4700	54.8612	48.5022	60.7964	1.23031	0.299025	0.353892	1	1.39438	0.479627	0.178004	1	1284	866	1642	94.9863	92.5754	118.718	1.27882	0.354809	0.265739	1	1.35907	0.442624	0.295171	1	1.73139	1.90868	1.95272
B0272.4	B0272.4	868	1112	475	1096	15.5923	11.1502	17.3458	1.23506	0.304577	0.401804	1	1.73053	0.791211	0.0512496	1	192	122	209	17.3781	15.9567	18.4882	1.08854	0.122397	0.808508	1	1.22793	0.296231	0.597618	1	1.11453	1.43107	1.06586
B0273.1	B0273.1	765	995	557	1047	15.8303	14.8355	18.8014	1.31857	0.398979	0.277015	1	1.40978	0.495475	0.218754	1	126	92	176	12.9399	13.653	17.6653	1.39683	0.482152	0.368029	1	1.37124	0.455478	0.439804	1	0.817413	0.920293	0.939572
B0273.10	21ur-3767	21	0	0	0	0	0	0
B0273.100	21ur-13076	21	0	0	0	0	0	0
B0273.101	21ur-7494	21	0	0	0	0	0	0
B0273.102	21ur-10540	21	0	0	0	0	0	0
B0273.103	21ur-15285	21	0	0	0	0	0	0
B0273.104	21ur-10504	21	0	0	0	0	0	0
B0273.105	21ur-12437	21	0	1	0	0	0.970264	0					0		0.981655	1
B0273.106	21ur-12233	21	0	0	0	0	0	0
B0273.107	21ur-10359	21	1	2	0	0.579572	1.94053	0	0		1	1	0		0.84232	1
B0273.108	21ur-6505	21	0	0	0	0	0	0
B0273.109	21ur-13005	21	0	0	0	0	0	0
B0273.11	21ur-3197	21	0	0	0	0	0	0
B0273.110	21ur-12014	21	0	0	0	0	0	0
B0273.111	B0273.111	57	3	0	1	0.640579	0	0.241007	0.417695	-1.25948	0.955483	1			1	1	0	0	0	0	0	0									0		0
B0273.112	B0273.112	259	1	0	0	0.0469923	0	0	0		1	1					0	0	0	0	0	0									0
B0273.113	B0273.113	143	0	0	0	0	0	0									0	0	0	0	0	0
B0273.114	B0273.114	201	0	0	0	0	0	0									0	0	0	0	0	0
B0273.12	21ur-3771	21	0	0	0	0	0	0
B0273.13	21ur-971	21	0	0	0	0	0	0
B0273.14	21ur-67	21	0	0	0	0	0	0
B0273.15	21ur-1163	21	0	0	0	0	0	0
B0273.16	21ur-3011	21	0	0	0	0	0	0
B0273.17	21ur-886	21	0	0	0	0	0	0
B0273.18	21ur-5402	21	0	0	0	0	0	0
B0273.19	21ur-525	21	0	0	0	0	0	0
B0273.2	puf-7	1880	5900	3942	4398	38.1962	42.7236	32.1367	0.93408	-0.0983814	0.760228	1	0.836758	-0.257118	0.466561	1	70	55	60	2.92523	3.32129	2.45054	0.857143	-0.222392	0.784451	1	0.781945	-0.35486	0.65189	1	0.0765844	0.0777391	0.0762535
B0273.20	21ur-2650	21	0	0	0	0	0	0
B0273.21	21ur-2114	21	0	0	0	0	0	0
B0273.22	21ur-5240	21	0	0	0	0	0	0
B0273.23	21ur-1410	21	0	0	0	0	0	0
B0273.24	21ur-4170	21	0	0	0	0	0	0
B0273.25	21ur-2258	21	0	0	0	0	0	0
B0273.26	21ur-1256	21	0	0	0	0	0	0
B0273.27	21ur-1677	21	0	0	0	0	0	0
B0273.28	21ur-3310	21	0	0	0	0	0	0
B0273.29	21ur-293	21	0	0	0	0	0	0
B0273.3	B0273.3	1422	387	250	301	3.31236	3.5822	2.90785	0.974623	-0.0370842	0.943249	1	0.903	-0.147202	0.771837	1	30	18	34	1.65746	1.43706	1.8359	1.13333	0.180572	0.893617	1	1.35392	0.437147	0.71642	1	0.500385	0.401168	0.631359
B0273.30	21ur-2735	21	0	0	0	0	0	0
B0273.31	21ur-4687	21	0	0	0	0	0	0
B0273.32	21ur-4921	21	0	0	0	0	0	0
B0273.33	21ur-2196	21	0	0	0	0	0	0
B0273.34	21ur-1966	21	0	0	0	0	0	0
B0273.35	21ur-4907	21	0	0	0	0	0	0
B0273.36	21ur-1156	21	0	0	0	0	0	0
B0273.37	21ur-883	21	2	0	0	1.15914	0	0	0		0.932644	1
B0273.38	21ur-2682	21	0	0	0	0	0	0
B0273.39	21ur-11798	21	0	0	0	0	0	0
B0273.4	unc-5	3025	1470	904	875	5.9145	6.08909	3.97363	0.745885	-0.422975	0.242476	1	0.72594	-0.462077	0.241206	1	112	95	118	2.90879	3.56534	2.9952	1.05357	0.0752881	0.913669	1	0.89032	-0.167604	0.797876	1	0.491807	0.585529	0.753769
B0273.40	21ur-6139	21	0	0	0	0	0	0
B0273.41	21ur-13225	21	0	0	0	0	0	0
B0273.42	21ur-5892	21	0	0	0	0	0	0
B0273.43	21ur-13086	21	0	0	0	0	0	0
B0273.44	21ur-11950	21	0	0	0	0	0	0
B0273.45	21ur-11507	21	0	0	0	0	0	0
B0273.46	21ur-6820	21	0	0	0	0	0	0
B0273.47	21ur-14228	21	0	0	0	0	0	0
B0273.48	21ur-13995	21	0	0	0	0	0	0
B0273.49	21ur-11669	21	0	0	0	0	0	0
B0273.5	21ur-4213	21	0	0	0	0	0	0
B0273.50	21ur-15223	21	0	0	0	0	0	0
B0273.51	21ur-10398	21	0	0	0	0	0	0
B0273.52	21ur-11662	21	0	0	0	0	0	0
B0273.53	21ur-11752	21	0	0	0	0	0	0
B0273.54	21ur-5477	21	0	0	0	0	0	0
B0273.55	21ur-10123	21	0	0	0	0	0	0
B0273.56	21ur-10111	21	0	0	0	0	0	0
B0273.57	21ur-14481	21	0	0	0	0	0	0
B0273.58	21ur-14633	21	0	0	0	0	0	0
B0273.59	21ur-10959	21	0	0	0	0	0	0
B0273.6	21ur-22	21	0	0	0	0	0	0
B0273.60	21ur-11394	21	0	0	0	0	0	0
B0273.61	21ur-13386	21	0	0	0	0	0	0
B0273.62	21ur-7041	21	0	0	0	0	0	0
B0273.63	21ur-14134	21	0	0	0	0	0	0
B0273.64	21ur-13165	21	0	0	0	0	0	0
B0273.65	21ur-9135	21	0	0	0	0	0	0
B0273.66	21ur-6375	21	0	0	0	0	0	0
B0273.67	21ur-13158	21	0	0	0	0	0	0
B0273.68	21ur-12388	21	0	0	0	0	0	0
B0273.69	21ur-12829	21	0	0	0	0	0	0
B0273.7	21ur-5385	21	0	0	0	0	0	0
B0273.70	21ur-11919	21	0	0	0	0	0	0
B0273.71	21ur-11945	21	0	0	0	0	0	0
B0273.72	21ur-7824	21	0	0	0	0	0	0
B0273.73	21ur-11104	21	0	0	0	0	0	0
B0273.74	21ur-12646	21	0	1	0	0	0.970264	0					0		0.981655	1
B0273.75	21ur-9867	21	0	0	0	0	0	0
B0273.76	21ur-13699	21	0	0	0	0	0	0
B0273.77	21ur-13592	21	0	0	0	0	0	0
B0273.78	21ur-15046	21	0	0	0	0	0	0
B0273.79	21ur-9804	21	0	0	0	0	0	0
B0273.8	21ur-3591	21	0	0	0	0	0	0
B0273.80	21ur-12164	21	0	0	0	0	0	0
B0273.81	21ur-8518	21	0	0	0	0	0	0
B0273.82	21ur-8682	21	0	0	0	0	0	0
B0273.83	21ur-13714	21	0	0	0	0	0	0
B0273.84	21ur-13505	21	0	0	0	0	0	0
B0273.85	21ur-7223	21	0	0	0	0	0	0
B0273.86	21ur-9621	21	0	0	0	0	0	0
B0273.87	21ur-13280	21	0	0	0	0	0	0
B0273.88	21ur-9893	21	0	0	0	0	0	0
B0273.89	21ur-9060	21	0	0	0	0	0	0
B0273.9	21ur-4254	21	0	0	0	0	0	0
B0273.90	21ur-5924	21	0	0	0	0	0	0
B0273.91	21ur-9596	21	0	0	0	0	0	0
B0273.92	21ur-8002	21	0	0	0	0	0	0
B0273.93	21ur-9685	21	0	0	0	0	0	0
B0273.94	21ur-7458	21	0	0	0	0	0	0
B0273.95	21ur-9747	21	0	0	0	0	0	0
B0273.96	21ur-8181	21	0	0	0	0	0	0
B0273.97	21ur-9552	21	0	0	0	0	0	0
B0273.98	21ur-11786	21	0	0	0	0	0	0
B0273.99	21ur-5966	21	0	0	0	0	0	0
B0280.1	ggtb-1	1157	5012	2977	3592	52.7235	52.4269	42.6489	0.898062	-0.155113	0.632639	1	0.904938	-0.144109	0.686125	1	411	266	287	27.908	26.1006	19.0466	0.698297	-0.518088	0.205933	1	0.773371	-0.370767	0.45193	1	0.529328	0.497847	0.446591
B0280.10	pot-1	1152	2352	1559	1952	24.8491	27.5742	23.2773	1.03998	0.0565509	0.868258	1	0.939064	-0.0907054	0.806917	1	119	80	99	8.11549	7.88388	6.59859	0.831933	-0.265461	0.669806	1	0.887019	-0.172963	0.804358	1	0.326591	0.285915	0.283478
B0280.11	B0280.11	1392	867	463	802	7.58065	6.77721	7.9148	1.15914	0.213056	0.575269	1	1.29914	0.377553	0.366086	1	62	44	77	3.49923	3.58852	4.24737	1.24194	0.31259	0.681752	1	1.25437	0.326964	0.681176	1	0.461601	0.529499	0.536637
B0280.12	glr-2	2934	248	119	117	1.02877	0.826411	0.54781	0.591174	-0.758346	0.18825	1	0.737395	-0.439491	0.50162	1	9	7	10	0.240992	0.270857	0.261703	1.11111	0.152003	1	1	1.02398	0.0341819	1	1	0.234253	0.327751	0.477725
B0280.13	B0280.13	1909	671	330	457	4.27802	3.52222	3.28863	0.853443	-0.228633	0.579533	1	1.03864	0.0546906	0.910698	1	51	22	45	2.09887	1.30834	1.80999	0.882353	-0.180572	0.85737	1	1.46615	0.55203	0.588224	1	0.490616	0.371451	0.550377
B0280.14	sls-2.5	107	0	0	0	0	0	0									54	42	41	39.6488	44.5623	29.4218	0.759259	-0.397335	0.663507	1	0.699717	-0.515157	0.559967	1
B0280.15	sls-2.16	109	0	0	0	0	0	0									66	45	85	47.5705	46.8693	59.8771	1.28788	0.364997	0.614829	1	1.35392	0.437147	0.564559	1
B0280.16	sls-2.18	107	1	0	0	0.113748	0	0	0		1	1					63	35	58	46.257	37.1353	41.621	0.920635	-0.119299	0.899354	1	1.18781	0.248307	0.790175	1	406.663
B0280.17	B0280.17	909	3830	2176	3051	51.2816	48.7758	46.1087	0.998216	-0.0025763	0.994922	1	1.05159	0.0725661	0.841729	1	312	203	313	26.9657	25.3533	26.4392	1.00321	0.00461663	1	1	1.10519	0.144292	0.78027	1	0.525836	0.519793	0.573411
B0280.18	21ur-11608	21	0	0	0	0	0	0
B0280.19	B0280.19	148	0	0	0	0	0	0									0	0	0	0	0	0
B0280.2	B0280.2	2007	243	160	165	1.47362	1.62436	1.12938	0.850861	-0.233004	0.676565	1	0.773438	-0.370643	0.525739	1	6	3	3	0.234868	0.169698	0.114774	0.5	-1	0.82765	1	0.716783	-0.480391	1	1	0.159382	0.104471	0.101625
B0280.20	B0280.20	148	0	1	0	0	0.137673	0					0		0.981655	1	0	0	0	0	0	0										0
B0280.3	rpia-1	991	7088	3825	6800	87.0515	78.6442	94.2627	1.20217	0.265642	0.40406	1	1.33333	0.415037	0.237553	1	1209	824	1255	95.8458	94.3965	97.2386	1.03805	0.0538731	0.870494	1	1.0917	0.12658	0.768781	1	1.10102	1.2003	1.03157
B0280.4	odd-1	729	187	164	131	3.12205	4.5838	2.46859	0.877831	-0.187986	0.762329	1	0.599085	-0.739167	0.214612	1	46	24	28	4.95736	3.73754	2.94917	0.608696	-0.716207	0.477437	1	0.836247	-0.257999	0.840499	1	1.58785	0.815381	1.19468
B0280.5	cpg-2	1731	150963	96276	114979	1061.45	1133.26	912.486	0.954397	-0.0673387	0.82796	1	0.895698	-0.158915	0.641444	1	18944	15050	12422	859.795	987.056	551.015	0.655722	-0.608844	0.035184	1	0.59162	-0.757257	0.0601359	1	0.810019	0.870987	0.603861
B0280.6	B0280.6	759	3	0	0	0.0481067	0	0	0		0.844908	1					0	0	0	0	0	0									0
B0280.7	B0280.7	1152	385	266	219	4.06757	4.70477	2.61154	0.712795	-0.488442	0.313989	1	0.617481	-0.695533	0.172456	1	50	30	32	3.40987	2.95645	2.13288	0.64	-0.643856	0.502046	1	0.764569	-0.387282	0.713967	1	0.838308	0.628395	0.816714
B0280.8	nhr-10	1544	2208	1321	1720	17.4052	17.4327	15.3033	0.976136	-0.0348457	0.920271	1	0.976533	-0.0342594	0.928452	1	223	188	242	11.3469	13.8233	12.0347	1.0852	0.117963	0.805448	1	0.922668	-0.116117	0.829737	1	0.651928	0.792955	0.786413
B0280.9	B0280.9	1400	6100	3853	5545	53.0308	56.0764	54.4099	1.13908	0.187864	0.557301	1	1.07935	0.110168	0.755029	1	565	420	681	31.706	34.0583	37.3497	1.20531	0.269404	0.454749	1	1.16221	0.216874	0.632129	1	0.597878	0.607356	0.686451
B0281.1	B0281.1	591	30	16	3	0.617817	0.551622	0.069733	0.125309	-2.99644	0.151169	1	0.140625	-2.83007	0.22601	1	0	0	1	0	0	0.129922			1	1			1	1	0	0	1.86313
B0281.3	B0281.3	1067	1089	594	815	12.422	11.3431	10.493	0.937801	-0.0926461	0.80578	1	1.02904	0.0412996	0.923571	1	176	114	144	12.9589	12.1295	10.3626	0.818182	-0.289507	0.584784	1	0.90541	-0.143356	0.817022	1	1.04323	1.06933	0.987572
B0281.4	B0281.4	696	143	88	169	2.50065	2.57622	3.33566	1.48092	0.566494	0.343909	1	1.44034	0.52641	0.414636	1	7	1	10	0.790149	0.163115	1.10321	1.42857	0.514573	0.866567	1	7.16783	2.84154	0.397261	1	0.315977	0.0633156	0.330733
B0281.5	B0281.5	790	444	248	409	6.84041	6.39637	7.11215	1.15431	0.207027	0.63783	1	1.2369	0.306723	0.522848	1	118	73	62	11.7348	10.4905	6.02606	0.525424	-0.928447	0.157659	1	0.608775	-0.716019	0.313669	1	1.71551	1.64008	0.847291
B0281.6	B0281.6	732	58	18	27	0.964369	0.501038	0.506707	0.583333	-0.777608	0.484241	1	1.125	0.169925	0.939845	1	3	3	5	0.321981	0.465278	0.524478	1.66667	0.736966	0.91038	1	1.19464	0.256574	1	1	0.333878	0.928629	1.03507
B0281.7	B0281.7	672	2	7	0	0.0362232	0.212245	0	0		0.932644	1	0		0.332511	1	0	2	0	0	0.33788	0					0		0.758153	1	0	1.59193
B0281.8	B0281.8	879	7	28	2	0.0969249	0.64905	0.0312569	0.358025	-1.48187	0.786496	1	0.0535714	-4.22239	0.0291997	0.845326	1	1	2	0.0893782	0.129156	0.174707	2	1	1	1	1.43357	0.519609	1	1	0.922138	0.198992	5.58939
B0284.1	B0284.1	1663	296	457	32	2.16634	5.59929	0.26434	0.135469	-2.88397	1.36849e-05	0.00268803	0.0525164	-4.25109	1.84693e-13	6.4688e-11	32	51	7	1.51174	3.48161	0.323202	0.21875	-2.19265	0.130257	1	0.098382	-3.34546	0.00158242	0.284258	0.697834	0.621795	1.22268
B0284.2	B0284.2	1399	125	174	9	1.08747	2.5342	0.088375	0.0902222	-3.47037	0.00065125	0.0625516	0.0387931	-4.68806	1.78689e-08	3.85626e-06	0	4	2	0	0.324597	0.109769			0.873073	1	0.358392	-1.48039	0.753116	1	0	0.128087	1.24209
B0284.3	B0284.3	612	129	71	76	2.56546	2.36383	1.70595	0.738252	-0.437814	0.548522	1	0.802817	-0.316857	0.697377	1	40	20	21	5.13486	3.71006	2.63473	0.525	-0.929611	0.401715	1	0.752622	-0.410002	0.76053	1	2.00154	1.56951	1.54444
B0284.4	B0284.4	1263	23	209	0	0.221641	3.37172	0	0		0.0732534	1	0		4.56325e-15	2.21577e-12	3	9	1	0.186611	0.808987	0.0607946	0.333333	-1.58496	0.889655	1	0.0796426	-3.65032	0.211521	1	0.841952	0.239933
B0284.5	B0284.5	1430	84	39	6	0.71494	0.555696	0.0576394	0.0895062	-3.48187	0.00494817	0.291581	0.115385	-3.11548	0.029825	0.850748	2	2	0	0.109879	0.15878	0	0		0.873073	1	0		0.758153	1	0.15369	0.285732	0
B0284.6	B0284.6	293	0	0	0	0	0	0									0	0	0	0	0	0
B0284.7	B0284.7	59	0	0	0	0	0	0									0	0	0	0	0	0
B0285.1	cdtl-7	2446	5847	3362	4995	29.094	28.0059	28.0533	1.07049	0.098274	0.759644	1	1.11429	0.156127	0.659273	1	711	532	683	22.8367	24.6921	21.4404	0.960619	-0.057964	0.873127	1	0.920231	-0.119932	0.789422	1	0.784929	0.881672	0.764274
B0285.10	ckb-3	1107	15	8	14	0.164919	0.147249	0.173734	1.16955	0.22595	0.943501	1	1.3125	0.392317	0.899903	1	1	4	5	0.0709697	0.410218	0.346809	5	2.32193	0.694834	1	0.895979	-0.158463	1	1	0.430331	2.78589	1.99621
B0285.11	B0285.11	1050	53	29	65	0.614346	0.562753	0.85041	1.5368	0.619933	0.498111	1	1.68103	0.749349	0.456317	1	0	1	1	0	0.108122	0.0731273			1	1	0.716783	-0.480391	1	1	0	0.19213	0.0859905
B0285.12	B0285.12	293	0	0	0	0	0	0									22	20	19	5.89896	7.74934	4.97914	0.863636	-0.211504	0.911113	1	0.680944	-0.554392	0.672716	1
B0285.13	21ur-14269	21	0	0	0	0	0	0
B0285.14	B0285.14	60	0	0	0	0	0	0									0	0	0	0	0	0
B0285.15	B0285.15	150	0	0	0	0	0	0									0	0	0	0	0	0
B0285.16	B0285.16	217	0	0	0	0	0	0									0	1	0	0	0.52317	0					0		0.966097	1
B0285.3	B0285.3	1038	2271	1398	1642	26.6285	27.4422	21.731	0.906018	-0.142388	0.677354	1	0.880901	-0.182948	0.624709	1	137	104	120	10.3692	11.3747	8.87672	0.875912	-0.191141	0.745916	1	0.827058	-0.27394	0.65937	1	0.389401	0.414495	0.408481
B0285.4	B0285.4	1152	5231	3167	4736	55.2661	56.015	56.476	1.13451	0.182068	0.571733	1	1.12157	0.165515	0.640825	1	1276	868	1116	87.0199	85.5401	74.3841	0.874608	-0.193291	0.553869	1	0.921578	-0.117821	0.783868	1	1.57456	1.52709	1.31709
B0285.5	hse-5	2200	6159	3705	4992	34.0733	34.3143	31.1714	1.01565	0.0224077	0.944715	1	1.01053	0.0151069	0.966927	1	71	34	75	2.53546	1.75452	2.61762	1.05634	0.0790716	0.932065	1	1.58114	0.660965	0.412354	1	0.0744119	0.051131	0.0839751
B0285.6	B0285.6	1734	128	109	163	0.898436	1.28082	1.29135	1.59573	0.674214	0.271505	1	1.12156	0.165506	0.80115	1	12	16	18	0.543692	1.04755	0.797062	1.5	0.584963	0.74425	1	0.806381	-0.310466	0.853238	1	0.605153	0.817875	0.617233
B0285.7	mnp-1	2870	1023	574	465	4.3383	4.07511	2.22575	0.569585	-0.812018	0.0379943	1	0.607578	-0.718858	0.0928964	1	186	121	99	5.09157	4.78636	2.64863	0.532258	-0.909802	0.0959239	1	0.586459	-0.769898	0.202554	1	1.17363	1.17454	1.19
B0285.8	ckb-1	1259	726	385	436	7.01839	6.2308	4.75735	0.752542	-0.410155	0.315934	1	0.849351	-0.235568	0.602679	1	62	61	63	3.86889	5.50055	3.84223	1.01613	0.0230836	1	1	0.740284	-0.433849	0.563666	1	0.551251	0.8828	0.807641
B0285.9	ckb-2	1315	1713	649	1103	15.8547	10.0561	11.5227	0.806862	-0.309606	0.381084	1	1.27465	0.350105	0.378773	1	199	102	165	11.8891	8.80596	9.63445	0.829146	-0.270302	0.593187	1	1.1595	0.213506	0.724155	1	0.749877	0.875687	0.836127
B0285.t1	B0285.t1	84	0	0	0	0	0	0									0	0	0	0	0	0
B0286.1	B0286.1	1020	609	331	468	7.2668	6.61206	6.30304	0.962963	-0.0544478	0.90007	1	1.06042	0.0846398	0.857836	1	26	10	31	2.0026	1.11302	2.33362	1.19231	0.253757	0.849798	1	2.22203	1.15188	0.372691	1	0.275582	0.168331	0.370237
B0286.2	lat-2	4369	427	247	312	1.18952	1.15192	0.981018	0.915604	-0.127204	0.78473	1	0.947368	-0.0780025	0.881325	1	20	15	32	0.35964	0.389773	0.562389	1.6	0.678072	0.581934	1	1.52914	0.612718	0.618283	1	0.30234	0.338367	0.57327
B0286.3	B0286.3	1447	4378	2468	4206	36.8242	34.7525	39.9305	1.20386	0.267663	0.408613	1	1.27816	0.354069	0.32126	1	528	323	499	28.6672	25.3417	26.4789	0.945076	-0.0814981	0.831869	1	1.10735	0.147114	0.756442	1	0.778489	0.729207	0.663125
B0286.4	ntl-2	1677	10108	5806	8325	73.3599	70.5428	68.1955	1.03205	0.0455105	0.885678	1	1.0754	0.104868	0.763985	1	1271	862	1032	59.5433	58.3548	47.2515	0.811959	-0.300521	0.358786	1	0.858144	-0.220708	0.60679	1	0.811661	0.827225	0.692882
B0286.5	fkh-6	972	585	325	277	7.32514	6.81281	3.91488	0.593342	-0.753065	0.0875176	1	0.639231	-0.645591	0.179981	1	79	57	95	6.3853	6.6575	7.50457	1.20253	0.266075	0.699927	1	1.19464	0.256574	0.726973	1	0.871697	0.977203	1.91694
B0286.6	try-9	930	29	17	26	0.379526	0.372456	0.384056	1.12346	0.167945	0.927766	1	1.14706	0.197939	0.926949	1	3	3	6	0.25343	0.366219	0.495378	2	1	0.82765	1	1.43357	0.519609	0.951209	1	0.667755	0.983254	1.28986
B0286.8	B0286.8	89	0	0	0	0	0	0									0	0	0	0	0	0
B0286.9	B0286.9	89	0	0	0	0	0	0									0	0	0	0	0	0
B0294.1	B0294.1	626	89	53	51	1.73038	1.72509	1.11918	0.718061	-0.477822	0.583335	1	0.721698	-0.470533	0.616305	1	18	10	18	2.25901	1.81354	2.20784	1	0	1	1	1.29021	0.367606	0.85427	1	1.3055	1.05128	1.97272
B0294.3	B0294.3	207	0	0	0	0	0	0									0	0	1	0	0	0.370935			1	1			1	1
B0302.1	kin-25	4282	4257	2635	3277	12.0999	12.5384	10.5132	0.964615	-0.0519755	0.874247	1	0.932732	-0.100465	0.779424	1	723	506	696	13.2651	13.4155	12.4805	0.962656	-0.0549083	0.879569	1	0.985931	-0.0204413	0.967028	1	1.0963	1.06995	1.18713
B0302.2	B0302.2	409	13	11	6	0.386853	0.547997	0.201527	0.578348	-0.789991	0.792659	1	0.409091	-1.28951	0.613803	1	0	0	1	0	0	0.187735			1	1			1	1	0	0	0.931564
B0302.4	B0302.4	219	2	3	5	0.111151	0.279117	0.313639	3.13272	1.64741	0.782459	1	1.25	0.321928	1	1	0	0	0	0	0	0									0	0	0
B0302.5	B0302.5	755	2343	1333	1598	37.7704	35.9743	29.076	0.854645	-0.226604	0.506935	1	0.8991	-0.153447	0.682817	1	286	192	269	29.7605	28.8706	27.3573	0.940559	-0.088409	0.846806	1	1.00424	0.00610862	1	1	0.78793	0.802536	0.940891
B0302.7	B0302.7	114	0	1	1	0	0.178733	0.120504			0.987654	1	0.75	-0.415037	1	1	0	0	0	0	0	0										0	0
B0303.11	B0303.11	2902	2431	1307	2779	10.1956	9.17671	13.1551	1.43247	0.518502	0.119752	1	1.59468	0.673269	0.0670282	1	204	110	249	5.52272	4.30326	6.58826	1.22059	0.287577	0.539079	1	1.62254	0.698251	0.200702	1	0.541676	0.468933	0.500812
B0303.14	B0303.14	1585	429	212	310	3.29423	2.72531	2.68681	0.905494	-0.143224	0.757596	1	1.0967	0.133166	0.799039	1	56	38	39	2.77574	2.7218	1.88931	0.696429	-0.521953	0.560757	1	0.735646	-0.442917	0.633272	1	0.842607	0.998714	0.703181
B0303.15	mrpl-11	690	5996	3725	5516	105.764	109.998	109.82	1.15277	0.205108	0.521849	1	1.1106	0.151345	0.668042	1	714	560	676	81.2961	92.1385	75.2257	0.946779	-0.0789008	0.82636	1	0.86526	-0.208795	0.638729	1	0.768654	0.837635	0.684994
B0303.16	B0303.16	927	14	20	6	0.183812	0.439602	0.0889152	0.537037	-0.896907	0.749947	1	0.225	-2.152	0.253652	1	0	0	5	0	0	0.414151			0.533012	1			0.559342	1	0	0	4.65782
B0303.17	B0303.17	225	2	0	0	0.108187	0	0	0		0.932644	1					0	0	1	0	0	0.341261			1	1			1	1	0
B0303.2	anmt-1	978	499	217	299	6.20995	4.52095	4.19988	0.750847	-0.413408	0.356059	1	1.03341	0.0474129	0.934178	1	42	23	44	3.37389	2.66988	3.45448	1.04762	0.0671142	0.969588	1	1.37124	0.455478	0.660054	1	0.543304	0.590556	0.822518
B0303.3	B0303.3	1916	14566	8354	14174	92.5276	88.8399	101.625	1.21936	0.286128	0.361693	1	1.2725	0.34767	0.315135	1	3119	2323	3264	127.891	137.644	130.805	1.04649	0.0655575	0.828306	1	1.00714	0.0102607	0.981627	1	1.38219	1.54934	1.28713
B0303.4	B0303.4	2277	10647	6376	8624	56.9103	57.0551	52.0296	1.01499	0.021468	0.945993	1	1.01443	0.020668	0.953389	1	434	306	448	14.9743	15.2567	15.1072	1.03226	0.0458037	0.911562	1	1.04941	0.0695758	0.888793	1	0.263122	0.267403	0.290358
B0303.7	B0303.7	1758	2105	1332	1707	14.5734	15.4381	13.3389	1.01616	0.0231287	0.947527	1	0.961149	-0.0571685	0.87973	1	254	197	249	11.351	12.7218	10.8755	0.980315	-0.0286828	0.958697	1	0.905985	-0.142441	0.787802	1	0.778889	0.824053	0.815323
B0303.8	sdz-1	805	15	27	10	0.226789	0.683403	0.170651	0.835391	-0.259477	0.944186	1	0.277778	-1.848	0.227206	1	11	15	12	1.07354	2.11543	1.1446	1.09091	0.125531	1	1	0.573427	-0.802319	0.606789	1	4.73364	3.09543	6.70726
B0303.9	vps-33.1	1989	4892	2839	4404	29.9349	29.083	30.417	1.12809	0.173876	0.590232	1	1.16344	0.218394	0.539314	1	312	230	222	12.3237	13.1279	8.57012	0.711538	-0.490986	0.266294	1	0.691852	-0.531465	0.296858	1	0.411682	0.451394	0.281754
B0304.1	hlh-1	975	0	0	0	0	0	0									0	0	0	0	0	0
B0304.10	B0304.10	111	1	0	0	0.109649	0	0	0		1	1					0	0	0	0	0	0									0
B0304.2	B0304.2	759	3818	2360	3080	61.2238	63.3548	55.746	1.01087	0.0155992	0.96283	1	0.978814	-0.030894	0.932273	1	181	143	227	18.7352	21.3893	22.9643	1.25414	0.326703	0.49949	1	1.13783	0.186286	0.736736	1	0.306011	0.337612	0.411945
B0304.3	cyp-23A1	8352	111	63	65	0.161755	0.153695	0.106912	0.733789	-0.446562	0.567995	1	0.77381	-0.36995	0.667629	1	10	8	14	0.0940654	0.108743	0.128708	1.4	0.485427	0.828608	1	1.25437	0.326964	0.90686	1	0.581529	0.707526	1.20387
B0304.4	B0304.4	625	1759	1190	1048	34.2541	38.795	23.0349	0.74658	-0.421631	0.233305	1	0.660504	-0.59836	0.119225	1	19	22	28	2.38833	3.99618	3.43991	1.47368	0.559427	0.67464	1	0.91227	-0.132468	0.942395	1	0.0697239	0.103008	0.149335
B0304.5	sra-32	1047	19	7	25	0.220868	0.136226	0.328018	1.6488	0.721415	0.644279	1	2.67857	1.42146	0.441489	1	1	0	2	0.0750367	0	0.146674	2	1	1	1			0.907149	1	0.339735	0	0.447151
B0304.6	sra-33	992	60	64	57	0.736149	1.31455	0.789347	1.19043	0.251485	0.797658	1	0.667969	-0.582147	0.499519	1	3	2	1	0.237591	0.228887	0.0774028	0.333333	-1.58496	0.889655	1	0.358392	-1.48039	0.921791	1	0.322748	0.174118	0.0980594
B0304.7	sra-34	1068	7	3	1	0.0797725	0.0572346	0.0128627	0.179012	-2.48187	0.683501	1	0.25	-2	0.839164	1	0	0	1	0	0	0.0718948			1	1			1	1	0	0	5.58939
B0304.8	sra-35	1020	41	25	27	0.489227	0.4994	0.363637	0.825203	-0.277179	0.841199	1	0.81	-0.304006	0.839052	1	2	3	3	0.154046	0.333905	0.225834	1.5	0.584963	1	1	0.716783	-0.480391	1	1	0.314877	0.668613	0.621043
B0304.9	sra-36	1065	45	40	60	0.514268	0.765278	0.773938	1.67078	0.740523	0.441829	1	1.125	0.169925	0.879234	1	0	0	5	0	0	0.360486			0.533012	1			0.559342	1	0	0	0.465782
B0310.1	B0310.1	999	831	445	614	10.1242	9.07619	8.44321	0.925867	-0.111124	0.778608	1	1.03483	0.0493958	0.913307	1	80	53	121	6.29137	6.023	9.30012	1.5125	0.596935	0.342134	1	1.63643	0.710552	0.291641	1	0.621417	0.663604	1.10149
B0310.10	B0310.10	68	0	0	0	0	0	0									0	0	0	0	0	0
B0310.11	B0310.11	111	2	1	1	0.219297	0.183563	0.12376	0.626543	-0.674514	1	1	0.75	-0.415037	1	1	0	0	0	0	0	0									0	0	0
B0310.12	B0310.12	68	0	0	0	0	0	0									0	0	0	0	0	0
B0310.2	B0310.2	1572	407	237	277	3.15114	3.07188	2.42065	0.852838	-0.229657	0.625109	1	0.876582	-0.190039	0.7114	1	97	78	89	4.84774	5.63306	4.34716	0.917526	-0.124179	0.862923	1	0.817868	-0.29006	0.672658	1	1.53841	1.83375	1.79587
B0310.3	B0310.3	1338	110	48	76	1.00061	0.730961	0.780301	0.865769	-0.207946	0.792794	1	1.1875	0.247928	0.78927	1	7	6	11	0.411019	0.509093	0.631255	1.57143	0.652077	0.805153	1	1.3141	0.394078	0.908601	1	0.410771	0.696471	0.80899
B0310.5	ugt-46	1779	4846	2462	4837	33.1538	28.1982	37.3512	1.25076	0.322804	0.316557	1	1.4735	0.559244	0.116434	1	752	512	884	33.2095	32.6735	38.1544	1.17553	0.233314	0.497551	1	1.23757	0.307511	0.485519	1	1.00168	1.15871	1.0215
B0310.6	B0310.6	288	126	129	85	5.32481	9.12654	4.05444	0.845336	-0.242403	0.742126	1	0.494186	-1.01687	0.12762	1	16	21	25	4.36464	8.27807	6.66524	1.5625	0.643856	0.652633	1	0.853313	-0.228852	0.875953	1	0.819679	0.907032	1.64394
B0310.7	B0310.7	138	0	0	0	0	0	0									0	0	0	0	0	0
B0310.8	B0310.8	144	0	0	0	0	0	0									0	0	0	0	0	0
B0310.9	B0310.9	138	0	0	0	0	0	0									0	0	0	0	0	0
B0331.1	cyp-29A4	1561	18	2	16	0.140345	0.0261057	0.140806	1.11385	0.155561	0.965675	1	6	2.58496	0.367333	1	2	1	4	0.100658	0.0727276	0.196755	2	1	0.901506	1	2.86713	1.51961	0.853807	1	0.717219	2.78589	1.39735
B0331.2	pitr-4	1636	40	28	45	0.297579	0.348726	0.377862	1.40972	0.495411	0.65228	1	1.20536	0.269461	0.830569	1	13	4	7	0.624282	0.277574	0.328536	0.538462	-0.893085	0.692278	1	1.25437	0.326964	0.986921	1	2.09786	0.795967	0.86946
B0334.1	ttr-18	571	4050	2440	3583	86.3267	87.0688	86.2016	1.10859	0.148732	0.648157	1	1.10133	0.139249	0.698186	1	980	666	1057	134.837	132.416	142.137	1.07857	0.109122	0.744747	1	1.1376	0.18599	0.668763	1	1.56194	1.52082	1.64889
B0334.10	B0334.10	549	34	15	24	0.75376	0.556709	0.600542	0.884532	-0.177014	0.920598	1	1.2	0.263034	0.899185	1	3	0	2	0.429308	0	0.279722	0.666667	-0.584963	1	1			0.907149	1	0.569556	0	0.465782
B0334.11	ooc-3	1580	7283	4643	5861	56.1022	59.8757	50.9588	1.00842	0.0120999	0.970108	1	0.946748	-0.0789479	0.822016	1	377	270	302	18.7458	19.4003	14.6764	0.801061	-0.320016	0.439384	1	0.801735	-0.318802	0.516261	1	0.334137	0.32401	0.288004
B0334.12	B0334.12	70	0	0	0	0	0	0									1888	1621	1948	2118.97	2628.98	2136.78	1.03178	0.0451349	0.886166	1	0.861378	-0.215282	0.603749	1
B0334.13	B0334.13	512	402	276	349	9.55614	10.9837	9.36397	1.08788	0.121517	0.792385	1	0.94837	-0.0764787	0.879602	1	71	40	80	10.8945	8.86936	11.9974	1.12676	0.172181	0.823479	1	1.43357	0.519609	0.504874	1	1.14006	0.807503	1.28123
B0334.14	21ur-12490	21	0	0	0	0	0	0
B0334.15	B0334.15	1711	0	0	1	0	0	0.00802887			0.987654	1			1	1	0	0	1	0	0	0.0448765			1	1			1	1			5.58939
B0334.16	B0334.16	66	0	0	0	0	0	0									0	0	0	0	0	0
B0334.17	B0334.17	142	0	0	0	0	0	0									0	0	0	0	0	0
B0334.18	B0334.18	75	0	0	0	0	0	0									0	0	0	0	0	0
B0334.19	B0334.19	150	0	0	0	0	0	0									0	0	0	0	0	0
B0334.2	twk-5	1076	1380	698	1140	15.6096	13.2176	14.5545	1.03516	0.0498515	0.891017	1	1.22493	0.292697	0.459139	1	203	168	207	14.8219	17.7255	14.7716	1.0197	0.028151	0.96431	1	0.883179	-0.179222	0.742911	1	0.949535	1.34106	1.01491
B0334.3	B0334.3	2337	14493	7594	12429	75.479	66.2096	73.0604	1.07463	0.10384	0.740784	1	1.22752	0.295741	0.393547	1	2125	1375	2217	71.4366	66.7954	72.8409	1.04329	0.0611459	0.843918	1	1.15572	0.208786	0.616063	1	0.946444	1.00885	0.996996
B0334.4	B0334.4	832	7319	4285	5936	107.067	104.939	98.0111	1.0163	0.0233305	0.942003	1	1.03897	0.0551584	0.876018	1	577	415	477	54.4845	56.6275	44.0214	0.82669	-0.274582	0.461301	1	0.823869	-0.279513	0.543515	1	0.508883	0.539623	0.449147
B0334.5	B0334.5	1713	0	0	0	0	0	0									0	0	0	0	0	0
B0334.6	B0334.6	1372	179	117	139	1.58791	1.73756	1.39176	0.973067	-0.0393888	0.959496	1	0.891026	-0.166461	0.802221	1	19	12	24	1.08798	0.992955	1.34315	1.26316	0.337035	0.827124	1	1.43357	0.519609	0.726722	1	0.685164	0.571464	0.965074
B0334.7	srh-44	1017	7	1	1	0.0837729	0.0200349	0.0135078	0.179012	-2.48187	0.683501	1	0.75	-0.415037	1	1	2	0	4	0.1545	0	0.302	2	1	0.901506	1			0.66158	1	1.84428	0	22.3575
B0334.8	age-1	3766	6641	3891	5420	21.4625	21.0518	19.7708	1.0227	0.0323783	0.919705	1	1.04472	0.0631144	0.85861	1	406	287	327	8.46966	8.65175	6.66709	0.805419	-0.312189	0.441524	1	0.816683	-0.292151	0.547644	1	0.394627	0.410974	0.337219
B0334.9	B0334.9	1579	43	35	56	0.331446	0.451643	0.487204	1.63193	0.706576	0.477042	1	1.2	0.263034	0.810962	1	2	0	4	0.0995104	0	0.194512	2	1	0.901506	1			0.66158	1	0.300231	0	0.399242
B0336.1	wrm-1	2788	6620	4160	6071	28.8996	30.4025	29.9138	1.14917	0.200589	0.529752	1	1.09453	0.130313	0.711189	1	275	188	220	7.74926	7.65539	6.05897	0.8	-0.321928	0.478316	1	0.838789	-0.25362	0.631279	1	0.268144	0.251801	0.202547
B0336.10	rpl-23	718	150304	89057	129068	2547.84	2527.28	2469.44	1.07604	0.105734	0.732544	1	1.08696	0.120293	0.724974	1	22109	14727	21336	2419.16	2328.59	2281.69	0.965037	-0.051344	0.858234	1	1.03845	0.0544349	0.892602	1	0.949495	0.921381	0.923971
B0336.11	hpo-28	1719	748	509	367	5.29605	6.03324	2.93288	0.614816	-0.701772	0.0901361	1	0.540766	-0.886923	0.0448795	1	140	82	125	6.39842	5.41552	5.58345	0.892857	-0.163499	0.780979	1	1.09266	0.127841	0.853961	1	1.20815	0.897613	1.90374
B0336.12	B0336.12	282	0	5	4	0	0.361268	0.194857			0.645081	1	0.6	-0.736966	0.898664	1	0	1	0	0	0.402581	0					0		0.966097	1		1.11435	0
B0336.13	B0336.13	1074	3677	2392	2999	41.6692	45.3801	38.3598	1.02203	0.0314383	0.924438	1	0.940322	-0.0887734	0.805559	1	328	210	277	23.9933	22.1982	19.8036	0.844512	-0.24381	0.570004	1	0.945471	-0.0808946	0.880086	1	0.575804	0.489161	0.516259
B0336.14	B0336.14	136	0	0	0	0	0	0									0	0	0	0	0	0
B0336.15	B0336.15	136	0	0	0	0	0	0									0	0	0	0	0	0
B0336.16	B0336.16	144	0	1	0	0	0.141497	0					0		0.981655	1	0	0	0	0	0	0										0
B0336.2	arf-1.2	1214	31389	19521	31775	314.692	327.637	359.56	1.2685	0.343119	0.270491	1	1.2208	0.287828	0.401972	1	3415	2329	3428	221	217.798	216.816	1.00381	0.00548153	0.986506	1	1.05502	0.0772652	0.85149	1	0.702275	0.664754	0.603003
B0336.3	B0336.3	2896	18202	11498	14890	76.4974	80.8971	70.6319	1.02508	0.0357327	0.909141	1	0.971256	-0.0420767	0.902778	1	1366	939	1240	37.0572	36.8103	32.877	0.90776	-0.139617	0.666444	1	0.946551	-0.0792482	0.853341	1	0.484424	0.455026	0.465469
B0336.4	rgs-5	1884	2081	1594	1204	13.4437	17.2392	8.7791	0.724996	-0.463956	0.182163	1	0.566499	-0.819854	0.0295013	0.846572	82	76	57	3.41943	4.57968	2.32307	0.695122	-0.524662	0.480124	1	0.537587	-0.895429	0.20736	1	0.254352	0.265655	0.264614
B0336.5	B0336.5	857	3941	2416	3615	55.9696	57.4414	57.9471	1.14943	0.20092	0.537614	1	1.12221	0.166338	0.642988	1	189	149	165	17.3261	19.7382	14.7833	0.873016	-0.19592	0.704729	1	0.793753	-0.333238	0.550894	1	0.309563	0.343623	0.255117
B0336.6	abi-1	1566	13199	7972	10607	102.583	103.725	93.0476	1.00701	0.010074	0.974594	1	0.997899	-0.00303444	0.993038	1	444	335	386	22.2747	24.286	18.9262	0.869369	-0.201959	0.609406	1	0.825905	-0.275951	0.560438	1	0.217138	0.234137	0.203404
B0336.7	B0336.7	1548	3785	2270	3058	29.7592	29.8789	27.1376	1.0124	0.017781	0.957538	1	1.01035	0.0148586	0.968617	1	145	115	116	7.35898	8.43391	5.75381	0.8	-0.321928	0.573744	1	0.723016	-0.4679	0.437346	1	0.247284	0.28227	0.212024
B0336.8	lgg-3	430	2868	1839	1738	81.1777	87.141	55.5247	0.759367	-0.397131	0.238716	1	0.708809	-0.496531	0.178025	1	182	120	125	33.2524	31.6822	22.3208	0.686813	-0.54201	0.307937	1	0.746649	-0.421498	0.477945	1	0.409625	0.363574	0.401998
B0336.9	swp-1	2349	6197	3873	5273	32.1089	33.5949	30.8375	1.06625	0.0925399	0.772841	1	1.02111	0.030135	0.932821	1	160	133	153	5.35128	6.42793	5.00123	0.95625	-0.0645403	0.914735	1	0.82457	-0.278286	0.629401	1	0.16666	0.191336	0.16218
B0344.1	B0344.1	738	0	0	0	0	0	0									0	0	0	0	0	0
B0344.2	wrt-9	1665	305	191	209	2.22952	2.33737	1.72439	0.858672	-0.21982	0.6696	1	0.820681	-0.285107	0.60332	1	136	96	163	6.41719	6.54575	7.51696	1.19853	0.261265	0.632178	1	1.21704	0.283374	0.638312	1	2.87828	2.80047	4.35919
B0344.3	B0344.3	78	0	1	0	0	0.261225	0					0		0.981655	1	0	0	0	0	0	0										0
B0344.4	B0344.4	77	0	0	0	0	0	0									0	0	0	0	0	0
B0344.5	B0344.5	86	1	0	0	0.141523	0	0	0		1	1					0	0	0	0	0	0									0
B0344.t1	B0344.t1	74	0	0	0	0	0	0									0	0	0	0	0	0
B0344.t2	B0344.t2	74	0	0	0	0	0	0									0	0	0	0	0	0
B0344.t3	B0344.t3	74	0	0	0	0	0	0									0	0	0	0	0	0
B0348.1	B0348.1	264	1	2	3	0.0461023	0.15436	0.156107	3.75926	1.91045	0.869053	1	1.125	0.169925	1	1	0	0	2	0	0	0.581694			0.873073	1			0.907149	1	0	0	3.72626
B0348.2	B0348.2	308	241	278	57	9.52341	18.3909	2.54231	0.296373	-1.75451	0.0065082	0.350164	0.153777	-2.70109	5.19347e-06	0.000720509	28	29	4	7.14213	10.6893	0.99719	0.142857	-2.80735	0.0948571	1	0.0988667	-3.33837	0.0162034	1	0.749955	0.581228	0.392238
B0348.4	egl-8	5002	8624	5121	6474	20.9841	20.8603	17.7801	0.940687	-0.0882139	0.781693	1	0.948155	-0.0768057	0.826293	1	316	244	406	4.96322	5.53794	6.23234	1.28481	0.361555	0.374003	1	1.19268	0.254207	0.601561	1	0.236523	0.265478	0.350524
B0348.5	B0348.5	765	108	70	55	1.71826	1.86443	0.987656	0.638146	-0.648042	0.421036	1	0.589286	-0.762961	0.363861	1	0	1	3	0	0.148402	0.301112			0.746857	1	2.15035	1.10457	0.960842	1	0	0.0795967	0.304876
B0348.6	ife-3	1098	25413	14866	21521	281.696	275.868	269.256	1.06118	0.0856643	0.783492	1	1.08575	0.118691	0.730394	1	5342	3704	4375	382.228	382.975	305.946	0.818982	-0.288097	0.329644	1	0.846632	-0.240192	0.553873	1	1.35688	1.38826	1.13627
B0348.7	21ur-15398	21	1	5	3	0.579572	4.85132	1.96249	3.75926	1.91045	0.869053	1	0.45	-1.152	0.823962	1
B0350.10	21ur-664	21	0	0	0	0	0	0
B0350.11	21ur-1749	21	2	0	0	1.15914	0	0	0		0.932644	1
B0350.12	21ur-3216	21	0	0	0	0	0	0
B0350.13	21ur-3043	21	0	0	0	0	0	0
B0350.14	21ur-401	21	0	0	0	0	0	0
B0350.15	21ur-4891	21	0	0	0	0	0	0
B0350.16	21ur-356	21	0	0	0	0	0	0
B0350.17	21ur-184	21	0	0	0	0	0	0
B0350.18	21ur-830	21	0	0	0	0	0	0
B0350.19	21ur-4928	21	0	0	0	0	0	0
B0350.2	unc-44	21737	19234	11056	12247	10.7695	10.3635	7.73989	0.797887	-0.325745	0.29888	1	0.830793	-0.267439	0.438779	1	3625	2225	4073	13.1017	11.6207	14.3874	1.12359	0.168111	0.573125	1	1.31212	0.391895	0.337902	1	1.21656	1.12131	1.85887
B0350.20	21ur-3556	21	0	0	0	0	0	0
B0350.21	21ur-3689	21	0	0	0	0	0	0
B0350.22	21ur-3429	21	0	0	0	0	0	0
B0350.23	21ur-3496	21	0	0	0	0	0	0
B0350.24	21ur-4665	21	0	0	0	0	0	0
B0350.25	21ur-3644	21	0	0	0	0	0	0
B0350.26	21ur-5083	21	0	0	0	0	0	0
B0350.27	21ur-10409	21	0	0	0	0	0	0
B0350.28	21ur-15003	21	0	0	0	0	0	0
B0350.29	21ur-8016	21	0	0	0	0	0	0
B0350.3	B0350.3	264	0	0	0	0	0	0									1	0	1	0.297589	0	0.290847	1	0	1	1			1	1
B0350.30	21ur-6969	21	0	0	0	0	0	0
B0350.31	21ur-7252	21	0	0	0	0	0	0
B0350.32	21ur-9686	21	0	0	0	0	0	0
B0350.33	21ur-11269	21	0	0	0	0	0	0
B0350.34	21ur-9134	21	0	0	0	0	0	0
B0350.35	21ur-8785	21	0	0	0	0	0	0
B0350.36	21ur-9797	21	0	0	0	0	0	0
B0350.37	21ur-6533	21	0	0	0	0	0	0
B0350.38	21ur-8164	21	1	0	0	0.579572	0	0	0		1	1
B0350.39	21ur-12493	21	0	0	0	0	0	0
B0350.4	21ur-5229	21	0	0	0	0	0	0
B0350.40	21ur-5896	21	0	0	0	0	0	0
B0350.41	21ur-14011	21	0	0	0	0	0	0
B0350.42	21ur-8632	21	0	0	0	0	0	0
B0350.43	21ur-5573	21	0	0	0	0	0	0
B0350.44	21ur-12990	21	0	0	0	0	0	0
B0350.45	21ur-15396	21	0	0	0	0	0	0
B0350.46	21ur-14748	21	0	0	0	0	0	0
B0350.47	21ur-15190	21	0	0	0	0	0	0
B0350.48	21ur-11359	21	0	0	0	0	0	0
B0350.49	21ur-10742	21	0	0	0	0	0	0
B0350.5	21ur-3836	21	0	0	0	0	0	0
B0350.50	21ur-9821	21	0	0	0	0	0	0
B0350.51	21ur-10562	21	0	0	0	0	0	0
B0350.52	21ur-5578	21	0	0	0	0	0	0
B0350.53	21ur-7796	21	0	0	0	0	0	0
B0350.54	21ur-10255	21	0	0	0	0	0	0
B0350.55	21ur-7043	21	0	0	0	0	0	0
B0350.56	21ur-6911	21	0	0	0	0	0	0
B0350.57	21ur-13399	21	0	0	0	0	0	0
B0350.58	21ur-8555	21	0	0	0	0	0	0
B0350.59	21ur-12197	21	0	0	0	0	0	0
B0350.6	21ur-2935	21	0	0	0	0	0	0
B0350.60	21ur-15352	21	0	0	0	0	0	0
B0350.61	21ur-14209	21	0	0	0	0	0	0
B0350.62	21ur-6059	21	0	0	0	0	0	0
B0350.63	21ur-8655	21	0	0	0	0	0	0
B0350.64	21ur-8671	21	0	0	0	0	0	0
B0350.65	21ur-10061	21	0	0	0	0	0	0
B0350.66	21ur-14975	21	0	0	0	0	0	0
B0350.67	B0350.67	236	0	0	0	0	0	0									0	0	0	0	0	0
B0350.68	B0350.68	133	0	0	0	0	0	0									0	0	0	0	0	0
B0350.69	B0350.69	168	0	0	0	0	0	0									0	0	0	0	0	0
B0350.7	21ur-4973	21	0	0	0	0	0	0
B0350.70	B0350.70	150	0	0	0	0	0	0									0	0	0	0	0	0
B0350.71	B0350.71	150	0	0	0	0	0	0									0	0	0	0	0	0
B0350.72	B0350.72	102	0	0	0	0	0	0									0	0	0	0	0	0
B0350.73	B0350.73	192	0	0	0	0	0	0									0	0	0	0	0	0
B0350.74	B0350.74	281	6	2	5	0.259879	0.145022	0.244438	1.04424	0.0624515	1	1	1.875	0.906891	0.918996	1	0	0	1	0	0	0.273251			1	1			1	1	0	0	1.11788
B0350.75	B0350.75	146	0	0	0	0	0	0									0	0	0	0	0	0
B0350.76	B0350.76	116	0	0	0	0	0	0									0	0	0	0	0	0
B0350.77	B0350.77	114	0	0	0	0	0	0									0	0	0	0	0	0
B0350.78	B0350.78	300	0	0	0	0	0	0									0	0	0	0	0	0
B0350.79	B0350.79	136	0	0	0	0	0	0									0	0	0	0	0	0
B0350.8	21ur-83	21	0	0	0	0	0	0
B0350.80	B0350.80	136	0	0	0	0	0	0									0	0	0	0	0	0
B0350.81	B0350.81	157	0	0	0	0	0	0									0	0	0	0	0	0
B0350.82	B0350.82	136	0	0	1	0	0	0.10101			0.987654	1			1	1	0	0	0	0	0	0											0
B0350.83	B0350.83	147	0	0	0	0	0	0									0	0	0	0	0	0
B0350.84	B0350.84	236	0	0	0	0	0	0									0	0	0	0	0	0
B0350.9	21ur-2403	21	0	0	0	0	0	0
B0350.t1	B0350.t1	73	0	0	0	0	0	0									0	0	0	0	0	0
B0353.1	B0353.1	641	45	22	27	0.854438	0.699316	0.578642	0.751852	-0.41148	0.744658	1	0.920455	-0.119582	0.961968	1	34	25	26	4.16717	4.42776	3.11447	0.764706	-0.387023	0.746374	1	0.745455	-0.423808	0.71624	1	4.87709	6.33156	5.38237
B0353.2	B0353.2	62	0	0	0	0	0	0									0	0	0	0	0	0
B0361.10	ykt-6	1154	5651	3415	4704	59.5999	60.2968	55.9972	1.04309	0.0608678	0.850175	1	1.03309	0.046965	0.895373	1	677	482	590	46.0896	47.418	39.2568	0.871492	-0.198441	0.581699	1	0.87739	-0.188709	0.676437	1	0.773317	0.786411	0.70105
B0361.11	B0361.11	1779	455	293	399	3.11288	3.35584	3.08107	1.09886	0.136008	0.759184	1	1.02133	0.0304506	0.955602	1	35	21	28	1.54565	1.34013	1.20851	0.8	-0.321928	0.787115	1	0.955711	-0.0653537	0.99576	1	0.496536	0.399342	0.392238
B0361.2	B0361.2	1480	4972	2974	4266	40.888	40.9438	39.5971	1.07515	0.104544	0.746394	1	1.07582	0.105442	0.76746	1	391	252	341	20.7556	19.3304	17.6914	0.872123	-0.197397	0.628952	1	0.969933	-0.0440432	0.934938	1	0.507621	0.47212	0.446784
B0361.3	B0361.3	2065	6349	3557	5409	37.4207	35.0972	35.9833	1.06756	0.0943184	0.768392	1	1.1405	0.189663	0.591174	1	650	454	534	24.7294	24.9596	19.8559	0.821538	-0.2836	0.435728	1	0.843089	-0.246244	0.588369	1	0.660849	0.711157	0.551808
B0361.4	B0361.4	1238	121	81	84	1.18957	1.33313	0.932101	0.869911	-0.20106	0.790318	1	0.777778	-0.36257	0.635983	1	16	6	23	1.01536	0.550216	1.42651	1.4375	0.523562	0.730218	1	2.74767	1.45821	0.357391	1	0.85355	0.412724	1.53043
B0361.5	psd-1	1478	3982	2200	3514	32.7909	30.3289	32.6612	1.10581	0.145107	0.656489	1	1.19795	0.260573	0.46855	1	528	387	512	28.066	29.7262	26.5989	0.969697	-0.0443941	0.910357	1	0.948302	-0.076581	0.871564	1	0.855907	0.980125	0.81439
B0361.6	B0361.6	1336	4959	3408	4183	45.1766	51.9759	43.0116	1.057	0.0799747	0.804835	1	0.920555	-0.119425	0.736282	1	377	277	375	22.1695	23.5383	21.5523	0.994695	-0.00767393	0.992298	1	0.970374	-0.0433866	0.934334	1	0.490729	0.45287	0.50108
B0361.7	pho-5	1466	5009	2934	3805	41.5856	40.7789	35.6554	0.951885	-0.0711402	0.826744	1	0.972648	-0.0400099	0.911037	1	385	288	316	20.6323	22.3029	16.5509	0.820779	-0.284934	0.488017	1	0.78647	-0.346535	0.475759	1	0.49614	0.546922	0.464191
B0361.8	B0361.8	1539	10811	6709	8129	85.4975	88.8236	72.561	0.94222	-0.0858643	0.786184	1	0.908742	-0.138057	0.691416	1	582	413	526	29.7101	30.4659	26.2431	0.90378	-0.145956	0.694587	1	0.912901	-0.13147	0.776332	1	0.347497	0.342993	0.36167
B0361.9	B0361.9	1088	1698	942	1095	18.9948	17.6413	13.8258	0.808086	-0.30742	0.384919	1	0.871815	-0.197906	0.611205	1	246	129	220	17.7634	13.4606	15.5261	0.894309	-0.161155	0.732589	1	1.22242	0.289741	0.600883	1	0.935172	0.763013	1.12298
B0365.1	acly-2	3400	17995	11194	15647	64.4168	67.0835	63.2203	1.08958	0.123776	0.692416	1	1.04835	0.0681229	0.843928	1	5285	3745	4008	122.12	125.048	90.5143	0.758373	-0.399021	0.177867	1	0.767121	-0.382474	0.346521	1	1.89578	1.86406	1.43173
B0365.2	B0365.2	996	11	6	3	0.134419	0.122744	0.0413777	0.341751	-1.54898	0.665532	1	0.375	-1.41504	0.740861	1	1	2	1	0.0788789	0.227968	0.077092	1	0	1	1	0.358392	-1.48039	0.921791	1	0.586815	1.85726	1.86313
B0365.3	eat-6	3240	84378	46295	70163	316.964	291.137	297.487	1.04198	0.0593295	0.848063	1	1.13667	0.184817	0.589187	1	9388	6066	9673	227.64	212.549	229.237	1.03036	0.0431456	0.882145	1	1.143	0.192827	0.632684	1	0.718188	0.730065	0.770579
B0365.5	clec-225	1209	583	287	334	5.86906	4.83687	3.79511	0.717892	-0.478162	0.268632	1	0.872822	-0.19624	0.686631	1	119	82	97	7.73288	7.69998	6.16047	0.815126	-0.294905	0.635388	1	0.847902	-0.23803	0.725675	1	1.31757	1.59193	1.62326
B0365.6	clec-41	1980	17863	10268	10067	109.803	105.665	69.8457	0.706198	-0.501855	0.110553	1	0.735318	-0.443559	0.200417	1	3741	2647	2615	148.437	151.772	101.409	0.699011	-0.516613	0.0864705	1	0.708118	-0.497938	0.224496	1	1.35185	1.43635	1.4519
B0365.7	dhc-3	8310	127	78	77	0.186007	0.191251	0.12729	0.759745	-0.396412	0.588708	1	0.740385	-0.433653	0.578476	1	3	6	11	0.0283623	0.0819695	0.101639	3.66667	1.87447	0.498999	1	1.3141	0.394078	0.908601	1	0.15248	0.428598	0.798484
B0365.8	B0365.8	137	0	0	0	0	0	0									0	0	0	0	0	0
B0379.1	B0379.1	804	2112	1140	1420	31.9716	28.8907	24.2626	0.842511	-0.247233	0.473583	1	0.934211	-0.0981804	0.79708	1	599	306	684	58.5317	43.2083	65.3234	1.1419	0.19144	0.594351	1	1.60222	0.680073	0.136994	1	1.83074	1.49558	2.69235
B0379.10	B0379.10	144	0	0	0	0	0	0									0	0	0	0	0	0
B0379.11	B0379.11	124	0	1	0	0	0.164319	0					0		0.981655	1	0	0	0	0	0	0										0
B0379.2	B0379.2	725	883	489	749	14.8234	13.7429	14.1922	1.06292	0.0880382	0.819767	1	1.14877	0.200094	0.634395	1	43	24	42	4.65962	3.75816	4.44815	0.976744	-0.0339473	1	1	1.25437	0.326964	0.763831	1	0.314342	0.273461	0.313423
B0379.3	mut-16	3935	9576	5754	7265	29.6187	29.7944	25.3627	0.950676	-0.0729744	0.818254	1	0.94695	-0.0786399	0.821685	1	1132	846	1006	22.6007	24.4078	19.6301	0.888693	-0.170244	0.607537	1	0.852345	-0.230491	0.591431	1	0.763056	0.819207	0.773974
B0379.4	scpl-1	1675	7872	4889	6110	57.2001	59.4722	50.1108	0.972606	-0.0400719	0.90041	1	0.937308	-0.0934045	0.789804	1	887	651	910	41.6034	44.1233	41.7153	1.02593	0.0369324	0.916378	1	1.00196	0.00281776	0.999016	1	0.727332	0.741915	0.832462
B0379.6	B0379.6	405	0	0	0	0	0	0									0	1	1	0	0.280316	0.189589			1	1	0.716783	-0.480391	1	1
B0379.7	B0379.7	1359	2946	1651	2498	26.3839	24.7535	25.2509	1.06253	0.087502	0.792916	1	1.13477	0.182396	0.618683	1	192	131	227	11.0995	10.9434	12.8255	1.18229	0.241586	0.616778	1	1.24206	0.312734	0.56911	1	0.42069	0.442097	0.507923
B0379.8	B0379.8	77	0	0	0	0	0	0									0	0	0	0	0	0
B0379.9	B0379.9	267	0	0	0	0	0	0									0	0	0	0	0	0
B0391.1	B0391.1	853	0	0	0	0	0	0									0	0	0	0	0	0
B0391.10	B0391.10	1067	777	437	882	8.86304	8.34499	11.3556	1.42242	0.50835	0.179798	1	1.51373	0.598108	0.150038	1	4	3	9	0.294521	0.319197	0.647659	2.25	1.16993	0.701962	1	2.15035	1.10457	0.721355	1	0.0332302	0.0382501	0.0570345
B0391.11	fbxa-152	1177	1	1	5	0.0103407	0.0173114	0.0583577	6.26543	2.64741	0.689012	1	3.75	1.90689	0.809798	1	0	0	1	0	0	0.0652367			1	1			1	1	0	0	1.11788
B0391.12	str-263	1089	0	0	0	0	0	0									0	1	2	0	0.10425	0.141017			0.873073	1	1.43357	0.519609	1	1
B0391.13	B0391.13	59	0	0	0	0	0	0									0	0	0	0	0	0
B0391.3	B0391.3	963	0	0	0	0	0	0									1	0	1	0.081582	0	0.0797338	1	0	1	1			1	1
B0391.4	str-12	1340	14	7	21	0.12716	0.106439	0.215288	1.87963	0.910448	0.605754	1	2.25	1.16993	0.561481	1	1	0	0	0.0586294	0	0	0		1	1					0.461069	0	0
B0391.5	fbxa-153	1143	417	253	275	4.44034	4.51007	3.30515	0.826376	-0.27513	0.55599	1	0.815217	-0.294743	0.558591	1	15	8	9	1.03102	0.794595	0.604595	0.6	-0.736966	0.716547	1	0.806381	-0.310466	0.935315	1	0.232193	0.176182	0.182925
B0391.6	fbxa-154	1553	5	7	2	0.0391855	0.0918408	0.0176914	0.501235	-0.996442	0.909712	1	0.214286	-2.22239	0.579186	1	1	0	0	0.0505882	0	0	0		1	1					1.29099	0	0
B0391.8	B0391.8	1412	343	253	312	2.95655	3.65086	3.03546	1.13983	0.188823	0.690876	1	0.924901	-0.112629	0.825094	1	2	0	0	0.11128	0	0	0		0.873073	1					0.0376383	0	0
B0391.9	fbxa-139	288	7	2	8	0.295823	0.141497	0.381594	1.4321	0.518131	0.900419	1	3	1.58496	0.72731	1	0	0	1	0	0	0.26661			1	1			1	1	0	0	0.698673
B0393.1	rps-0	1019	160768	105476	142800	1920.22	2109.06	1925.12	1.11304	0.154502	0.617575	1	1.0154	0.0220437	0.948882	1	37478	26728	43031	2889.5	2977.79	3242.47	1.14817	0.199332	0.486074	1	1.15399	0.206633	0.605793	1	1.50477	1.41191	1.68429
B0393.10	B0393.10	141	0	0	0	0	0	0									81	82	69	45.1322	66.0233	37.575	0.851852	-0.231326	0.758021	1	0.603147	-0.729419	0.28508	1
B0393.11	B0393.11	147	0	0	0	0	0	0									0	0	0	0	0	0
B0393.12	B0393.12	117	1	0	0	0.104026	0	0	0		1	1					0	0	0	0	0	0									0
B0393.13	B0393.13	138	0	0	0	0	0	0									0	0	0	0	0	0
B0393.14	B0393.14	190	4	0	0	0.256232	0	0	0		0.758641	1					0	1	0	0	0.597515	0					0		0.966097	1	0
B0393.15	B0393.15	150	0	0	0	0	0	0									0	0	0	0	0	0
B0393.16	B0393.16	146	0	0	0	0	0	0									0	0	0	0	0	0
B0393.2	rbg-3	2121	14020	8582	11742	80.4514	82.4436	76.0512	1.04948	0.0696777	0.824488	1	1.02616	0.0372549	0.914906	1	352	225	243	13.0383	12.0433	8.79699	0.690341	-0.534619	0.211457	1	0.774126	-0.36936	0.467775	1	0.162065	0.146079	0.115672
B0393.3	B0393.3	2110	10770	6641	8104	62.124	64.1298	52.762	0.942898	-0.0848263	0.788729	1	0.915224	-0.127804	0.713319	1	451	362	348	16.7925	19.4773	12.6638	0.771619	-0.37404	0.345226	1	0.689062	-0.537294	0.254812	1	0.270306	0.303716	0.240018
B0393.4	B0393.4	2554	595	282	644	2.83545	2.24977	3.46393	1.35628	0.439657	0.271936	1	1.71277	0.776328	0.0809504	1	114	70	154	3.50675	3.11157	4.62987	1.35088	0.433897	0.439947	1	1.57692	0.657112	0.289493	1	1.23675	1.38306	1.33659
B0393.5	B0393.5	3753	1029	511	490	3.33705	2.77429	1.79359	0.596708	-0.744903	0.0557121	1	0.719178	-0.475579	0.270136	1	99	92	104	2.07242	2.78299	2.12776	1.05051	0.0710831	0.925432	1	0.810277	-0.303513	0.638635	1	0.621032	1.00314	1.18632
B0393.6	B0393.6	1498	5428	3284	4410	44.1016	44.6684	40.4419	1.01808	0.0258438	0.936553	1	1.00716	0.010287	0.97803	1	502	377	543	26.3277	28.5714	27.8328	1.08167	0.113265	0.764803	1	1.0324	0.0459964	0.925801	1	0.596978	0.639634	0.688217
B0393.7	B0393.7	882	27	16	26	0.372582	0.369624	0.404957	1.20668	0.271038	0.86714	1	1.21875	0.285402	0.879496	1	4	2	4	0.356297	0.257433	0.348225	1	0	1	1	1.43357	0.519609	1	1	0.956292	0.696471	0.859905
B0393.8	B0393.8	402	18	12	7	0.54497	0.608225	0.239208	0.487311	-1.03708	0.656914	1	0.4375	-1.19265	0.616386	1	0	0	0	0	0	0									0	0	0
B0393.9	B0393.9	914	835	431	869	11.119	9.60816	13.0611	1.30411	0.383066	0.310313	1	1.51218	0.596631	0.152011	1	93	91	117	7.99387	11.3031	9.82898	1.25806	0.331206	0.597083	1	0.921578	-0.117821	0.863863	1	0.718937	1.17641	0.752541
B0395.1	nhx-1	1613	331	200	331	2.49758	2.52641	2.81902	1.25309	0.325486	0.487047	1	1.24125	0.311794	0.539787	1	40	27	44	1.94826	1.90034	2.09453	1.1	0.137504	0.907766	1	1.16809	0.224153	0.84121	1	0.780057	0.752189	0.743
B0395.10	B0395.10	94	0	0	0	0	0	0									0	1	0	0	1.20774	0					0		0.966097	1
B0395.2	mboa-1	1559	230	100	124	1.79559	1.30696	1.09265	0.675577	-0.565808	0.330739	1	0.93	-0.104697	0.887822	1	33	10	20	1.66298	0.728209	0.985037	0.606061	-0.722466	0.551355	1	1.43357	0.519609	0.759278	1	0.926148	0.557177	0.901514
B0395.3	B0395.3	2093	3683	2052	4374	21.417	19.9764	28.7087	1.48819	0.573558	0.0778782	1	1.59868	0.676885	0.0591068	1	631	392	1009	23.6854	21.2627	37.0161	1.59905	0.677214	0.0487848	1	1.84499	0.883609	0.0459784	1	1.10592	1.06439	1.28937
B0395.5	21ur-15362	21	0	0	0	0	0	0
B0395.6	21ur-11674	21	0	0	0	0	0	0
B0395.7	B0395.7	150	0	0	0	0	0	0									0	0	0	0	0	0
B0395.8	B0395.8	57	0	0	0	0	0	0									0	0	0	0	0	0
B0395.9	B0395.9	57	0	0	0	0	0	0									0	0	0	0	0	0
B0395.t1	B0395.t1	82	2	0	1	0.296854	0	0.167529	0.626543	-0.674514	1	1			1	1	0	0	0	0	0	0									0		0
B0399.1	kcnl-1	2475	437	310	350	2.14898	2.55209	1.94266	1.00362	0.00520756	0.997177	1	0.846774	-0.239951	0.614627	1	45	37	72	1.42843	1.69718	2.23371	1.6	0.678072	0.397064	1	1.39482	0.48008	0.555491	1	0.664699	0.665018	1.14982
B0399.2	oac-1	2012	254	166	147	1.5365	1.68108	1.00368	0.725211	-0.463526	0.404404	1	0.664157	-0.590405	0.313363	1	26	25	30	1.01523	1.41063	1.14488	1.15385	0.206451	0.886087	1	0.86014	-0.217357	0.866862	1	0.660745	0.839122	1.14069
B0399.3	B0399.3	31	0	0	2	0	0	0.886284			0.870408	1			0.932283	1	0	0	0	0	0	0											0
B0399.t1	B0399.t1	72	0	0	0	0	0	0									0	0	0	0	0	0
B0399.t10	B0399.t10	72	0	0	0	0	0	0									0	0	0	0	0	0
B0399.t11	B0399.t11	72	0	0	0	0	0	0									0	0	0	0	0	0
B0399.t12	B0399.t12	73	0	0	0	0	0	0									0	0	0	0	0	0
B0399.t13	B0399.t13	73	0	0	0	0	0	0									0	0	0	0	0	0
B0399.t14	B0399.t14	73	0	0	0	0	0	0									0	0	0	0	0	0
B0399.t15	B0399.t15	74	0	0	0	0	0	0									0	0	0	0	0	0
B0399.t16	B0399.t16	73	0	0	0	0	0	0									0	0	0	0	0	0
B0399.t2	B0399.t2	73	0	0	1	0	0	0.188184			0.987654	1			1	1	0	1	0	0	1.55518	0					0		0.966097	1			0
B0399.t3	B0399.t3	72	0	0	0	0	0	0									0	0	0	0	0	0
B0399.t4	B0399.t4	72	3	0	1	0.507125	0	0.190797	0.417695	-1.25948	0.955483	1			1	1	0	0	0	0	0	0									0		0
B0399.t5	B0399.t5	73	0	0	0	0	0	0									0	0	0	0	0	0
B0399.t6	B0399.t6	71	0	0	0	0	0	0									0	0	0	0	0	0
B0399.t7	B0399.t7	74	0	0	0	0	0	0									0	0	0	0	0	0
B0399.t8	B0399.t8	71	0	0	0	0	0	0									0	0	0	0	0	0
B0399.t9	B0399.t9	72	0	0	0	0	0	0									0	0	0	0	0	0
B0403.10	B0403.10	194	0	0	0	0	0	0									0	0	0	0	0	0
B0403.11	B0403.11	130	0	0	0	0	0	0									0	0	0	0	0	0
B0403.12	B0403.12	200	0	0	0	0	0	0									0	0	0	0	0	0
B0403.13	B0403.13	203	0	0	0	0	0	0									0	0	0	0	0	0
B0403.14	B0403.14	60	0	0	0	0	0	0									0	0	0	0	0	0
B0403.2	ubc-17	2040	197	111	98	1.17534	1.10867	0.659934	0.623363	-0.681856	0.27479	1	0.662162	-0.594744	0.381766	1	15	5	22	0.577672	0.278254	0.828059	1.46667	0.552541	0.723344	1	3.15385	1.65711	0.319389	1	0.491495	0.250981	1.25476
B0403.3	B0403.3	818	243	211	227	3.61559	5.25579	3.81221	1.17058	0.227222	0.666015	1	0.806872	-0.309588	0.560581	1	55	48	72	5.28238	6.66178	6.75846	1.30909	0.388565	0.621346	1	1.07517	0.104571	0.914491	1	1.461	1.26751	1.77284
B0403.4	tag-320	1640	21397	10718	19998	158.794	133.162	167.513	1.17116	0.227933	0.465412	1	1.39937	0.484783	0.160196	1	3311	2080	3527	158.612	143.986	165.132	1.06524	0.0911746	0.761655	1	1.21543	0.281467	0.492494	1	0.99885	1.08129	0.985787
B0403.5	B0403.5	1856	959	566	931	6.28879	6.21366	6.8909	1.2165	0.282736	0.44703	1	1.23366	0.302942	0.456499	1	98	76	124	4.14828	4.64877	5.12994	1.26531	0.339486	0.578551	1	1.16949	0.225878	0.734397	1	0.659632	0.748153	0.744451
B0403.6	B0403.6	927	289	145	212	3.79441	3.18711	3.14167	0.919219	-0.121519	0.818968	1	1.09655	0.132974	0.823902	1	29	24	50	2.45776	2.93923	4.14151	1.72414	0.785875	0.418242	1	1.4933	0.578502	0.549576	1	0.64773	0.922224	1.31825
B0403.7	B0403.7	60	0	0	0	0	0	0									0	0	0	0	0	0
B0403.8	B0403.8	142	0	0	0	0	0	0									0	1	0	0	0.799492	0					0		0.966097	1
B0403.9	B0403.9	141	0	0	0	0	0	0									0	0	0	0	0	0
B0410.1	B0410.1	324	0	0	0	0	0	0									0	0	1	0	0	0.236986			1	1			1	1
B0410.2	vang-1	1892	1005	573	706	6.46504	6.17081	5.12611	0.880278	-0.183969	0.628774	1	0.924084	-0.113904	0.786021	1	75	56	60	3.1143	3.36023	2.435	0.8	-0.321928	0.676667	1	0.767982	-0.380856	0.625063	1	0.481714	0.544536	0.475019
B0410.3	B0410.3	858	1110	696	1728	15.7457	16.5284	27.6669	1.95075	0.964029	0.00633191	0.346002	1.86207	0.896907	0.0200168	0.665098	288	161	358	26.3709	21.303	32.0379	1.24306	0.313891	0.454484	1	1.59384	0.672508	0.18236	1	1.6748	1.28887	1.15799
B0410.4	B0410.4	132	0	0	0	0	0	0									0	0	0	0	0	0
B0412.1	dac-1	1377	332	157	196	2.93448	2.32314	1.95536	0.739774	-0.434844	0.390226	1	0.936306	-0.0949484	0.876167	1	28	18	33	1.59751	1.48402	1.84013	1.17857	0.237039	0.854899	1	1.3141	0.394078	0.750167	1	0.544395	0.638802	0.94107
B0412.2	daf-7	1652	546	326	356	4.02262	4.02084	2.96036	0.817031	-0.291538	0.502225	1	0.819018	-0.288032	0.540964	1	88	55	84	4.18498	3.77968	3.90425	0.954545	-0.0671142	0.938236	1	1.09472	0.130566	0.876371	1	1.04036	0.940023	1.31884
B0412.3	B0412.3	3403	7494	4508	6249	26.8027	26.9917	25.2263	1.04491	0.0633753	0.842477	1	1.03965	0.0561003	0.873697	1	636	428	593	14.683	14.2785	13.3802	0.93239	-0.100995	0.782851	1	0.993113	-0.00996993	0.986946	1	0.54782	0.528997	0.530406
B0412.4	rps-29	317	51474	32156	46882	1976.31	2066.86	2031.66	1.1413	0.190676	0.539016	1	1.09347	0.128909	0.70686	1	13409	9284	13628	3323.21	3324.9	3300.97	1.01633	0.0233722	0.935718	1	1.05217	0.0733642	0.855758	1	1.68152	1.60867	1.62476
B0412.6	B0412.6	128	0	5	2	0	0.795919	0.214647			0.870408	1	0.3	-1.73697	0.739813	1	84	68	73	51.5573	60.3117	43.7907	0.869048	-0.202493	0.785093	1	0.769488	-0.37803	0.599601	1		75.7761	204.013
B0412.7	B0412.7	126	11	13	27	1.06255	2.10224	2.94373	3.07576	1.62094	0.320125	1	1.55769	0.63941	0.699602	1	176	158	148	109.739	142.36	90.1903	0.840909	-0.249978	0.637065	1	0.671417	-0.574719	0.300612	1	103.279	67.7184	30.6381
B0412.8	21ur-9579	21	0	0	0	0	0	0
B0414.1	srz-4	1059	2	4	4	0.0229858	0.0769614	0.0518882	2.50617	1.32549	0.864561	1	0.75	-0.415037	0.988088	1	0	0	1	0	0	0.0725058			1	1			1	1	0	0	1.39735
B0414.10	B0414.10	65	0	0	0	0	0	0									0	0	0	0	0	0
B0414.11	B0414.11	149	0	0	0	0	0	0									0	0	0	0	0	0
B0414.12	B0414.12	63	0	0	0	0	0	0									0	0	0	0	0	0
B0414.2	rnt-1	1512	232	138	76	1.86751	1.85967	0.690504	0.410494	-1.28457	0.0394641	1	0.413043	-1.27563	0.0559042	1	19	14	19	0.987239	1.05118	0.964874	1	0	1	1	0.972777	-0.0398186	1	1	0.52864	0.565252	1.39735
B0414.3	hil-5	867	16897	11463	15933	237.201	269.394	252.454	1.1816	0.240737	0.441928	1	1.04246	0.0599958	0.862383	1	2516	1703	2755	227.988	222.996	243.989	1.09499	0.13092	0.667409	1	1.15956	0.213583	0.605134	1	0.961159	0.82777	0.966469
B0414.5	cpb-3	2806	18774	12556	16011	81.4321	91.1743	78.3854	1.06867	0.0958133	0.759349	1	0.956375	-0.064351	0.851707	1	1775	1403	1964	49.6971	56.7639	53.7431	1.10648	0.145976	0.640277	1	1.00339	0.00488868	0.992941	1	0.610289	0.622586	0.685626
B0414.6	glh-3	2499	4352	2745	4271	21.1958	22.3813	23.4784	1.22976	0.298381	0.356869	1	1.16694	0.22273	0.53181	1	634	417	559	19.9317	18.944	17.1757	0.881703	-0.181635	0.61862	1	0.960868	-0.0575903	0.903205	1	0.940361	0.846422	0.731554
B0414.7	mtk-1	4430	8026	4466	6006	22.0507	20.5411	18.6246	0.937707	-0.0927908	0.77112	1	1.00862	0.0123837	0.972808	1	289	232	182	5.12524	5.94547	3.15454	0.629758	-0.667131	0.145895	1	0.562304	-0.830578	0.10797	1	0.23243	0.289443	0.169375
B0414.8	vps-51	2276	7365	4467	6543	39.3846	39.9901	39.492	1.11323	0.154753	0.626915	1	1.09856	0.135609	0.699378	1	377	298	295	13.0134	14.8644	9.95218	0.782493	-0.35385	0.393416	1	0.709567	-0.494989	0.307838	1	0.330417	0.371701	0.252005
B0414.9	21ur-14150	21	0	0	0	0	0	0
B0416.1	tmc-2	3881	680	488	594	2.13251	2.56204	2.10255	1.09461	0.130414	0.746265	1	0.91291	-0.131456	0.760716	1	59	34	76	1.19434	0.994575	1.50362	1.28814	0.365284	0.633404	1	1.60222	0.680073	0.396954	1	0.560063	0.388197	0.71514
B0416.2	B0416.2	637	56	11	18	1.06998	0.351854	0.388184	0.402778	-1.31194	0.275033	1	1.22727	0.295456	0.911713	1	14	7	5	1.72667	1.24756	0.602697	0.357143	-1.48543	0.505445	1	0.511988	-0.965818	0.725333	1	1.61374	3.54567	1.55261
B0416.3	B0416.3	974	597	318	350	7.46005	6.65238	4.93644	0.73464	-0.44489	0.299462	1	0.825472	-0.276709	0.559275	1	11	14	7	0.887267	1.63182	0.551833	0.636364	-0.652077	0.805153	1	0.358392	-1.48039	0.384106	1	0.118936	0.245298	0.111788
B0416.4	B0416.4	760	593	413	553	9.49658	11.0725	9.99577	1.16856	0.224733	0.582769	1	1.00424	0.0061002	0.994887	1	31	27	33	3.20456	4.03323	3.33403	1.06452	0.0901978	0.96446	1	0.876068	-0.190885	0.880344	1	0.337444	0.364256	0.333544
B0416.5	B0416.5	1981	10775	6216	9867	66.2002	63.9345	68.4235	1.14749	0.198481	0.52908	1	1.19052	0.251588	0.469555	1	1218	787	1184	48.304	45.1017	45.8919	0.972085	-0.0408451	0.902674	1	1.07836	0.108842	0.801649	1	0.729666	0.705435	0.670704
B0416.6	gly-13	1715	2112	1329	2238	14.9884	15.7896	17.9267	1.32784	0.409086	0.22561	1	1.26298	0.336831	0.362648	1	144	108	155	6.59658	7.14927	6.93963	1.07639	0.106199	0.854144	1	1.02872	0.0408457	0.959888	1	0.440111	0.452785	0.387111
B0416.7	B0416.7	477	566	363	302	14.4419	15.5059	8.69747	0.668608	-0.580768	0.185541	1	0.623967	-0.680458	0.147457	1	229	128	133	37.717	30.4645	21.4093	0.580786	-0.783921	0.117434	1	0.744783	-0.425109	0.466019	1	2.61164	1.9647	2.46155
B0416.8	B0416.8	122	0	0	0	0	0	0									0	0	0	0	0	0
B0416.9	B0416.9	188	0	0	0	0	0	0									0	0	0	0	0	0
B0432.1	B0432.1	795	13	9	19	0.199023	0.230666	0.328315	1.83143	0.872974	0.641913	1	1.58333	0.662965	0.754911	1	3	4	7	0.296466	0.571209	0.676082	2.33333	1.22239	0.751021	1	1.25437	0.326964	0.986921	1	1.48961	2.47634	2.05925
B0432.10	B0432.10	1486	2139	1499	1605	17.5194	20.5538	14.8375	0.940254	-0.0888773	0.796586	1	0.803035	-0.316465	0.395792	1	139	130	101	7.3488	9.93177	5.21881	0.726619	-0.46073	0.432136	1	0.556885	-0.844548	0.155789	1	0.419467	0.483209	0.351731
B0432.11	B0432.11	628	179	101	154	3.46912	3.27696	3.36873	1.07807	0.108457	0.862646	1	1.14356	0.193538	0.77215	1	11	6	14	1.37611	1.08466	1.71174	1.27273	0.347923	0.887581	1	1.67249	0.742001	0.730733	1	0.396674	0.330996	0.508126
B0432.12	clec-117	581	617	354	553	12.9251	12.4147	13.0754	1.12311	0.167495	0.682061	1	1.17161	0.228493	0.608753	1	61	40	60	8.24848	7.81603	7.92946	0.983607	-0.0238467	1	1	1.07517	0.104571	0.925333	1	0.638174	0.629579	0.606443
B0432.13	B0432.13	2437	1142	798	950	5.70344	6.67201	5.35516	1.04241	0.0599227	0.872352	1	0.892857	-0.163499	0.680896	1	30	23	26	0.967133	1.07146	0.819193	0.866667	-0.206451	0.886087	1	0.810277	-0.303513	0.812503	1	0.16957	0.16059	0.152973
B0432.14	B0432.14	380	181	96	94	5.79724	5.1475	3.3982	0.650774	-0.619771	0.334242	1	0.734375	-0.445411	0.532539	1	12	5	6	2.48095	1.49379	1.21237	0.5	-1	0.677528	1	0.86014	-0.217357	1	1	0.427954	0.290196	0.356769
B0432.15	21ur-15113	21	0	0	0	0	0	0
B0432.16	B0432.16	53	1	0	0	0.229642	0	0	0		1	1					0	0	0	0	0	0									0
B0432.17	B0432.17	55	0	0	0	0	0	0									0	0	0	0	0	0
B0432.18	B0432.18	53	0	0	0	0	0	0									0	0	0	0	0	0
B0432.19	B0432.19	66	0	0	0	0	0	0									0	0	0	0	0	0
B0432.2	djr-1.1	722	4642	2997	4048	78.2518	84.5782	77.0208	1.09274	0.127949	0.692917	1	1.01301	0.0186527	0.959394	1	1114	837	875	121.218	131.611	93.0549	0.785458	-0.348394	0.296403	1	0.749325	-0.416336	0.333892	1	1.54908	1.55608	1.20818
B0432.3	mrpl-41	639	3213	1962	3119	61.1979	62.5615	67.0531	1.21643	0.282648	0.390273	1	1.19228	0.253721	0.483022	1	592	398	591	72.7849	70.7106	71.0158	0.998311	-0.00243905	1	1	1.06437	0.0899985	0.847789	1	1.18934	1.13026	1.0591
B0432.4	misc-1	1154	5657	3219	5884	59.6632	56.8361	70.0441	1.30337	0.382246	0.232743	1	1.37092	0.455147	0.197408	1	821	565	912	55.893	55.5834	60.6817	1.11084	0.151652	0.657514	1	1.157	0.210392	0.632426	1	0.936809	0.977959	0.866336
B0432.5	cat-2	1675	89	51	66	0.646698	0.620389	0.541295	0.929255	-0.105853	0.9126	1	0.970588	-0.0430687	0.982774	1	13	8	17	0.609746	0.542222	0.779296	1.30769	0.387023	0.845422	1	1.52316	0.607072	0.74737	1	0.942861	0.874003	1.43969
B0432.6	B0432.6	1086	1069	714	693	11.9805	13.3961	8.76613	0.812338	-0.299849	0.427305	1	0.727941	-0.458106	0.260598	1	39	34	32	2.82134	3.55428	2.2625	0.820513	-0.285402	0.799773	1	0.674619	-0.567854	0.561758	1	0.235495	0.265322	0.258096
B0432.7	B0432.7	1924	1228	778	756	7.76819	8.23917	5.39786	0.771444	-0.374367	0.312419	1	0.728792	-0.456421	0.256381	1	98	68	74	4.00167	4.01242	2.95322	0.755102	-0.405256	0.550897	1	0.780029	-0.358401	0.618899	1	0.515136	0.486993	0.547109
B0432.8	B0432.8	1221	47	59	37	0.468499	0.984567	0.416285	0.986472	-0.0196496	1	1	0.470339	-1.08823	0.247118	1	0	0	0	0	0	0									0	0	0
B0432.9	B0432.9	1521	269	222	255	2.15253	2.97394	2.30311	1.18787	0.248377	0.623635	1	0.861486	-0.2151	0.681067	1	26	32	36	1.34296	2.38849	1.81736	1.38462	0.469485	0.682141	1	0.806381	-0.310466	0.764835	1	0.6239	0.803138	0.78909
B0454.1	lin-8	1477	404	273	300	3.3291	3.76609	2.79026	0.93051	-0.103907	0.827265	1	0.824176	-0.278976	0.571594	1	109	96	99	5.79784	7.37892	5.14663	0.908257	-0.138828	0.835561	1	0.739183	-0.435997	0.493482	1	1.74156	1.9593	1.8445
B0454.10	sri-30	1073	13	7	8	0.147459	0.132925	0.102422	0.77113	-0.374954	0.91665	1	0.857143	-0.222392	0.990494	1	1	0	2	0.0732185	0	0.14312	2	1	1	1			0.907149	1	0.496536	0	1.39735
B0454.11	21ur-14095	21	0	0	0	0	0	0
B0454.12	B0454.12	241	0	0	0	0	0	0									0	0	0	0	0	0
B0454.13	B0454.13	137	0	0	1	0	0	0.100273			0.987654	1			1	1	0	0	0	0	0	0											0
B0454.14	B0454.14	97	0	0	0	0	0	0									0	0	0	0	0	0
B0454.15	B0454.15	88	0	0	0	0	0	0									0	0	0	0	0	0
B0454.16	B0454.16	54	0	0	0	0	0	0									0	0	0	0	0	0
B0454.17	B0454.17	54	2	1	0	0.450778	0.377325	0	0		0.932644	1	0		0.981655	1	0	0	0	0	0	0									0	0
B0454.18	B0454.18	122	0	0	0	0	0	0									0	0	0	0	0	0
B0454.19	B0454.19	97	0	0	0	0	0	0									0	0	0	0	0	0
B0454.2	sri-31	975	32	25	21	0.399459	0.52245	0.295882	0.822338	-0.282197	0.864306	1	0.63	-0.666576	0.640764	1	0	2	4	0	0.232878	0.31501			0.632657	1	1.43357	0.519609	1	1	0	0.445742	1.06464
B0454.20	B0454.20	213	3	0	0	0.171423	0	0	0		0.844908	1					0	0	0	0	0	0									0
B0454.21	B0454.21	107	0	0	0	0	0	0									0	0	0	0	0	0
B0454.22	B0454.22	146	0	0	0	0	0	0									0	0	0	0	0	0
B0454.23	B0454.23	107	0	0	0	0	0	0									0	0	0	0	0	0
B0454.24	B0454.24	199	0	0	0	0	0	0									0	0	0	0	0	0
B0454.25	B0454.25	69	0	0	0	0	0	0									0	0	0	0	0	0
B0454.3	sri-28	1090	3	0	1	0.0334982	0	0.0126031	0.417695	-1.25948	0.955483	1			1	1	2	0	1	0.144153	0	0.0704437	0.5	-1	1	1			1	1	4.30331		5.58939
B0454.4	sri-29	1011	2	8	4	0.0240772	0.161231	0.0543517	2.50617	1.32549	0.864561	1	0.375	-1.41504	0.668951	1	0	2	2	0	0.224585	0.151896			0.873073	1	0.716783	-0.480391	1	1	0	1.39294	2.79469
B0454.5	B0454.5	617	424	243	380	8.36386	8.02472	8.46064	1.12305	0.167421	0.709094	1	1.17284	0.230006	0.637911	1	116	61	126	14.7704	11.224	15.6803	1.08621	0.119299	0.849988	1	1.48057	0.566151	0.389644	1	1.76598	1.39868	1.85332
B0454.6	B0454.6	1976	1075	570	923	6.62137	5.87756	6.41681	1.07591	0.105552	0.776561	1	1.21447	0.280331	0.491089	1	109	77	159	4.33371	4.42391	6.17844	1.45872	0.544699	0.330533	1	1.48011	0.565705	0.354348	1	0.654504	0.752678	0.962852
B0454.7	clec-2	1260	1	1	1	0.00965953	0.0161711	0.0109027	1.25309	0.325486	1	1	0.75	-0.415037	1	1	0	0	1	0	0	0.0609394			1	1			1	1	0	0	5.58939
B0454.8	B0454.8	1927	41	24	19	0.258957	0.253769	0.135449	0.580699	-0.784139	0.560859	1	0.59375	-0.752072	0.608709	1	3	2	8	0.122309	0.117829	0.31877	2.66667	1.41504	0.680097	1	2.86713	1.51961	0.663539	1	0.472315	0.464314	2.35343
B0454.9	B0454.9	1356	913	559	546	8.19478	8.39965	5.53143	0.749381	-0.416228	0.286563	1	0.732558	-0.448985	0.289243	1	78	50	53	4.51914	4.18613	3.00113	0.679487	-0.557482	0.464812	1	0.75979	-0.396327	0.628101	1	0.551465	0.49837	0.542559
B0457.1	lat-1	3638	16023	10164	11485	53.6053	56.926	43.3683	0.89819	-0.154908	0.621851	1	0.847476	-0.238755	0.489791	1	583	477	362	12.59	14.8853	7.64037	0.620926	-0.687506	0.0711697	1	0.543974	-0.878391	0.0569525	1	0.234865	0.261485	0.176174
B0457.10	B0457.10	141	0	0	0	0	0	0									0	0	0	0	0	0
B0457.11	B0457.11	190	1	0	0	0.0640579	0	0	0		1	1					0	0	0	0	0	0									0
B0457.12	B0457.12	561	2	0	2	0.0433904	0	0.0489747	1.25309	0.325486	1	1			0.932283	1	0	0	0	0	0	0									0		0
B0457.13	B0457.13	141	0	0	0	0	0	0									0	1	0	0	0.805162	0					0		0.966097	1
B0457.14	B0457.14	132	0	0	0	0	0	0									0	0	0	0	0	0
B0457.15	B0457.15	192	0	0	0	0	0	0									0	0	0	0	0	0
B0457.16	B0457.16	214	0	0	0	0	0	0									0	0	0	0	0	0
B0457.17	B0457.17	173	0	0	0	0	0	0									0	0	0	0	0	0
B0457.18	B0457.18	336	0	0	0	0	0	0									0	0	1	0	0	0.228523			1	1			1	1
B0457.19	B0457.19	351	0	0	0	0	0	0									0	0	0	0	0	0
B0457.2	B0457.2	1150	662	362	625	7.00626	6.41386	7.46598	1.18305	0.242511	0.543147	1	1.29489	0.372829	0.393787	1	197	96	185	13.4583	9.4771	12.3521	0.939086	-0.0906704	0.863336	1	1.3813	0.466028	0.422948	1	1.92089	1.4776	1.65446
B0457.3	B0457.3	782	113	62	107	1.75873	1.61545	1.87967	1.18655	0.246774	0.729101	1	1.29435	0.372233	0.630695	1	1	1	5	0.100465	0.145176	0.490944	5	2.32193	0.694834	1	3.58392	1.84154	0.756398	1	0.0571236	0.0898673	0.261186
B0457.4	B0457.4	885	17	6	12	0.233793	0.138139	0.18627	0.884532	-0.177014	0.967887	1	1.5	0.584963	0.856264	1	1	0	1	0.0887722	0	0.0867612	1	0	1	1			1	1	0.379704	0	0.465782
B0457.6	B0457.6	584	999	438	637	20.8199	15.2817	14.9841	0.799015	-0.323705	0.397404	1	1.09075	0.125325	0.773474	1	207	110	257	27.847	21.3837	33.7901	1.24155	0.312138	0.500956	1	1.67467	0.743874	0.170873	1	1.33752	1.3993	2.25506
B0457.7	21ur-14377	21	0	0	0	0	0	0
B0457.8	B0457.8	123	0	0	0	0	0	0									0	0	0	0	0	0
B0457.9	B0457.9	150	0	0	0	0	0	0									0	0	0	0	0	0
B0462.1	B0462.1	1915	86	68	13	0.546583	0.723518	0.0932565	0.18942	-2.40034	0.0279813	0.854609	0.143382	-2.80206	0.00769216	0.349666	1	2	1	0.0410253	0.118567	0.0400959	1	0	1	1	0.358392	-1.48039	0.921791	1	0.0750578	0.163876	0.429953
B0462.2	sri-68	984	3	1	2	0.0371067	0.0207068	0.0279215	0.835391	-0.259477	1	1	1.5	0.584963	1	1	1	1	1	0.0798409	0.115374	0.0780321	1	0	1	1	0.716783	-0.480391	1	1	2.15166	5.57177	2.79469
B0462.3	fbxb-119	983	31	24	7	0.383826	0.49747	0.0978248	0.282955	-1.82136	0.306841	1	0.21875	-2.19265	0.197176	1	14	7	8	1.11891	0.808438	0.624892	0.571429	-0.807355	0.705156	1	0.819181	-0.287746	0.959321	1	2.91515	1.6251	6.38787
B0462.4	B0462.4	398	20	3	4	0.611608	0.153584	0.138064	0.250617	-1.99644	0.40686	1	1	3.20343e-16	1	1	2	5	7	0.394791	1.42623	1.35047	3.5	1.80735	0.65158	1	1.0035	0.00503559	1	1	0.645497	9.28629	9.78142
B0462.5	B0462.5	780	348	294	68	5.43014	7.68001	1.19762	0.244856	-2.02999	0.00043952	0.0454164	0.173469	-2.52725	1.08057e-05	0.00139074	36	31	13	3.626	4.512	1.27973	0.361111	-1.46949	0.238598	1	0.300587	-1.73415	0.124872	1	0.667755	0.5875	1.06856
B0464.1	dars-1	1782	21350	12211	19599	145.82	139.622	151.088	1.15032	0.20203	0.517632	1	1.20377	0.267561	0.437577	1	6373	4311	5822	280.968	274.646	250.861	0.913542	-0.130458	0.656699	1	0.968015	-0.046899	0.907605	1	1.92682	1.96707	1.66036
B0464.2	B0464.2	4055	10685	6702	9995	32.0708	33.6762	33.8607	1.17217	0.229177	0.467385	1	1.11851	0.161577	0.642194	1	1244	811	1266	24.1018	22.7056	23.9724	1.01768	0.0252909	0.940345	1	1.11892	0.162112	0.705756	1	0.751519	0.674233	0.70797
B0464.3	nlp-36	465	6865	3696	6484	179.686	161.953	191.555	1.18354	0.24311	0.445601	1	1.31575	0.395882	0.260424	1	800	440	746	135.163	107.424	123.184	0.9325	-0.100824	0.773709	1	1.21527	0.281281	0.530307	1	0.752218	0.663306	0.643072
B0464.4	bre-3	2115	10916	6429	8467	62.8173	61.9358	54.9951	0.971957	-0.0410356	0.897067	1	0.987751	-0.017781	0.959324	1	489	317	456	18.1643	17.0158	16.5548	0.932515	-0.100801	0.795533	1	1.03108	0.0441597	0.931613	1	0.289161	0.274732	0.301023
B0464.5	spk-1	3342	26927	16197	23066	98.0636	98.75	94.8135	1.07341	0.1022	0.742921	1	1.06807	0.0950037	0.782634	1	2095	1491	1977	49.2491	50.6493	45.4223	0.943675	-0.0836374	0.788164	1	0.950423	-0.0733586	0.860464	1	0.502216	0.512904	0.479069
B0464.6	B0464.6	2133	12040	7169	11558	68.7008	68.482	74.4383	1.20292	0.266542	0.396897	1	1.20916	0.27401	0.429688	1	1118	875	1082	41.1786	46.5714	38.9498	0.9678	-0.0472197	0.888549	1	0.886354	-0.174046	0.684629	1	0.59939	0.680053	0.523249
B0464.7	baf-1	555	9522	6180	8097	208.815	226.884	200.418	1.06556	0.0916088	0.772268	1	0.982646	-0.0252569	0.942264	1	1519	1078	1226	215.023	220.51	169.616	0.80711	-0.309163	0.335415	1	0.815191	-0.294789	0.485987	1	1.02973	0.971904	0.846312
B0464.8	tag-342	1759	4940	3253	4028	34.1812	37.6814	31.4578	1.02175	0.0310386	0.92407	1	0.928681	-0.106745	0.763834	1	159	154	166	7.10153	9.93933	7.24621	1.04403	0.0621565	0.91679	1	0.772636	-0.372138	0.501958	1	0.207761	0.263773	0.230347
B0464.9	B0464.9	1181	4151	2573	3214	42.7789	44.3914	37.3853	0.970229	-0.0436031	0.894691	1	0.936844	-0.094119	0.793297	1	294	226	235	19.5577	21.7251	15.2787	0.79932	-0.323155	0.467458	1	0.745328	-0.424053	0.40482	1	0.457182	0.489398	0.408682
B0478.1	jnk-1	1552	413	216	258	3.2388	2.83577	2.28367	0.7828	-0.353285	0.452713	1	0.895833	-0.158698	0.764658	1	26	16	32	1.31614	1.17039	1.58317	1.23077	0.29956	0.814401	1	1.43357	0.519609	0.674058	1	0.406366	0.412724	0.693257
B0478.10	21ur-9103	21	0	0	0	0	0	0
B0478.11	21ur-12264	21	0	0	0	0	0	0
B0478.12	21ur-7857	21	0	0	0	0	0	0
B0478.13	21ur-6930	21	0	0	0	0	0	0
B0478.14	21ur-10175	21	0	0	0	0	0	0
B0478.15	21ur-9097	21	0	0	0	0	0	0
B0478.16	21ur-6385	21	0	0	0	0	0	0
B0478.17	21ur-9300	21	0	0	0	0	0	0
B0478.18	21ur-8824	21	0	0	0	0	0	0
B0478.19	21ur-13531	21	0	0	0	0	0	0
B0478.20	21ur-13445	21	0	0	0	0	0	0
B0478.21	21ur-13230	21	0	0	0	0	0	0
B0478.22	21ur-8195	21	0	0	0	0	0	0
B0478.23	B0478.23	75	0	2	0	0	0.543348	0					0		0.84232	1	0	0	0	0	0	0										0
B0478.24	B0478.24	142	0	0	0	0	0	0									0	0	0	0	0	0
B0478.25	B0478.25	138	0	0	0	0	0	0									0	0	0	0	0	0
B0478.26	B0478.26	75	0	0	0	0	0	0									0	0	0	0	0	0
B0478.3	B0478.3	456	89	47	73	2.37548	2.10011	2.19919	1.02781	0.039577	0.97748	1	1.16489	0.220198	0.818133	1	14	7	7	2.41204	1.74275	1.1787	0.5	-1	0.640622	1	0.716783	-0.480391	0.885469	1	1.01539	0.829838	0.535968
B0478.4	21ur-11811	21	0	0	0	0	0	0
B0478.5	21ur-12165	21	0	0	0	0	0	0
B0478.6	21ur-6864	21	0	0	0	0	0	0
B0478.7	21ur-8741	21	0	0	0	0	0	0
B0478.8	21ur-13155	21	0	0	0	0	0	0
B0478.9	21ur-6730	21	0	0	0	0	0	0
B0491.1	B0491.1	1431	3202	2055	3024	27.2338	29.2605	29.03	1.18343	0.242971	0.460699	1	1.10365	0.142282	0.694524	1	131	82	108	7.19204	6.50544	5.79499	0.824427	-0.278535	0.640739	1	0.944056	-0.0830557	0.913302	1	0.264085	0.222329	0.199621
B0491.10	B0491.10	127	0	0	0	0	0	0									0	0	0	0	0	0
B0491.11	B0491.11	85	0	0	0	0	0	0									0	0	0	0	0	0
B0491.2	sqt-1	1042	9776	5564	4609	114.188	108.8	60.7636	0.590781	-0.759305	0.0176137	0.652007	0.621271	-0.686706	0.0510986	1	963	586	839	72.6071	63.8458	61.8248	0.871236	-0.198865	0.557696	1	1.02625	0.0373789	0.936122	1	0.635857	0.586818	1.01746
B0491.3	rmd-3	795	3731	2016	3974	57.1195	51.6693	68.6697	1.3347	0.416515	0.200892	1	1.47842	0.564059	0.11643	1	652	362	781	64.4319	51.6944	75.4315	1.19785	0.260451	0.45857	1	1.54643	0.628942	0.162004	1	1.12802	1.00049	1.09847
B0491.4	lgc-20	1522	54	40	38	0.431823	0.535494	0.342984	0.881802	-0.181474	0.881829	1	0.7125	-0.489038	0.653075	1	16	5	6	0.825897	0.372956	0.302695	0.375	-1.41504	0.483768	1	0.86014	-0.217357	1	1	1.91258	0.696471	0.882534
B0491.5	B0491.5	1147	18092	10454	16493	191.977	185.707	197.534	1.14234	0.191988	0.539401	1	1.18326	0.242761	0.481967	1	3584	2222	3347	245.485	219.929	224.058	0.933873	-0.0987021	0.742391	1	1.07969	0.110618	0.788204	1	1.27872	1.18428	1.13428
B0491.6	B0491.6	1686	3810	2424	3479	27.5039	29.2944	28.3466	1.14422	0.194368	0.551714	1	1.07642	0.106245	0.76786	1	158	122	161	7.36241	8.21494	7.33224	1.01899	0.0271361	0.971881	1	0.945919	-0.0802117	0.900231	1	0.267686	0.280427	0.258664
B0491.7	B0491.7	978	1002	665	1220	12.4697	13.8545	17.1366	1.52571	0.609485	0.0928441	1	1.37594	0.460417	0.24279	1	339	272	404	27.2321	31.5742	31.7184	1.19174	0.25307	0.532299	1	1.06463	0.0903574	0.856694	1	2.18387	2.27898	1.85091
B0491.8	clh-2	3005	357	204	213	1.44594	1.38323	0.973733	0.74764	-0.419585	0.395636	1	0.783088	-0.352753	0.512442	1	25	15	20	0.653606	0.566695	0.511039	0.8	-0.321928	0.830946	1	0.955711	-0.0653537	1	1	0.452029	0.409689	0.524825
B0491.9	B0491.9	145	0	2	0	0	0.281042	0					0		0.84232	1	0	0	1	0	0	0.529542			1	1			1	1		0
B0491.t1	B0491.t1	72	0	0	0	0	0	0									0	0	0	0	0	0
B0491.t2	B0491.t2	72	0	0	0	0	0	0									0	0	0	0	0	0
B0495.1	sre-1	1068	12	1	6	0.136753	0.0190782	0.0771764	0.626543	-0.674514	0.837228	1	4.5	2.16993	0.739445	1	2	1	6	0.147123	0.106299	0.431369	3	1.58496	0.727958	1	4.3007	2.10457	0.668101	1	1.07583	5.57177	5.58939
B0495.10	cpna-5	2338	920	583	680	4.78927	5.08081	3.99548	0.926194	-0.110613	0.775311	1	0.874786	-0.192999	0.643498	1	97	52	92	3.25948	2.525	3.02143	0.948454	-0.0763509	0.92217	1	1.26815	0.342731	0.64176	1	0.680578	0.496968	0.756211
B0495.11	B0495.11	150	0	0	0	0	0	0									0	0	0	0	0	0
B0495.12	B0495.12	130	0	0	0	0	0	0									0	0	1	0	0	0.590643			1	1			1	1
B0495.13	B0495.13	146	0	0	0	0	0	0									0	0	0	0	0	0
B0495.14	B0495.14	111	0	0	0	0	0	0									0	0	0	0	0	0
B0495.15	B0495.15	142	6	2	1	0.514268	0.286979	0.0967423	0.208848	-2.25948	0.746141	1	0.375	-1.41504	0.95384	1	0	0	0	0	0	0									0	0	0
B0495.16	B0495.16	108	0	0	0	0	0	0									0	0	0	0	0	0
B0495.17	B0495.17	115	0	0	0	0	0	0									0	0	0	0	0	0
B0495.18	B0495.18	149	0	0	0	0	0	0									0	0	0	0	0	0
B0495.19	B0495.19	146	0	0	0	0	0	0									0	0	0	0	0	0
B0495.2	B0495.2	2593	8601	5578	8354	40.3713	43.8314	44.2585	1.2171	0.283449	0.370848	1	1.12325	0.167682	0.630892	1	647	542	622	19.603	23.7301	18.4186	0.96136	-0.0568511	0.878093	1	0.822581	-0.28177	0.527743	1	0.485567	0.541395	0.41616
B0495.20	B0495.20	144	0	0	0	0	0	0									0	0	0	0	0	0
B0495.21	B0495.21	147	0	0	0	0	0	0									0	0	0	0	0	0
B0495.22	B0495.22	147	0	0	0	0	0	0									0	0	0	0	0	0
B0495.4	nhx-2	2058	5714	2711	6174	33.7926	26.8407	41.2122	1.35396	0.43719	0.172015	1	1.70804	0.772343	0.0294429	0.846572	319	157	397	12.1777	8.66077	14.812	1.24451	0.315583	0.439343	1	1.8125	0.857983	0.0860983	1	0.360367	0.322674	0.359408
B0495.5	B0495.5	2288	2658	1567	2368	14.1392	13.9547	14.2177	1.11637	0.158814	0.634821	1	1.13338	0.180626	0.623365	1	577	447	469	19.8125	22.1796	15.7393	0.812825	-0.298983	0.422899	1	0.752061	-0.411078	0.368389	1	1.40125	1.58939	1.10702
B0495.6	moa-2	473	2727	1700	1915	70.1698	73.2313	55.6176	0.879964	-0.184484	0.58398	1	0.844853	-0.243228	0.509271	1	458	281	343	76.072	67.4446	55.6803	0.748908	-0.417139	0.291923	1	0.874935	-0.192753	0.693259	1	1.08411	0.920981	1.00113
B0495.7	B0495.7	2996	17259	10459	13838	70.1133	71.1307	63.4506	1.00471	0.00677248	0.982831	1	0.992303	-0.011147	0.974172	1	1465	1043	1274	38.4164	39.5225	32.651	0.869625	-0.201535	0.530649	1	0.875534	-0.191765	0.65082	1	0.547919	0.555632	0.514589
B0495.8	B0495.8	1178	5332	3154	4817	55.0898	54.5539	56.1741	1.13206	0.178944	0.578086	1	1.14545	0.195915	0.580536	1	236	178	290	15.7394	17.1545	18.9026	1.22881	0.297266	0.505167	1	1.16779	0.223784	0.667082	1	0.285704	0.31445	0.3365
B0495.9	B0495.9	927	4186	2498	3458	54.9599	54.9062	51.2448	1.03516	0.0498515	0.878949	1	1.03823	0.0541269	0.881106	1	547	357	406	46.3584	43.7211	33.6291	0.74223	-0.430061	0.25776	1	0.815165	-0.294836	0.53013	1	0.843494	0.796286	0.656244
B0496.1	B0496.1	938	195	96	181	2.53022	2.08534	2.65082	1.16312	0.218001	0.703115	1	1.41406	0.499846	0.425711	1	7	13	8	0.586294	1.57341	0.654871	1.14286	0.192645	1	1	0.441097	-1.18083	0.496605	1	0.231717	0.754511	0.247045
B0496.10	21ur-15006	21	0	0	0	0	0	0
B0496.11	B0496.11	367	41	26	31	1.3597	1.4435	1.16038	0.947456	-0.0778698	0.974383	1	0.894231	-0.161281	0.924996	1	10	7	12	2.14069	2.16538	2.51064	1.2	0.263034	0.940347	1	1.22877	0.297216	0.938309	1	1.57438	1.50009	2.16363
B0496.12	B0496.12	147	0	0	0	0	0	0									0	0	0	0	0	0
B0496.13	B0496.13	136	0	0	0	0	0	0									0	0	0	0	0	0
B0496.14	B0496.14	145	0	0	0	0	0	0									0	0	0	0	0	0
B0496.15	B0496.15	134	0	0	0	0	0	0									0	0	0	0	0	0
B0496.16	B0496.16	142	0	0	0	0	0	0									0	0	1	0	0	0.54073			1	1			1	1
B0496.17	B0496.17	129	0	0	0	0	0	0									0	0	0	0	0	0
B0496.18	B0496.18	144	2	0	0	0.169042	0	0	0		0.932644	1					0	0	0	0	0	0									0
B0496.19	B0496.19	415	0	0	0	0	0	0									0	0	0	0	0	0
B0496.2	B0496.2	1331	98	28	58	0.896137	0.428636	0.598624	0.741623	-0.431243	0.602954	1	1.55357	0.635589	0.547592	1	5	1	8	0.295129	0.0852951	0.461509	1.6	0.678072	0.850717	1	5.73427	2.51961	0.517253	1	0.329335	0.198992	0.77095
B0496.3	unc-82	5688	4672	3007	2842	9.997	10.7717	6.86387	0.762258	-0.391648	0.230533	1	0.708846	-0.496456	0.165997	1	360	221	350	4.97237	4.41098	4.72473	0.972222	-0.040642	0.927719	1	1.13518	0.182917	0.715675	1	0.497386	0.409498	0.688348
B0496.5	srtx-1	1298	19	0	6	0.178158	0	0.0635011	0.395712	-1.33748	0.562541	1			0.583656	1	2	0	8	0.121053	0	0.473243	4	2	0.58175	1			0.333843	1	0.67947		7.45251
B0496.6	B0496.6	717	233	113	195	3.95515	3.21121	3.73611	1.04872	0.0686301	0.906857	1	1.29425	0.372114	0.538988	1	12	8	23	1.31487	1.2667	2.46307	1.91667	0.938599	0.539365	1	2.06075	1.04317	0.493452	1	0.332445	0.394462	0.659261
B0496.7	valv-1	441	491	350	270	13.5509	16.1711	8.41065	0.68907	-0.537278	0.236583	1	0.578571	-0.789433	0.098325	1	125	98	67	22.2685	25.2284	11.6655	0.536	-0.899695	0.159312	1	0.490046	-1.02901	0.117817	1	1.64332	1.5601	1.387
B0496.8	tes-1	1658	1117	634	551	8.19964	7.79137	4.56532	0.618129	-0.694019	0.0696531	1	0.651814	-0.617468	0.139763	1	112	92	102	5.30706	6.29949	4.72372	0.910714	-0.13493	0.838343	1	0.794694	-0.331528	0.607577	1	0.647231	0.808522	1.0347
B0496.9	21ur-12337	21	0	0	0	0	0	0
B0507.1	B0507.1	1987	479	284	251	2.93403	2.91226	1.73532	0.656628	-0.606852	0.186642	1	0.662852	-0.593241	0.232494	1	20	23	20	0.790774	1.31411	0.77286	1	0	1	1	0.62329	-0.682025	0.571364	1	0.269519	0.451235	0.445369
B0507.10	B0507.10	1430	1352	5168	90	11.5071	73.6369	0.864592	0.0834155	-3.58354	9.32137e-16	1.06965e-12	0.0130611	-6.25857	6.92919e-43	4.93474e-39	167	477	33	9.17489	37.8691	1.77193	0.197605	-2.33931	0.000396544	0.085166	0.0495888	-4.33384	2.89225e-14	8.37333e-11	0.797322	0.514268	2.04944
B0507.11	srx-115	939	15	7	8	0.194425	0.151894	0.117039	0.668313	-0.581405	0.83139	1	0.857143	-0.222392	0.990494	1	1	1	5	0.0836671	0.120903	0.408858	5	2.32193	0.694834	1	3.58392	1.84154	0.756398	1	0.430331	0.795967	3.49337
B0507.12	21ur-14767	21	0	0	0	0	0	0
B0507.13	B0507.13	52	2	0	2	0.468115	0	0.528362	1.25309	0.325486	1	1			0.932283	1	0	0	0	0	0	0									0		0
B0507.14	B0507.14	193	0	0	0	0	0	0									0	0	0	0	0	0
B0507.2	B0507.2	1446	2146	1301	1470	18.0629	18.3323	13.9654	0.858358	-0.220348	0.522128	1	0.847425	-0.238842	0.525987	1	296	213	264	16.0821	16.723	14.0186	0.891892	-0.165059	0.709814	1	0.888407	-0.170707	0.74133	1	0.89034	0.912212	1.00381
B0507.3	B0507.3	1443	519	320	312	4.37751	4.51848	2.97025	0.753301	-0.408703	0.35641	1	0.73125	-0.451563	0.343969	1	100	57	82	5.44445	4.48447	4.36331	0.82	-0.286304	0.670503	1	1.03116	0.0442708	0.975108	1	1.24373	0.992472	1.46901
B0507.4	B0507.4	636	30	15	9	0.574104	0.480555	0.194397	0.375926	-1.41148	0.415152	1	0.45	-1.152	0.571045	1	0	0	0	0	0	0									0	0	0
B0507.5	B0507.5	645	19	18	5	0.358526	0.56862	0.106491	0.32976	-1.60051	0.500941	1	0.208333	-2.26303	0.266336	1	0	1	5	0	0.176012	0.595222			0.533012	1	3.58392	1.84154	0.756398	1	0	0.309543	5.58939
B0507.6	B0507.6	2578	454	676	64	2.14338	5.34285	0.341037	0.176647	-2.50106	5.41245e-06	0.00122925	0.0710059	-3.81592	5.39099e-14	2.13294e-11	27	49	23	0.822813	2.15782	0.685036	0.851852	-0.231326	0.879383	1	0.336449	-1.57154	0.0808498	1	0.383886	0.403871	2.00869
B0507.7	B0507.7	1119	126	187	27	1.37046	3.40503	0.331465	0.268519	-1.89691	0.0277733	0.854496	0.108289	-3.20704	6.22877e-06	0.000842264	22	23	8	1.54459	2.33346	0.548945	0.363636	-1.45943	0.37815	1	0.249316	-2.00395	0.139022	1	1.12706	0.685298	1.65611
B0507.8	B0507.8	1276	784	3581	30	7.47811	57.1824	0.32298	0.0479497	-4.38233	6.78711e-16	8.70467e-13	0.00628316	-7.31429	3.61413e-48	7.72159e-44	152	464	12	9.35865	41.2828	0.722103	0.0789474	-3.66297	3.01969e-06	0.0015565	0.0185375	-5.75341	3.05776e-19	2.10557e-15	1.25147	0.72195	2.23575
B0507.9	B0507.9	836	43	76	38	0.62602	1.85232	0.624427	1.10738	0.147149	0.915636	1	0.375	-1.41504	0.102521	1	3	8	0	0.281926	1.08639	0	0		0.746857	1	0		0.146059	1	0.450347	0.586502	0
B0511.1	fkb-7	1007	196	90	106	2.36893	1.82105	1.44604	0.67769	-0.561303	0.363992	1	0.883333	-0.17897	0.810086	1	28	7	24	2.18448	0.789171	1.83	0.857143	-0.222392	0.881736	1	2.45754	1.29722	0.392994	1	0.922138	0.43336	1.26552
B0511.10	eif-3.E	1722	14447	8659	13997	102.111	102.457	111.662	1.21405	0.279834	0.372408	1	1.21235	0.277808	0.42203	1	3075	2220	3208	140.292	146.36	143.044	1.04325	0.0610877	0.840072	1	1.03578	0.0507232	0.902931	1	1.37392	1.42849	1.28104
B0511.11	B0511.11	1736	2141	915	1839	15.0104	10.7394	14.5525	1.07633	0.106123	0.756009	1	1.50738	0.59204	0.118091	1	140	56	169	6.33576	3.66219	7.4749	1.20714	0.271596	0.613748	1	2.16315	1.11313	0.0750737	1	0.42209	0.341005	0.513652
B0511.12	B0511.12	5061	10296	6193	8334	24.7604	24.933	22.6215	1.0143	0.020483	0.948527	1	1.00928	0.0133332	0.970239	1	303	212	259	4.70356	4.75556	3.92945	0.854785	-0.226366	0.606441	1	0.875693	-0.191503	0.710785	1	0.189963	0.190734	0.173704
B0511.13	B0511.13	1762	5221	3590	4285	36.064	41.5143	33.4079	1.02844	0.040455	0.900661	1	0.895195	-0.159726	0.6518	1	116	94	98	5.17217	6.05653	4.2706	0.844828	-0.243271	0.699681	1	0.747285	-0.42027	0.511975	1	0.143416	0.14589	0.127832
B0511.14	NA	1912	1690	817	1134	10.7578	8.70649	8.1476	0.840828	-0.250117	0.479151	1	1.041	0.0579752	0.88508	1	153	104	124	6.28672	6.17515	4.97969	0.810458	-0.303192	0.588077	1	0.854626	-0.226635	0.71672	1	0.584385	0.709258	0.611185
B0511.15	B0511.15	150	0	0	0	0	0	0									0	0	0	0	0	0
B0511.16	B0511.16	150	0	0	0	0	0	0									0	0	0	0	0	0
B0511.2	B0511.2	1377	91	53	85	0.804329	0.784244	0.847988	1.17047	0.227082	0.775832	1	1.20283	0.266433	0.759664	1	0	1	0	0	0.0824458	0					0		0.966097	1	0	0.105128	0
B0511.3	fbxa-125	867	261	97	220	3.66393	2.27962	3.48585	1.05624	0.0789396	0.886081	1	1.70103	0.766409	0.200378	1	3	2	6	0.271846	0.261887	0.531375	2	1	0.82765	1	2.15035	1.10457	0.81949	1	0.074195	0.114882	0.152438
B0511.4	tag-344	1149	592	296	695	6.27087	5.24905	8.30939	1.47111	0.556902	0.160531	1	1.76098	0.816378	0.0630448	1	48	25	59	3.28202	2.47014	3.94276	1.22917	0.297681	0.734496	1	1.69161	0.758396	0.400487	1	0.523376	0.470589	0.474495
B0511.5	cutl-14	1003	132	72	138	1.60177	1.46265	1.89009	1.31004	0.389616	0.542303	1	1.4375	0.523562	0.453926	1	15	4	22	1.17493	0.452753	1.68419	1.46667	0.552541	0.723344	1	3.94231	1.97904	0.252371	1	0.733519	0.309543	0.891061
B0511.6	B0511.6	2394	0	2	0	0	0.0170222	0					0		0.84232	1	0	0	0	0	0	0										0
B0511.7	B0511.7	1009	4783	3053	3452	57.6946	61.6516	46.9985	0.904381	-0.144997	0.655701	1	0.848018	-0.237833	0.504706	1	265	220	248	20.6336	24.7533	18.8725	0.935849	-0.0956522	0.838089	1	0.80801	-0.307555	0.546885	1	0.357635	0.401503	0.401555
B0511.8	mrps-30	1699	5960	3849	6259	42.6952	46.1598	50.6076	1.31595	0.396106	0.21542	1	1.2196	0.286411	0.415438	1	1244	966	1300	57.5238	64.5485	58.7514	1.04502	0.0635251	0.846423	1	0.964615	-0.0519747	0.903897	1	1.34731	1.39837	1.16092
B0511.9	cdc-26	958	5046	3144	4309	64.1074	66.8692	61.7896	1.07007	0.0976988	0.762393	1	1.02791	0.0397144	0.911974	1	332	231	294	27.2266	27.3747	23.5641	0.885542	-0.175367	0.682031	1	0.91227	-0.132468	0.795734	1	0.424703	0.409376	0.38136
B0513.1	lin-66	3629	8126	5131	6346	27.2531	28.8087	24.0225	0.978598	-0.0312119	0.922409	1	0.927597	-0.10843	0.756671	1	548	386	489	11.8635	12.0754	10.3464	0.892336	-0.164341	0.66237	1	0.908049	-0.139158	0.765584	1	0.435309	0.419159	0.430698
B0513.11	B0513.11	133	0	0	0	0	0	0									0	0	0	0	0	0
B0513.12	B0513.12	247	1	1	0	0.0492753	0.082492	0	0		1	1	0		0.981655	1	0	0	0	0	0	0									0	0
B0513.13	21ur-1446	21	0	0	0	0	0	0
B0513.14	21ur-2779	21	0	0	0	0	0	0
B0513.15	21ur-2193	21	0	0	0	0	0	0
B0513.16	21ur-755	21	0	0	0	0	0	0
B0513.17	21ur-4615	21	0	5	1	0	4.85132	0.654162			0.987654	1	0.15	-2.73697	0.637762	1
B0513.18	21ur-4407	21	0	0	0	0	0	0
B0513.19	21ur-3636	21	0	0	0	0	0	0
B0513.2	B0513.2	768	5973	4169	5940	94.6581	110.606	106.25	1.24616	0.317493	0.320967	1	1.0686	0.0957241	0.785948	1	402	305	451	41.123	45.0859	45.0904	1.12189	0.165932	0.673654	1	1.0599	0.083927	0.864472	1	0.434438	0.407625	0.424379
B0513.20	21ur-1259	21	0	0	0	0	0	0
B0513.21	21ur-406	21	0	0	0	0	0	0
B0513.22	21ur-1467	21	0	0	0	0	0	0
B0513.23	21ur-3500	21	0	2	0	0	1.94053	0					0		0.84232	1
B0513.24	21ur-5027	21	0	0	0	0	0	0
B0513.25	21ur-4661	21	0	0	0	0	0	0
B0513.26	21ur-3387	21	0	0	0	0	0	0
B0513.27	21ur-296	21	1	1	1	0.579572	0.970264	0.654162	1.25309	0.325486	1	1	0.75	-0.415037	1	1
B0513.28	21ur-27	21	2	0	2	1.15914	0	1.30832	1.25309	0.325486	1	1			0.932283	1
B0513.29	21ur-523	21	0	0	0	0	0	0
B0513.3	rpl-29	316	60370	37464	53814	2325.2	2415.66	2339.44	1.11701	0.159636	0.606781	1	1.07731	0.107439	0.753873	1	17290	11887	18750	4298.61	4270.59	4555.99	1.08444	0.116953	0.684447	1	1.13062	0.177115	0.659194	1	1.84871	1.76787	1.94747
B0513.30	21ur-5407	21	0	0	0	0	0	0
B0513.31	21ur-5378	21	0	0	0	0	0	0
B0513.32	21ur-3538	21	0	0	0	0	0	0
B0513.33	21ur-2156	21	0	0	0	0	0	0
B0513.34	21ur-3524	21	0	0	0	0	0	0
B0513.35	21ur-3203	21	0	0	2	0	0	1.30832			0.870408	1			0.932283	1
B0513.36	21ur-1417	21	0	0	0	0	0	0
B0513.37	21ur-4889	21	0	0	0	0	0	0
B0513.38	21ur-2137	21	0	0	0	0	0	0
B0513.39	21ur-1277	21	0	0	0	0	0	0
B0513.4	B0513.4	437	6629	3970	5602	184.626	185.105	176.103	1.05895	0.0826366	0.796183	1	1.05831	0.0817655	0.817012	1	2007	1591	2137	360.816	413.324	375.484	1.06477	0.0905463	0.770674	1	0.962769	-0.0547382	0.895542	1	1.95431	2.23292	2.13219
B0513.40	21ur-1921	21	1	2	0	0.579572	1.94053	0	0		1	1	0		0.84232	1
B0513.41	21ur-4195	21	0	0	0	0	0	0
B0513.42	21ur-2095	21	0	0	0	0	0	0
B0513.43	21ur-7671	21	0	0	2	0	0	1.30832			0.870408	1			0.932283	1
B0513.44	21ur-6720	21	0	0	0	0	0	0
B0513.45	21ur-11991	21	0	0	0	0	0	0
B0513.46	21ur-8352	21	0	0	0	0	0	0
B0513.47	21ur-12025	21	0	0	0	0	0	0
B0513.48	21ur-7173	21	0	0	0	0	0	0
B0513.49	21ur-11045	21	1	0	0	0.579572	0	0	0		1	1
B0513.5	B0513.5	2097	2723	1726	2893	15.8043	16.7707	18.952	1.33132	0.412855	0.212927	1	1.2571	0.330096	0.364039	1	476	310	731	17.8332	16.7828	26.7663	1.53571	0.61891	0.0874185	1	1.69022	0.757212	0.0962244	1	1.12837	1.00072	1.41232
B0513.50	21ur-11336	21	0	0	0	0	0	0
B0513.51	21ur-12638	21	0	0	0	0	0	0
B0513.52	21ur-14101	21	0	0	0	0	0	0
B0513.53	21ur-11173	21	3	1	0	1.73871	0.970264	0	0		0.844908	1	0		0.981655	1
B0513.54	21ur-14559	21	0	0	0	0	0	0
B0513.55	21ur-14046	21	0	0	0	0	0	0
B0513.56	21ur-6579	21	0	0	0	0	0	0
B0513.57	21ur-13988	21	0	0	0	0	0	0
B0513.58	21ur-10602	21	0	0	0	0	0	0
B0513.59	21ur-8107	21	0	0	0	0	0	0
B0513.6	B0513.6	1902	4	3	1	0.0255962	0.0321381	0.00722261	0.313272	-1.67451	0.882467	1	0.25	-2	0.839164	1	0	0	0	0	0	0									0	0	0
B0513.60	21ur-6702	21	0	0	0	0	0	0
B0513.61	21ur-12249	21	0	0	0	0	0	0
B0513.62	21ur-15565	21	0	0	0	0	0	0
B0513.63	21ur-11082	21	0	0	0	0	0	0
B0513.64	21ur-6372	21	0	0	2	0	0	1.30832			0.870408	1			0.932283	1
B0513.65	21ur-6204	21	0	0	0	0	0	0
B0513.66	21ur-15221	21	0	0	0	0	0	0
B0513.67	21ur-14362	21	0	0	0	0	0	0
B0513.68	21ur-7585	21	0	0	0	0	0	0
B0513.69	21ur-12444	21	0	0	0	0	0	0
B0513.7	B0513.7	1184	27	19	24	0.277548	0.326972	0.278461	1.11385	0.155561	0.940432	1	0.947368	-0.0780025	0.993937	1	5	1	3	0.331771	0.095885	0.194553	0.6	-0.736966	0.91038	1	2.15035	1.10457	0.960842	1	1.19536	0.293251	0.698673
B0513.70	21ur-9699	21	0	0	0	0	0	0
B0513.71	21ur-6717	21	3	1	8	1.73871	0.970264	5.2333	3.34156	1.74052	0.650192	1	6	2.58496	0.612289	1
B0513.72	21ur-6745	21	0	0	0	0	0	0
B0513.73	21ur-13511	21	0	0	0	0	0	0
B0513.74	21ur-10500	21	1	1	0	0.579572	0.970264	0	0		1	1	0		0.981655	1
B0513.75	21ur-11242	21	0	0	0	0	0	0
B0513.76	21ur-14580	21	0	0	0	0	0	0
B0513.77	21ur-10065	21	0	0	0	0	0	0
B0513.78	21ur-12753	21	0	0	0	0	0	0
B0513.79	21ur-8158	21	1	0	3	0.579572	0	1.96249	3.75926	1.91045	0.869053	1			0.838152	1
B0513.80	21ur-7060	21	2	0	0	1.15914	0	0	0		0.932644	1
B0513.81	21ur-9543	21	0	0	1	0	0	0.654162			0.987654	1			1	1
B0513.82	21ur-9656	21	1	0	2	0.579572	0	1.30832	2.50617	1.32549	0.968182	1			0.932283	1
B0513.83	21ur-15594	21	0	0	1	0	0	0.654162			0.987654	1			1	1
B0513.84	21ur-8838	21	0	0	0	0	0	0
B0513.85	21ur-6095	21	0	0	0	0	0	0
B0513.86	21ur-10716	21	0	0	0	0	0	0
B0513.87	21ur-7913	21	0	0	0	0	0	0
B0513.88	21ur-11462	21	0	0	0	0	0	0
B0513.89	21ur-15492	21	0	0	0	0	0	0
B0513.9	vamp-8	531	392	205	306	8.985	7.86626	7.91647	0.978175	-0.0318361	0.952055	1	1.11951	0.16287	0.755156	1	58	44	35	8.58132	9.4072	5.06107	0.603448	-0.728698	0.415502	1	0.570168	-0.81054	0.356123	1	0.955072	1.19589	0.639309
B0513.t1	B0513.t1	72	0	0	0	0	0	0									16	13	29	17.4585	20.4981	30.9267	1.8125	0.857981	0.51589	1	1.59898	0.67715	0.603161	1
B0523.1	kin-31	1382	533	257	401	4.69403	3.78908	3.98603	0.942754	-0.0850474	0.847277	1	1.17023	0.226796	0.637851	1	22	8	26	1.25065	0.65718	1.44455	1.18182	0.241008	0.876896	1	2.32955	1.22005	0.396032	1	0.266434	0.17344	0.362404
B0523.3	pgl-2	1714	5452	3374	5263	38.7143	40.1091	42.182	1.20965	0.274586	0.392383	1	1.1699	0.226388	0.521857	1	399	327	499	18.2887	21.659	22.3542	1.25063	0.322651	0.4029	1	1.09381	0.129358	0.785686	1	0.472401	0.540003	0.529946
B0523.5	fli-1	4571	7736	5124	7575	20.5983	22.8406	22.7654	1.22701	0.295144	0.352662	1	1.10875	0.148938	0.670275	1	553	472	508	9.50461	11.7228	8.53338	0.918626	-0.122451	0.745066	1	0.771453	-0.37435	0.409288	1	0.461427	0.513247	0.374839
B0523.6	B0523.6	92	0	0	0	0	0	0									0	0	0	0	0	0
B0523.t1	sup-5	72	0	0	0	0	0	0									0	0	0	0	0	0
B0524.2	B0524.2	1140	266	145	236	2.8399	2.59163	2.84388	1.11176	0.152847	0.769478	1	1.22069	0.287696	0.61059	1	16	14	18	1.10264	1.3942	1.21237	1.125	0.169925	0.951272	1	0.921578	-0.117821	0.983309	1	0.388269	0.537964	0.426309
B0524.3	B0524.3	1692	22	14	27	0.158252	0.168592	0.219214	1.53788	0.620942	0.675738	1	1.44643	0.532495	0.749336	1	0	0	1	0	0	0.0453804			1	1			1	1	0	0	0.207014
B0524.4	B0524.4	2319	99	41	156	0.51959	0.36024	0.92412	1.97456	0.981532	0.127221	1	2.85366	1.51281	0.039554	1	2	2	4	0.0677563	0.097911	0.132443	2	1	0.901506	1	1.43357	0.519609	1	1	0.130403	0.271794	0.143318
B0524.5	B0524.5	569	217	133	260	4.64166	4.76265	6.2772	1.50139	0.586302	0.254445	1	1.46617	0.552048	0.32029	1	24	11	23	3.31375	2.19474	3.10373	0.958333	-0.0614005	1	1	1.49873	0.583739	0.700329	1	0.713914	0.460823	0.494446
B0524.6	B0524.6	830	2812	1615	2178	41.2348	39.6464	36.0483	0.970563	-0.0431067	0.89875	1	1.01146	0.0164323	0.966315	1	381	296	412	36.0635	40.487	38.1143	1.08136	0.112853	0.780828	1	0.997685	-0.00334408	1	1	0.874589	1.0212	1.05731
B0524.7	B0524.7	55	1	1	1	0.221291	0.370464	0.249771	1.25309	0.325486	1	1	0.75	-0.415037	1	1	0	0	0	0	0	0									0	0	0
B0524.8	B0524.8	55	0	0	0	0	0	0									0	0	0	0	0	0
B0524.9	B0524.9	83	0	0	0	0	0	0									0	0	0	0	0	0
B0545.1	tpa-1	2759	2392	1396	1911	10.552	10.3096	9.5151	1.00111	0.0015963	0.997688	1	1.02668	0.0379913	0.920552	1	215	158	256	6.1222	6.50141	7.12454	1.1907	0.251807	0.586999	1	1.16137	0.215828	0.686985	1	0.580192	0.630616	0.748761
B0545.3	scl-23	1073	428	202	465	4.85479	3.83584	5.9533	1.36141	0.445106	0.301407	1	1.72649	0.787838	0.100264	1	33	27	32	2.41621	2.85671	2.28991	0.969697	-0.0443941	1	1	0.849521	-0.235279	0.845017	1	0.497696	0.744742	0.384646
B0545.4	B0545.4	768	267	195	524	4.23132	5.17348	9.37291	2.45924	1.29821	0.00355283	0.226498	2.01538	1.01106	0.0326885	0.899987	3	2	8	0.306888	0.295645	0.799829	2.66667	1.41504	0.680097	1	2.86713	1.51961	0.663539	1	0.0725277	0.0571464	0.0853341
B0546.1	mai-2	745	21685	12775	21116	354.266	349.393	389.368	1.22021	0.287125	0.357792	1	1.23969	0.309976	0.368239	1	5115	3423	5423	539.399	521.618	558.923	1.06022	0.0843569	0.77504	1	1.13559	0.183439	0.651827	1	1.52258	1.49293	1.43546
B0546.2	otub-4	1576	6494	4116	5378	50.1513	53.2143	46.878	1.03774	0.0534483	0.867622	1	0.979956	-0.0292107	0.934111	1	179	144	142	8.92313	10.3731	6.91832	0.793296	-0.334069	0.526267	1	0.706828	-0.500569	0.376867	1	0.177924	0.194931	0.147581
B0546.3	B0546.3	1470	2089	1444	1893	17.2961	20.0152	17.6904	1.13552	0.183348	0.590348	1	0.983206	-0.0244338	0.948893	1	110	77	102	5.8789	5.9467	5.32784	0.927273	-0.108934	0.873226	1	0.949505	-0.0747524	0.92645	1	0.339898	0.29711	0.301171
B0546.4	B0546.4	1108	2031	1455	1411	22.3098	26.7567	17.4941	0.870559	-0.199986	0.56331	1	0.72732	-0.459339	0.220681	1	114	100	117	8.08324	10.2462	8.10802	1.02632	0.0374747	0.965506	1	0.838636	-0.253883	0.68728	1	0.362317	0.38294	0.463471
B0546.5	B0546.5	1064	1	0	1	0.0114389	0	0.0129111	1.25309	0.325486	1	1			1	1	0	0	0	0	0	0									0		0
B0547.1	csn-5	1207	6239	3740	5334	62.9121	63.1355	60.7086	1.07132	0.0993889	0.756434	1	1.06965	0.0971421	0.783583	1	1269	869	961	82.599	81.7363	61.1343	0.757289	-0.401084	0.222373	1	0.792668	-0.335211	0.43466	1	1.31293	1.29462	1.00701
B0547.10	21ur-7258	21	0	0	0	0	0	0
B0547.11	21ur-15185	21	0	0	0	0	0	0
B0547.12	21ur-8353	21	0	0	0	0	0	0
B0547.13	21ur-6134	21	0	0	0	0	0	0
B0547.14	21ur-10031	21	0	0	0	0	0	0
B0547.15	21ur-12173	21	0	0	0	0	0	0
B0547.16	21ur-15615	21	0	0	0	0	0	0
B0547.17	21ur-12221	21	0	0	0	0	0	0
B0547.18	21ur-9023	21	0	0	0	0	0	0
B0547.19	21ur-11060	21	0	0	0	0	0	0
B0547.2	B0547.2	195	0	0	0	0	0	0									0	1	1	0	0.582194	0.393762			1	1	0.716783	-0.480391	1	1
B0547.20	21ur-10777	21	0	0	0	0	0	0
B0547.21	21ur-15174	21	0	0	0	0	0	0
B0547.22	21ur-13184	21	0	0	0	0	0	0
B0547.23	21ur-14076	21	0	0	0	0	0	0
B0547.24	21ur-14198	21	0	0	0	0	0	0
B0547.25	21ur-13031	21	0	0	0	0	0	0
B0547.26	21ur-7819	21	0	0	0	0	0	0
B0547.27	21ur-13207	21	0	0	0	0	0	0
B0547.28	21ur-8998	21	0	0	0	0	0	0
B0547.29	21ur-13743	21	0	0	0	0	0	0
B0547.3	srd-14	972	133	78	125	1.66537	1.63507	1.76664	1.17771	0.235988	0.722752	1	1.20192	0.265345	0.714186	1	34	28	35	2.7481	3.27035	2.76484	1.02941	0.0418202	1	1	0.895979	-0.158463	0.903682	1	1.65014	2.00012	1.56503
B0547.30	21ur-11610	21	0	0	0	0	0	0
B0547.31	21ur-7079	21	0	0	0	0	0	0
B0547.32	21ur-10290	21	0	0	0	0	0	0
B0547.33	21ur-5823	21	0	0	0	0	0	0
B0547.34	B0547.34	51	0	0	0	0	0	0									0	1	0	0	2.22604	0					0		0.966097	1
B0547.4	srd-8	1008	8	0	3	0.0965953	0	0.0408851	0.469907	-1.08955	0.817181	1			0.838152	1	0	1	2	0	0.112627	0.152348			0.873073	1	1.43357	0.519609	1	1	0		3.72626
B0547.5	srd-6	669	0	0	0	0	0	0									0	0	1	0	0	0.114774			1	1			1	1
B0547.6	21ur-10127	21	0	0	0	0	0	0
B0547.7	21ur-8027	21	0	0	0	0	0	0
B0547.8	21ur-12134	21	0	0	0	0	0	0
B0547.9	21ur-5996	21	0	0	0	0	0	0
B0554.1	B0554.1	228	8	0	0	0.427053	0	0	0		0.474385	1					0	0	0	0	0	0									0
B0554.2	B0554.2	1644	0	0	1	0	0	0.00835608			0.987654	1			1	1	0	0	3	0	0	0.140116			0.746857	1			0.778527	1			16.7682
B0554.3	B0554.3	165	0	0	0	0	0	0									0	0	0	0	0	0
B0554.4	B0554.4	1575	10	4	6	0.0772762	0.0517474	0.052333	0.751852	-0.41148	0.932242	1	1.125	0.169925	1	1	0	1	2	0	0.0720812	0.097503			0.873073	1	1.43357	0.519609	1	1	0	1.39294	1.86313
B0554.5	B0554.5	1550	109	116	125	0.855896	1.52488	1.10785	1.43703	0.523086	0.436947	1	0.80819	-0.307234	0.640314	1	24	11	24	1.21647	0.805681	1.18891	1	0	1	1	1.56389	0.64514	0.660103	1	1.42128	0.528358	1.07316
B0554.6	dod-20	1179	166	100	26	1.71364	1.7282	0.302945	0.196267	-2.34911	0.00328454	0.213133	0.195	-2.35845	0.00527599	0.262754	16	6	7	1.06617	0.57775	0.455882	0.4375	-1.19265	0.546409	1	0.836247	-0.257999	0.986456	1	0.622166	0.334306	1.50483
B0554.7	B0554.7	1476	35	21	35	0.288608	0.289896	0.325751	1.25309	0.325486	0.800739	1	1.25	0.321928	0.825453	1	2	1	5	0.106455	0.0769159	0.260107	2.5	1.32193	0.811145	1	3.58392	1.84154	0.756398	1	0.368855	0.265322	0.798484
B0554.8	21ur-15502	21	0	0	0	0	0	0
B0563.1	B0563.1	564	23	10	3	0.496335	0.361268	0.0730713	0.163446	-2.61311	0.268732	1	0.225	-2.152	0.47212	1	4	4	4	0.557187	0.805162	0.544565	1	0	1	1	0.716783	-0.480391	0.963838	1	1.1226	2.22871	7.45251
B0563.10	B0563.10	458	10	7	6	0.265742	0.311416	0.179966	0.751852	-0.41148	0.932242	1	0.642857	-0.63743	0.872651	1	8	5	4	1.37229	1.23939	0.670599	0.5	-1	0.768735	1	0.573427	-0.802319	0.842966	1	5.16397	3.97984	3.72626
B0563.11	21ur-10570	21	0	0	0	0	0	0
B0563.12	B0563.12	83	0	0	0	0	0	0									0	0	0	0	0	0
B0563.13	B0563.13	83	0	0	0	0	0	0									0	0	0	0	0	0
B0563.14	B0563.14	137	0	0	0	0	0	0									0	0	0	0	0	0
B0563.15	B0563.15	180	0	0	0	0	0	0									0	1	0	0	0.63071	0					0		0.966097	1
B0563.16	B0563.16	73	0	0	0	0	0	0									1	0	0	1.07621	0	0	0		1	1
B0563.17	B0563.17	137	1	0	0	0.0888394	0	0	0		1	1					0	0	0	0	0	0									0
B0563.2	tsp-11	954	353	210	252	4.50353	4.48518	3.62875	0.894555	-0.160759	0.74391	1	0.9	-0.152003	0.776516	1	42	15	57	3.45877	1.78503	4.5877	1.35714	0.440573	0.619361	1	2.72378	1.44561	0.140453	1	0.768013	0.397984	1.26427
B0563.4	tmbi-4	1085	4076	2200	3749	45.7226	41.3144	47.4668	1.15256	0.204838	0.528986	1	1.27807	0.353965	0.323904	1	583	372	672	42.2143	38.9238	47.5563	1.15266	0.204965	0.56992	1	1.29483	0.372767	0.411463	1	0.92327	0.942136	1.00188
B0563.5	B0563.5	480	210	127	136	5.32481	5.39103	3.89226	0.811523	-0.301297	0.610116	1	0.80315	-0.316259	0.618227	1	36	23	43	5.89226	5.43987	6.87853	1.19444	0.25634	0.810591	1	1.34007	0.422312	0.688143	1	1.10657	1.00906	1.76723
B0563.6	B0563.6	1583	290	194	235	2.22968	2.49706	2.03935	1.01543	0.0220938	0.973277	1	0.908505	-0.138433	0.801755	1	28	23	27	1.38962	1.64949	1.30964	0.964286	-0.0524674	1	1	0.841441	-0.249066	0.851788	1	0.623238	0.660571	0.642185
B0563.7	B0563.7	748	117	88	71	1.90375	2.39712	1.30395	0.76042	-0.395132	0.603662	1	0.605114	-0.724722	0.338369	1	10	12	4	1.05031	1.8213	0.410608	0.4	-1.32193	0.639861	1	0.238928	-2.06535	0.29958	1	0.551707	0.759787	0.314895
B0563.8	B0563.8	258	8	2	0	0.377395	0.15795	0	0		0.474385	1	0		0.84232	1	4	0	2	1.21804	0	0.595222	0.5	-1	0.901506	1			0.907149	1	3.22748	0
B0563.9	B0563.9	231	9	2	5	0.474195	0.176412	0.297346	0.696159	-0.522511	0.915033	1	1.875	0.906891	0.918996	1	0	2	2	0	0.982925	0.664793			0.873073	1	0.716783	-0.480391	1	1	0	5.57177	2.23575
B0564.1	tin-9.2	1217	7256	4374	7761	72.566	73.2314	87.6056	1.3403	0.422554	0.183798	1	1.33076	0.412252	0.239091	1	593	478	760	38.2811	44.5902	47.9503	1.28162	0.357967	0.31253	1	1.13966	0.188598	0.673787	1	0.527535	0.608895	0.547343
B0564.10	unc-30	1210	86	45	27	0.865046	0.757768	0.306537	0.393411	-1.34589	0.16537	1	0.45	-1.152	0.286316	1	12	10	14	0.779141	0.938246	0.888406	1.16667	0.222392	0.944716	1	1.0035	0.00503559	1	1	0.900693	1.23817	2.8982
B0564.11	rde-11	1286	3596	2504	2990	34.0334	39.6737	31.94	1.04192	0.0592384	0.857476	1	0.895567	-0.159127	0.658088	1	84	73	85	5.13167	6.44442	5.07512	1.0119	0.0170735	1	1	0.834611	-0.260825	0.712128	1	0.150783	0.162436	0.158896
B0564.12	21ur-13873	21	0	0	0	0	0	0
B0564.2	B0564.2	762	1573	1002	1188	25.1247	26.793	21.4174	0.946387	-0.0794979	0.823985	1	0.889222	-0.169385	0.661192	1	281	196	214	28.9716	29.2014	21.5639	0.761566	-0.392959	0.385528	1	0.78261	-0.353634	0.499262	1	1.15311	1.08989	1.00684
B0564.3	best-1	1507	406	107	182	3.27898	1.4467	1.65906	0.561728	-0.832055	0.0905118	1	1.2757	0.35129	0.57152	1	66	20	30	3.44073	1.50667	1.52854	0.454545	-1.1375	0.19473	1	1.07517	0.104571	0.967942	1	1.04933	1.04145	0.921327
B0564.4	best-2	1266	3	1	2	0.0288412	0.0160944	0.0217021	0.835391	-0.259477	1	1	1.5	0.584963	1	1	0	1	3	0	0.0896744	0.181952			0.746857	1	2.15035	1.10457	0.960842	1	0	5.57177	8.38408
B0564.6	B0564.6	1578	0	0	0	0	0	0									0	0	0	0	0	0
B0564.7	B0564.7	1941	4343	2584	4197	27.2327	27.1254	29.7042	1.21096	0.276152	0.394018	1	1.21817	0.284715	0.42473	1	511	351	567	20.6831	20.5298	22.4298	1.10959	0.150025	0.688132	1	1.15788	0.211486	0.648155	1	0.759496	0.756847	0.755106
B0564.9	B0564.9	1578	0	0	0	0	0	0									0	0	0	0	0	0
BE0003N10.1	BE0003N10.1	2443	2875	1801	2342	14.3232	15.021	13.1695	1.02078	0.029665	0.930096	1	0.975292	-0.0360946	0.922304	1	526	373	514	16.9154	17.3336	16.155	0.977186	-0.0332944	0.934199	1	0.987739	-0.0177985	0.974221	1	1.18098	1.15395	1.22671
BE0003N10.2	chin-1	1670	4452	2862	3742	32.4463	34.919	30.7816	1.05325	0.0748419	0.818108	1	0.980608	-0.0282516	0.937379	1	426	322	419	20.0407	21.8898	19.2649	0.983568	-0.0239032	0.957742	1	0.932709	-0.100502	0.835498	1	0.617659	0.626873	0.625856
BE0003N10.3	BE0003N10.3	3795	283	193	682	0.907614	1.03623	2.46875	3.01981	1.59446	0.000188749	0.0239262	2.65026	1.40613	0.00217167	0.135666	15	13	82	0.310527	0.388896	1.65909	5.46667	2.45066	0.00750583	0.789567	4.52125	2.17672	0.0161905	1	0.342136	0.375301	0.672038
BE0003N10.4	BE0003N10.4	205	0	0	0	0	0	0									0	0	0	0	0	0
BE0003N10.5	BE0003N10.5	205	0	0	0	0	0	0									0	0	0	0	0	0
BE0003N10.t1	BE0003N10.t1	71	0	0	0	0	0	0									0	0	0	0	0	0
BE0003N10.t2	BE0003N10.t2	71	0	0	0	0	0	0									0	0	0	0	0	0
BE0003N10.t3	BE0003N10.t3	71	0	0	0	0	0	0									0	0	0	0	0	0
BE0003N10.t4	BE0003N10.t4	71	5	0	2	0.857113	0	0.386969	0.501235	-0.996442	0.909712	1			0.932283	1	0	0	0	0	0	0									0		0
BE0003N10.t5	BE0003N10.t5	71	0	0	0	0	0	0									0	0	0	0	0	0
BE0003N10.t6	BE0003N10.t6	72	0	0	0	0	0	0									0	0	0	0	0	0
BE10.1	BE10.1	1002	914	464	806	11.1021	9.43538	11.0502	1.10502	0.144072	0.704423	1	1.3028	0.381618	0.360627	1	90	42	92	7.0566	4.75865	7.04999	1.02222	0.0317089	0.980072	1	1.5701	0.650853	0.380281	1	0.63561	0.504341	0.637994
BE10.2	agmo-1	1670	1198	712	824	8.73105	8.68705	6.77821	0.861889	-0.214426	0.562176	1	0.867978	-0.20427	0.613152	1	67	45	79	3.15195	3.05913	3.63228	1.1791	0.237692	0.754327	1	1.25835	0.331536	0.673336	1	0.361004	0.352148	0.535876
BE10.3	BE10.3	1753	62	32	38	0.430463	0.371944	0.297787	0.768021	-0.380783	0.717062	1	0.890625	-0.16711	0.905859	1	12	7	7	0.537799	0.453334	0.306609	0.583333	-0.777608	0.747091	1	0.716783	-0.480391	0.885469	1	1.24935	1.21882	1.02962
BE10.4	BE10.4	1075	79	60	52	0.894427	1.13724	0.664507	0.824816	-0.277855	0.764817	1	0.65	-0.621488	0.485691	1	10	3	4	0.730823	0.316822	0.285706	0.4	-1.32193	0.639861	1	0.955711	-0.0653537	1	1	0.817085	0.278589	0.429953
BE10.5	BE10.5	385	179	88	181	5.65873	4.65727	6.45836	1.26709	0.341516	0.551325	1	1.54261	0.625377	0.323966	1	16	12	25	3.26497	3.53853	4.98595	1.5625	0.643856	0.652633	1	1.4933	0.578502	0.6869	1	0.57698	0.759787	0.772015
BE10.6	BE10.6	163	0	0	0	0	0	0									2	1	0	0.963969	0.69649	0	0		0.873073	1	0		0.966097	1
BE10.7	BE10.7	150	0	0	0	0	0	0									0	0	0	0	0	0
C01A2.1	C01A2.1	1853	54	22	29	0.354686	0.241911	0.214994	0.672954	-0.571421	0.615241	1	0.988636	-0.0164881	1	1	5	3	7	0.21199	0.183801	0.290062	1.4	0.485427	0.922907	1	1.67249	0.742001	0.868735	1	0.597682	0.759787	1.34916
C01A2.10	C01A2.10	56	0	0	0	0	0	0									0	0	0	0	0	0
C01A2.2	C01A2.2	713	355	191	336	6.0599	5.45824	6.47373	1.18602	0.246128	0.596337	1	1.31937	0.399851	0.431642	1	32	21	47	3.52599	3.34374	5.06147	1.46875	0.554589	0.573828	1	1.60423	0.68188	0.495612	1	0.581856	0.612603	0.781849
C01A2.3	C01A2.3	1598	5586	3294	5255	42.5452	42.0006	45.1752	1.17883	0.237361	0.459495	1	1.19649	0.258813	0.464154	1	1042	799	1120	51.2285	56.7639	53.8158	1.07486	0.104143	0.75418	1	1.00475	0.00684009	0.990781	1	1.2041	1.3515	1.19127
C01A2.4	C01A2.4	719	3227	2250	2312	54.6256	63.7621	44.1737	0.89778	-0.155566	0.640078	1	0.770667	-0.375821	0.300327	1	411	385	279	44.909	60.7903	29.795	0.678832	-0.558873	0.173724	1	0.519435	-0.944985	0.0472499	1	0.822123	0.953392	0.674498
C01A2.5	C01A2.5	1118	5786	3578	4608	62.9887	65.209	56.6207	0.997964	-0.00293969	0.993558	1	0.965903	-0.0500502	0.887717	1	495	374	409	34.7843	37.978	28.0899	0.826263	-0.275328	0.475292	1	0.783862	-0.351329	0.451839	1	0.552231	0.582404	0.496106
C01A2.6	C01A2.6	823	12	5	8	0.177463	0.123788	0.133535	0.835391	-0.259477	0.961722	1	1.2	0.263034	0.992968	1	0	2	3	0	0.275888	0.279892			0.746857	1	1.07517	0.104571	1	1	0	2.22871	2.09602
C01A2.7	nlp-38	668	389	206	208	7.0876	6.28347	4.27751	0.670031	-0.577701	0.235631	1	0.757282	-0.401098	0.456173	1	22	17	25	2.58742	2.88918	2.87364	1.13636	0.184425	0.916919	1	1.05409	0.0760021	0.999057	1	0.365062	0.459806	0.671801
C01A2.8	C01A2.8	24	0	0	0	0	0	0
C01A2.9	C01A2.9	275	9	9	8	0.398324	0.666836	0.399633	1.11385	0.155561	1	1	0.666667	-0.584963	0.851013	1	0	1	2	0	0.412828	0.558426			0.873073	1	1.43357	0.519609	1	1	0	0.619086	1.39735
C01B10.1	drh-2	3100	12080	6468	5449	47.4276	42.5126	24.1468	0.565237	-0.823071	0.00977866	0.454593	0.631841	-0.662366	0.0588285	1	29	24	26	0.734948	0.878925	0.643992	0.896552	-0.157541	0.92324	1	0.776515	-0.364914	0.763369	1	0.0154962	0.0206745	0.0266699
C01B10.10	C01B10.10	1936	960	483	778	6.03521	5.08336	5.5205	1.01552	0.0222217	0.956192	1	1.20807	0.272709	0.51451	1	137	85	133	5.5595	4.98443	5.27491	0.970803	-0.0427496	0.953075	1	1.12155	0.1655	0.802284	1	0.921178	0.980539	0.955512
C01B10.11	C01B10.11	1126	2614	1458	2053	28.2549	26.3832	25.047	0.984157	-0.0230396	0.946868	1	1.05607	0.0787054	0.833067	1	470	307	537	32.7929	30.953	36.6188	1.14255	0.192261	0.610943	1	1.25379	0.326292	0.484224	1	1.16061	1.17321	1.46201
C01B10.12	21ur-8461	21	0	0	0	0	0	0
C01B10.13	21ur-14680	21	0	0	0	0	0	0
C01B10.14	21ur-15647	21	0	0	0	0	0	0
C01B10.15	21ur-15484	21	0	0	0	0	0	0
C01B10.16	21ur-12718	21	0	0	0	0	0	0
C01B10.17	21ur-6657	21	0	0	0	0	0	0
C01B10.18	21ur-12161	21	0	0	0	0	0	0
C01B10.19	21ur-7473	21	0	0	0	0	0	0
C01B10.20	21ur-7908	21	0	0	0	0	0	0
C01B10.21	21ur-11884	21	0	0	0	0	0	0
C01B10.22	21ur-8182	21	0	0	0	0	0	0
C01B10.23	21ur-11403	21	0	0	0	0	0	0
C01B10.24	21ur-14775	21	0	0	0	0	0	0
C01B10.25	21ur-11294	21	0	0	0	0	0	0
C01B10.26	21ur-6055	21	0	0	0	0	0	0
C01B10.27	21ur-6394	21	0	0	0	0	0	0
C01B10.28	21ur-11007	21	0	0	0	0	0	0
C01B10.29	21ur-8330	21	0	0	0	0	0	0
C01B10.3	C01B10.3	1307	2702	1693	2304	25.1615	26.3931	24.2165	1.06851	0.095599	0.775501	1	1.02067	0.0295212	0.937572	1	532	399	508	31.9784	34.6577	29.844	0.954887	-0.0665977	0.862929	1	0.912596	-0.131951	0.776562	1	1.27093	1.31313	1.23238
C01B10.30	21ur-13265	21	0	0	0	0	0	0
C01B10.31	21ur-14537	21	0	0	0	0	0	0
C01B10.32	21ur-6875	21	0	0	0	0	0	0
C01B10.33	21ur-13554	21	0	2	0	0	1.94053	0					0		0.84232	1
C01B10.34	21ur-12302	21	0	0	0	0	0	0
C01B10.35	21ur-13538	21	0	0	0	0	0	0
C01B10.36	21ur-7352	21	0	0	0	0	0	0
C01B10.37	21ur-15420	21	0	0	0	0	0	0
C01B10.38	21ur-14310	21	0	0	0	0	0	0
C01B10.39	21ur-7169	21	0	0	0	0	0	0
C01B10.4	C01B10.4	1774	656	309	542	4.50066	3.54906	4.19711	1.03532	0.050083	0.905359	1	1.31553	0.395649	0.380205	1	51	24	58	2.25859	1.53589	2.5104	1.13725	0.185556	0.84057	1	1.73223	0.792627	0.384539	1	0.501834	0.432759	0.598126
C01B10.40	21ur-8058	21	0	0	0	0	0	0
C01B10.41	21ur-13556	21	0	0	0	0	0	0
C01B10.42	21ur-5798	21	0	1	0	0	0.970264	0					0		0.981655	1
C01B10.43	21ur-6319	21	0	0	0	0	0	0
C01B10.44	C01B10.44	716	191	100	167	3.24673	2.84575	3.20411	1.09563	0.131761	0.825763	1	1.2525	0.324811	0.612471	1	11	10	10	1.20698	1.58558	1.0724	0.909091	-0.137504	1	1	0.716783	-0.480391	0.831152	1	0.371752	0.557177	0.334694
C01B10.45	C01B10.45	134	3	0	0	0.272485	0	0	0		0.844908	1					0	0	0	0	0	0									0
C01B10.46	C01B10.46	98	0	2	0	0	0.415827	0					0		0.84232	1	0	0	0	0	0	0										0
C01B10.47	C01B10.47	86	0	0	0	0	0	0									0	0	0	0	0	0
C01B10.5	hil-7	757	60	27	52	0.964676	0.726736	0.943652	1.08601	0.119035	0.917896	1	1.44444	0.530515	0.634276	1	19	35	35	1.97187	5.24897	3.5501	1.84211	0.881356	0.458056	1	0.716783	-0.480391	0.618796	1	2.04407	7.22267	3.76209
C01B10.6	C01B10.6	1728	13483	6925	8615	94.9662	81.6554	68.4883	0.800663	-0.320733	0.309061	1	0.933032	-0.100001	0.773527	1	4739	3144	3775	215.458	206.558	167.742	0.796582	-0.328106	0.269328	1	0.860641	-0.216516	0.594684	1	2.26879	2.52962	2.44921
C01B10.7	C01B10.7	410	24	8	12	0.712449	0.397571	0.40207	0.626543	-0.674514	0.719556	1	1.125	0.169925	0.994162	1	5	4	11	0.958091	1.10759	2.06005	2.2	1.1375	0.660345	1	1.97115	0.97904	0.705816	1	1.34479	2.78589	5.1236
C01B10.8	C01B10.8	2163	7386	4308	6937	41.5603	40.5815	44.0575	1.17691	0.235005	0.460009	1	1.20769	0.272256	0.437509	1	1524	1106	1711	55.354	58.0498	60.7382	1.1227	0.166977	0.597545	1	1.10888	0.149097	0.723815	1	1.33189	1.43045	1.37861
C01B10.9	C01B10.9	2008	6366	3984	5862	38.586	40.4264	40.1039	1.15388	0.206492	0.518204	1	1.10354	0.142138	0.686588	1	246	168	209	9.6248	9.49834	7.99192	0.849593	-0.235155	0.616627	1	0.891712	-0.16535	0.762758	1	0.249438	0.234954	0.19928
C01B12.1	sqt-2	1026	2911	1576	1423	34.532	31.2981	19.0529	0.612553	-0.707093	0.0375266	1	0.677189	-0.562369	0.132396	1	313	234	350	23.9672	25.8923	26.1932	1.11821	0.161192	0.702404	1	1.07211	0.100455	0.844673	1	0.694059	0.827281	1.37476
C01B12.10	C01B12.10	149	0	0	0	0	0	0									0	0	0	0	0	0
C01B12.2	gmeb-1	1453	1623	1097	1222	13.595	15.3833	11.5534	0.943482	-0.0839328	0.813509	1	0.83546	-0.259357	0.498449	1	142	116	131	7.67791	9.06347	6.92268	0.922535	-0.116324	0.845519	1	0.809471	-0.304949	0.611074	1	0.56476	0.589175	0.599189
C01B12.3	best-3	1983	409	183	375	2.51031	1.88034	2.59784	1.14892	0.200276	0.656397	1	1.53689	0.620009	0.215572	1	62	51	65	2.45635	2.91978	2.51686	1.04839	0.0681715	0.950938	1	0.913547	-0.130449	0.885445	1	0.978504	1.55279	0.968827
C01B12.4	osta-1	1155	346	191	278	3.64603	3.36946	3.30649	1.00682	0.00979876	0.991207	1	1.09162	0.126475	0.815834	1	21	11	22	1.42843	1.08122	1.46255	1.04762	0.0671142	1	1	1.43357	0.519609	0.742351	1	0.391776	0.320887	0.442325
C01B12.5	best-4	1694	83	73	88	0.596336	0.878048	0.713631	1.32857	0.409878	0.599133	1	0.90411	-0.14543	0.86298	1	5	8	19	0.231887	0.536141	0.861209	3.8	1.926	0.31462	1	1.70236	0.767536	0.653378	1	0.388854	0.610605	1.2068
C01B12.8	C01B12.8	1406	3214	2408	2423	27.8219	34.8964	23.6741	0.944688	-0.0820896	0.805465	1	0.754672	-0.406078	0.261578	1	115	127	123	6.42589	10.2546	6.7172	1.06957	0.0970245	0.881857	1	0.694207	-0.526561	0.369631	1	0.230965	0.29386	0.283737
C01B12.9	C01B12.9	355	79	76	74	2.70848	4.36209	2.86357	1.17378	0.231159	0.786966	1	0.730263	-0.453512	0.566103	1	0	0	0	0	0	0									0	0	0
C01B4.1	str-257	1059	0	0	0	0	0	0									1	0	0	0.0741864	0	0	0		1	1
C01B4.10	str-76	1050	0	0	0	0	0	0									0	0	0	0	0	0
C01B4.2	C01B4.2	276	0	0	0	0	0	0									0	0	0	0	0	0
C01B4.3	str-258	1059	0	0	0	0	0	0									0	0	0	0	0	0
C01B4.4	srd-62	894	0	0	0	0	0	0									0	0	2	0	0	0.171775			0.873073	1			0.907149	1
C01B4.5	srd-61	984	0	0	0	0	0	0									0	0	0	0	0	0
C01B4.6	C01B4.6	993	0	0	0	0	0	0									0	0	0	0	0	0
C01B4.7	C01B4.7	1428	0	0	0	0	0	0									0	0	0	0	0	0
C01B4.8	C01B4.8	1437	0	0	0	0	0	0									0	0	0	0	0	0
C01B4.9	C01B4.9	1716	0	0	0	0	0	0									0	0	1	0	0	0.0447457			1	1			1	1
C01B7.1	sup-37	3293	2756	1604	1982	10.1862	9.9248	8.2683	0.901167	-0.150133	0.655559	1	0.926746	-0.109755	0.766751	1	204	142	190	4.86697	4.89552	4.43027	0.931373	-0.10257	0.842071	1	0.959076	-0.0602827	0.923543	1	0.477799	0.493262	0.535814
C01B7.10	C01B7.10	299	0	0	0	0	0	0									0	0	0	0	0	0
C01B7.11	C01B7.11	147	0	0	0	0	0	0									0	0	0	0	0	0
C01B7.12	C01B7.12	146	0	0	0	0	0	0									0	0	0	0	0	0
C01B7.13	C01B7.13	64	0	0	0	0	0	0									0	0	0	0	0	0
C01B7.14	C01B7.14	298	0	0	0	0	0	0									0	0	0	0	0	0
C01B7.15	C01B7.15	173	0	0	0	0	0	0									0	0	0	0	0	0
C01B7.16	C01B7.16	111	0	0	0	0	0	0									0	0	0	0	0	0
C01B7.3	C01B7.3	399	0	0	0	0	0	0									0	0	0	0	0	0
C01B7.4	magu-2	2356	993	626	496	5.1298	5.41387	2.89208	0.625912	-0.675968	0.0832684	1	0.594249	-0.75086	0.0752406	1	97	63	83	3.23457	3.03576	2.70503	0.85567	-0.224873	0.743491	1	0.944333	-0.0826317	0.926141	1	0.630546	0.560737	0.93532
C01B7.5	C01B7.5	462	34	6	10	0.895701	0.264617	0.297346	0.368555	-1.44005	0.371822	1	1.25	0.321928	0.957594	1	6	1	5	1.0203	0.245731	0.830992	0.833333	-0.263034	1	1	3.58392	1.84154	0.756398	1	1.13911	0.928629	2.79469
C01B7.6	rpm-1	11557	1059	559	815	1.11526	0.985543	0.968762	0.964368	-0.0523447	0.891314	1	1.09347	0.128914	0.756542	1	24	17	33	0.16315	0.166996	0.219249	1.375	0.459432	0.703949	1	1.3914	0.47654	0.695682	1	0.146288	0.169446	0.226319
C01B7.7	C01B7.7	609	0	0	0	0	0	0									0	0	0	0	0	0
C01B7.8	C01B7.8	223	0	0	1	0	0	0.0616027			0.987654	1			1	1	1	0	0	0.352302	0	0	0		1	1							0
C01B7.9	C01B7.9	190	0	0	0	0	0	0									0	0	4	0	0	1.6165			0.632657	1			0.66158	1
C01B9.1	C01B9.1	5052	1743	888	1044	4.19914	3.58145	2.83885	0.750558	-0.413965	0.242286	1	0.881757	-0.181547	0.64333	1	89	54	90	1.38404	1.21348	1.36788	1.01124	0.0161197	1	1	1.19464	0.256574	0.732929	1	0.3296	0.338824	0.481844
C01B9.3	C01B9.3	490	0	1	1	0	0.0415827	0.0280355			0.987654	1	0.75	-0.415037	1	1	0	0	1	0	0	0.156701			1	1			1	1		0	5.58939
C01B9.4	C01B9.4	268	4	11	18	0.181657	0.836309	0.922661	5.63889	2.49541	0.279361	1	1.22727	0.295456	0.911713	1	2	0	1	0.586294	0	0.286506	0.5	-1	1	1			1	1	3.22748	0	0.310521
C01B9.5	C01B9.5	440	68	56	58	1.88097	2.59325	1.81084	1.06881	0.0960041	0.932122	1	0.776786	-0.364411	0.689977	1	2	0	1	0.357107	0	0.174508	0.5	-1	1	1			1	1	0.189852	0	0.0963687
C01B9.6	C01B9.6	150	0	0	0	0	0	0									0	0	0	0	0	0
C01C10.1	clc-2	958	253	146	175	3.21426	3.10525	2.50944	0.866759	-0.206297	0.707955	1	0.898973	-0.153651	0.800934	1	19	11	19	1.55815	1.30356	1.52285	1	0	1	1	1.23808	0.308105	0.879242	1	0.48476	0.419791	0.606848
C01C10.2	C01C10.2	852	724	343	549	10.3425	8.20283	8.85192	0.9502	-0.0736976	0.857498	1	1.20044	0.26356	0.555728	1	84	41	107	7.74569	5.46319	9.64301	1.27381	0.34915	0.592291	1	1.87063	0.903524	0.206508	1	0.748919	0.666013	1.08937
C01C10.3	acl-12	1507	1818	926	1023	14.6827	12.5201	9.32539	0.70512	-0.50406	0.153907	1	0.828564	-0.271315	0.487322	1	147	109	94	7.66345	8.21137	4.78942	0.639456	-0.645083	0.268312	1	0.618143	-0.693987	0.263041	1	0.521936	0.655856	0.51359
C01C10.4	clc-5	1113	246	128	231	2.69009	2.34328	2.85116	1.17668	0.23472	0.653735	1	1.35352	0.436712	0.44579	1	45	26	44	3.17642	2.65204	3.03547	0.977778	-0.0324215	1	1	1.21302	0.278601	0.79626	1	1.18079	1.13177	1.06464
C01C10.5	C01C10.5	151	0	0	0	0	0	0									0	0	0	0	0	0
C01C4.1	nlp-1	702	394	232	266	6.83102	6.7338	5.20534	0.845992	-0.241283	0.611241	1	0.859914	-0.217736	0.673274	1	28	19	20	3.13358	3.07269	2.18757	0.714286	-0.485427	0.716725	1	0.754509	-0.406391	0.770661	1	0.458729	0.456309	0.420255
C01C4.2	C01C4.2	978	10	5	5	0.124448	0.104169	0.0702321	0.626543	-0.674514	0.864445	1	0.75	-0.415037	0.967274	1	1	1	0	0.0803307	0.116082	0	0		1	1	0		0.966097	1	0.645497	1.11435	0
C01C4.3	C01C4.3	1990	1152	625	808	7.04573	6.39935	5.5778	0.878901	-0.186228	0.616686	1	0.9696	-0.0445384	0.916119	1	74	54	79	2.92145	3.08065	3.04819	1.06757	0.0943274	0.911904	1	1.04863	0.068502	0.94917	1	0.414642	0.481401	0.546487
C01C4.4	C01C4.4	88	4	0	2	0.553227	0	0.312214	0.626543	-0.674514	0.976455	1			0.932283	1	0	0	0	0	0	0									0		0
C01C4.5	C01C4.5	98	0	0	0	0	0	0									0	0	0	0	0	0
C01C4.6	C01C4.6	88	0	0	0	0	0	0									0	0	0	0	0	0
C01C4.7	C01C4.7	52	0	0	0	0	0	0									0	0	0	0	0	0
C01C7.1	ark-1	3575	3989	2482	2745	13.5805	14.146	10.548	0.862302	-0.213735	0.515218	1	0.829472	-0.269734	0.453935	1	236	131	191	5.18629	4.16004	4.10229	0.809322	-0.305214	0.52225	1	1.04508	0.0636146	0.921379	1	0.381893	0.294078	0.388915
C01F1.1	C01F1.1	1579	7632	4622	7023	58.8278	59.6426	61.1005	1.1531	0.205512	0.517939	1	1.1396	0.188533	0.590565	1	639	504	644	31.7936	36.2369	31.3164	1.00782	0.0112448	0.979789	1	0.91589	-0.126754	0.77892	1	0.540451	0.607567	0.512539
C01F1.2	sco-1	1324	2812	1784	2581	25.8496	27.4546	26.7796	1.15015	0.201819	0.543867	1	1.08506	0.117777	0.747641	1	788	537	797	46.7583	46.0456	46.221	1.01142	0.0163841	0.966111	1	1.06383	0.0892664	0.843214	1	1.80886	1.67715	1.72597
C01F1.3	C01F1.3	1954	794	396	732	4.94564	4.12933	5.14625	1.15524	0.208191	0.590075	1	1.38636	0.471306	0.268901	1	221	161	326	8.88563	9.35413	12.8104	1.47511	0.560826	0.200751	1	1.45137	0.53742	0.292037	1	1.79666	2.26529	2.48926
C01F1.4	C01F1.4	1144	80	64	81	0.851119	1.13989	0.972666	1.26875	0.343408	0.671516	1	0.949219	-0.0751875	0.942973	1	11	2	8	0.755418	0.198475	0.536948	0.727273	-0.459432	0.872855	1	2.86713	1.51961	0.663539	1	0.887558	0.174118	0.552038
C01F1.5	C01F1.5	927	466	238	225	6.11832	5.23126	3.33432	0.605031	-0.724919	0.121066	1	0.709034	-0.496074	0.338714	1	48	31	45	4.06801	3.79651	3.72736	0.9375	-0.0931094	0.941724	1	1.04049	0.0572655	0.985334	1	0.664889	0.725735	1.11788
C01F1.6	C01F1.6	1782	7470	4696	6108	51.0199	53.6945	47.0864	1.02461	0.0350777	0.912621	1	0.975511	-0.0357698	0.918908	1	211	160	194	9.3024	10.1933	8.35916	0.919431	-0.121186	0.809769	1	0.8691	-0.202406	0.713649	1	0.182329	0.189839	0.177528
C01F1.7	C01F1.7	126	0	0	0	0	0	0									0	0	0	0	0	0
C01F1.8	C01F1.8	255	0	0	0	0	0	0									0	0	0	0	0	0
C01F4.2	rga-6	3241	343	171	174	1.28808	1.07504	0.737522	0.635676	-0.653635	0.200078	1	0.763158	-0.389947	0.49504	1	22	10	15	0.533291	0.350286	0.35537	0.681818	-0.552541	0.723344	1	1.07517	0.104571	1	1	0.414021	0.325835	0.481844
C01F4.4	C01F4.4	77	0	0	0	0	0	0									0	0	0	0	0	0
C01F4.5	C01F4.5	63	0	0	0	0	0	0									0	0	0	0	0	0
C01F4.6	C01F4.6	146	0	1	0	0	0.139558	0					0		0.981655	1	0	0	0	0	0	0										0
C01F4.7	C01F4.7	234	0	0	0	0	0	0									0	0	1	0	0	0.328135			1	1			1	1
C01F4.8	C01F4.8	63	0	0	0	0	0	0									0	0	0	0	0	0
C01F4.9	C01F4.9	110	0	0	0	0	0	0									0	0	0	0	0	0
C01F6.1	cpna-3	1924	8086	4767	6055	51.1511	50.4835	43.2328	0.938343	-0.0918133	0.77342	1	0.952643	-0.0699922	0.841817	1	259	214	201	10.5758	12.6273	8.02157	0.776062	-0.365757	0.430494	1	0.67324	-0.570807	0.270411	1	0.206757	0.250128	0.185544
C01F6.10	21ur-10184	21	0	0	0	0	0	0
C01F6.11	21ur-14054	21	0	1	0	0	0.970264	0					0		0.981655	1
C01F6.12	C01F6.12	86	0	0	0	0	0	0									0	0	0	0	0	0
C01F6.13	C01F6.13	257	4	1	1	0.189432	0.0792822	0.0534529	0.313272	-1.67451	0.882467	1	0.75	-0.415037	1	1	0	0	0	0	0	0									0	0	0
C01F6.2	C01F6.2	1597	1128	589	1047	8.59667	7.51483	9.0063	1.1631	0.21798	0.550003	1	1.33319	0.414884	0.301499	1	60	43	70	2.95166	3.05679	3.36559	1.16667	0.222392	0.784451	1	1.16686	0.222627	0.794638	1	0.343349	0.406768	0.373693
C01F6.3	cyp-31A1	1389	2120	946	1366	18.5763	13.8771	13.5099	0.807413	-0.308621	0.37155	1	1.08298	0.115008	0.766447	1	19	22	20	1.07466	1.79814	1.1056	1.05263	0.0740006	1	1	0.651621	-0.617895	0.617141	1	0.0578511	0.129576	0.0818358
C01F6.4	fem-3	1668	5662	3802	4896	41.3143	46.4435	40.3227	1.08356	0.115778	0.718704	1	0.965807	-0.0501925	0.88713	1	25	16	18	1.17751	1.089	0.8286	0.72	-0.473931	0.742629	1	0.806381	-0.310466	0.853238	1	0.0285013	0.0234477	0.0205492
C01F6.5	aly-1	772	1746	1030	934	27.5266	27.185	16.6201	0.670322	-0.577073	0.105305	1	0.680097	-0.556187	0.153357	1	355	205	176	36.127	30.1466	17.5051	0.495775	-1.01224	0.022688	1	0.615385	-0.70044	0.183218	1	1.31244	1.10894	1.05325
C01F6.6	nrfl-1	1923	12376	7691	9868	78.3299	81.4915	70.4944	0.999148	-0.00122957	0.997375	1	0.962294	-0.055451	0.872949	1	2643	1752	2309	107.979	103.433	92.1962	0.873628	-0.194908	0.523532	1	0.944665	-0.0821258	0.842802	1	1.37851	1.26924	1.30785
C01F6.8	icln-1	810	5746	3756	5212	86.339	94.4821	88.3942	1.13663	0.184765	0.564656	1	1.04073	0.0576025	0.871109	1	724	557	765	70.2221	78.0679	72.5179	1.05663	0.0794701	0.822809	1	0.984451	-0.0226088	0.962393	1	0.813331	0.826272	0.820391
C01F6.9	C01F6.9	377	6945	4513	6576	224.211	243.912	239.621	1.18651	0.246722	0.438701	1	1.09284	0.128086	0.715295	1	1174	805	1148	244.651	242.414	233.813	0.977853	-0.0323098	0.923954	1	1.0222	0.0316707	0.944245	1	1.09116	0.993857	0.975762
C01G10.1	C01G10.1	3833	334	163	542	1.06056	0.866479	1.94252	2.03345	1.02393	0.0179344	0.658691	2.49387	1.31838	0.00606851	0.291346	15	16	54	0.307449	0.473896	1.08174	3.6	1.848	0.0790956	1	2.41914	1.2745	0.196612	1	0.289894	0.546922	0.556876
C01G10.10	C01G10.10	1612	1531	884	1274	11.5594	11.1737	10.857	1.04274	0.0603769	0.86575	1	1.08088	0.11221	0.773826	1	101	105	121	4.9224	7.3948	5.76353	1.19802	0.260652	0.673265	1	0.826007	-0.275774	0.656199	1	0.425834	0.661805	0.53086
C01G10.11	unc-76	2586	7793	5087	5949	36.6777	40.0813	31.6024	0.956578	-0.0640457	0.841161	1	0.877089	-0.189205	0.588999	1	289	177	263	8.7799	7.77047	7.80901	0.910035	-0.136007	0.761792	1	1.06505	0.0909222	0.869581	1	0.23938	0.193867	0.247102
C01G10.12	dnj-3	615	1386	831	928	27.4293	27.5318	20.729	0.839007	-0.253245	0.484849	1	0.837545	-0.255761	0.518173	1	98	57	52	12.5191	10.5221	6.49227	0.530612	-0.91427	0.198747	1	0.653907	-0.612842	0.430096	1	0.456412	0.382179	0.313198
C01G10.13	C01G10.13	315	0	0	0	0	0	0									0	0	1	0	0	0.243758			1	1			1	1
C01G10.14	C01G10.14	488	208	105	154	5.18764	4.38408	4.33516	0.927766	-0.108167	0.859116	1	1.1	0.137504	0.840096	1	5	6	7	0.804953	1.39583	1.1014	1.4	0.485427	0.922907	1	0.836247	-0.257999	0.986456	1	0.155168	0.318387	0.254063
C01G10.15	C01G10.15	303	145	69	130	5.82441	4.63997	5.89393	1.12346	0.167945	0.799144	1	1.41304	0.498806	0.485626	1	8	8	9	2.07428	2.99743	2.2807	1.125	0.169925	1	1	0.806381	-0.310466	0.935315	1	0.356136	0.646002	0.386957
C01G10.16	C01G10.16	436	24	13	31	0.669963	0.607527	0.976742	1.61857	0.69472	0.612217	1	1.78846	0.838719	0.583136	1	4	1	14	0.720765	0.260385	2.46553	3.5	1.80735	0.434319	1	10.035	3.32696	0.230512	1	1.07583	0.428598	2.52424
C01G10.17	C01G10.17	316	10	5	4	0.385158	0.322398	0.173891	0.501235	-0.996442	0.792061	1	0.6	-0.736966	0.898664	1	2	0	3	0.497237	0	0.728958	1.5	0.584963	1	1			0.778527	1	1.29099	0	4.19204
C01G10.18	C01G10.18	201	0	0	0	0	0	0									0	0	1	0	0	0.382008			1	1			1	1
C01G10.19	C01G10.19	432	1	0	0	0.0281736	0	0	0		1	1					0	0	1	0	0	0.17774			1	1			1	1	0
C01G10.2	srx-79	1032	1	0	2	0.0117936	0	0.0266229	2.50617	1.32549	0.968182	1			0.932283	1	1	0	3	0.0761274	0	0.223208	3	1.58496	0.889655	1			0.778527	1	6.45497		8.38408
C01G10.3	srx-78	1083	0	0	0	0	0	0									0	2	1	0	0.209654	0.070899			1	1	0.358392	-1.48039	0.921791	1
C01G10.4	C01G10.4	219	22	10	21	1.22266	0.93039	1.31728	1.19613	0.258372	0.894491	1	1.575	0.655352	0.739681	1	1	1	3	0.358737	0.518392	1.05183	3	1.58496	0.889655	1	2.15035	1.10457	0.960842	1	0.293408	0.557177	0.798484
C01G10.5	C01G10.5	228	25	14	30	1.33454	1.25113	1.80755	1.5037	0.58852	0.672272	1	1.60714	0.684498	0.658373	1	5	5	3	1.72288	2.48965	1.01031	0.6	-0.736966	0.91038	1	0.43007	-1.21736	0.744175	1	1.29099	1.98992	0.558939
C01G10.6	C01G10.6	395	35	19	33	1.07844	0.980089	1.14768	1.18148	0.240597	0.862456	1	1.30263	0.381429	0.798	1	4	3	10	0.795579	0.862237	1.94389	2.5	1.32193	0.639861	1	2.38928	1.25657	0.655744	1	0.737711	0.879753	1.69375
C01G10.7	C01G10.7	1216	4119	2395	3086	41.2273	40.1311	34.8632	0.938826	-0.0910701	0.781283	1	0.966388	-0.0493251	0.891499	1	558	373	385	36.0513	34.8239	24.3106	0.689964	-0.535407	0.159762	1	0.739843	-0.434708	0.353134	1	0.874453	0.867754	0.697315
C01G10.8	C01G10.8	1181	18215	10509	18579	187.718	181.309	216.111	1.27813	0.354032	0.257773	1	1.32593	0.40701	0.238348	1	2876	2246	3278	191.32	215.905	213.122	1.13978	0.188752	0.531433	1	1.04613	0.0650667	0.875139	1	1.01919	1.19081	0.986167
C01G10.9	C01G10.9	1174	1195	589	973	12.3887	10.2225	11.3854	1.0203	0.028987	0.939153	1	1.23896	0.309135	0.44446	1	187	84	168	12.5139	8.12294	10.9878	0.898396	-0.154577	0.767306	1	1.43357	0.519609	0.385957	1	1.01011	0.794616	0.965074
C01G12.1	madf-5	1740	974	619	781	6.81296	7.24854	6.16604	1.00478	0.00688669	0.988743	1	0.946284	-0.0796544	0.848259	1	65	46	58	2.93484	3.00131	2.55945	0.892308	-0.164387	0.850852	1	0.90377	-0.145972	0.876733	1	0.430773	0.414057	0.415089
C01G12.10	nspb-8	315	161	127	160	6.22073	8.2149	6.97773	1.2453	0.316497	0.598066	1	0.944882	-0.0817941	0.904224	1	12	13	37	2.99289	4.68527	9.01903	3.08333	1.62449	0.194064	1	2.04008	1.02862	0.375547	1	0.481116	0.570339	1.29255
C01G12.11	nspb-9	343	127	105	119	4.50646	6.23741	4.76604	1.17415	0.231619	0.733377	1	0.85	-0.234465	0.732992	1	5	9	15	1.14524	2.97886	3.35788	3	1.58496	0.460977	1	1.19464	0.256574	0.933111	1	0.254133	0.47758	0.704544
C01G12.12	C01G12.12	1311	157	118	165	1.45755	1.83395	1.72896	1.31694	0.397187	0.504991	1	1.04873	0.0686417	0.923735	1	0	2	3	0	0.173193	0.175706			0.746857	1	1.07517	0.104571	1	1	0	0.0944368	0.101625
C01G12.13	C01G12.13	839	330	142	285	4.78716	3.44854	4.66646	1.08221	0.113982	0.817035	1	1.50528	0.590033	0.275579	1	23	12	21	2.15371	1.62376	1.92188	0.913043	-0.131245	0.957028	1	1.25437	0.326964	0.856094	1	0.449892	0.470854	0.411849
C01G12.14	C01G12.14	86	0	2	3	0	0.47385	0.479212			0.752864	1	1.125	0.169925	1	1	0	0	0	0	0	0										0	0
C01G12.15	C01G12.15	193	0	0	0	0	0	0									1	0	0	0.407064	0	0	0		1	1
C01G12.2	nspb-7	268	74	63	67	3.36065	4.78977	3.43435	1.13455	0.182122	0.842711	1	0.797619	-0.326228	0.70541	1	4	4	5	1.17259	1.69445	1.43253	1.25	0.321928	1	1	0.895979	-0.158463	1	1	0.348917	0.353763	0.417118
C01G12.3	C01G12.3	694	917	555	945	16.0819	16.2946	18.7058	1.29135	0.368879	0.321732	1	1.27703	0.352789	0.385572	1	73	60	112	8.26388	9.81508	12.3916	1.53425	0.61753	0.342614	1	1.338	0.420073	0.53792	1	0.513863	0.602354	0.662446
C01G12.4	wee-1.2	2028	117	37	64	0.702173	0.371743	0.433527	0.685449	-0.544879	0.478551	1	1.2973	0.375509	0.706856	1	3	2	1	0.116218	0.11196	0.0378617	0.333333	-1.58496	0.889655	1	0.358392	-1.48039	0.921791	1	0.165512	0.301177	0.0873341
C01G12.5	C01G12.5	840	1	2	0	0.0144893	0.0485132	0	0		1	1	0		0.84232	1	1	2	1	0.0935279	0.270304	0.0914091	1	0	1	1	0.358392	-1.48039	0.921791	1	6.45497	5.57177
C01G12.6	nspb-10	260	122	88	117	5.71101	6.89633	6.18183	1.20173	0.265113	0.698235	1	0.997159	-0.0041044	1	1	4	5	14	1.20867	2.18323	4.1345	3.5	1.80735	0.434319	1	2.00699	1.00504	0.637437	1	0.211638	0.316578	0.668815
C01G12.7	C01G12.7	1966	47	18	41	0.290965	0.186551	0.286487	1.09312	0.128449	0.924727	1	1.70833	0.77259	0.549187	1	4	1	7	0.159844	0.0577456	0.27339	1.75	0.807355	0.84041	1	5.01748	2.32696	0.588539	1	0.549359	0.309543	0.954285
C01G12.8	catp-4	3177	4698	2358	4953	17.9979	15.1229	21.4169	1.3211	0.401742	0.212784	1	1.57538	0.655701	0.0659562	1	409	249	512	10.1141	8.89784	12.3743	1.25183	0.324043	0.39811	1	1.47387	0.559607	0.236496	1	0.561959	0.588368	0.577784
C01G12.9	C01G12.9	831	465	274	432	6.81049	6.71829	7.14146	1.16416	0.219287	0.613124	1	1.18248	0.241818	0.608996	1	40	22	55	3.78163	3.00555	5.08195	1.375	0.459432	0.611283	1	1.79196	0.841537	0.36959	1	0.555266	0.447368	0.711612
C01G5.10	21ur-7229	21	0	0	0	0	0	0
C01G5.11	21ur-12242	21	0	0	0	0	0	0
C01G5.12	21ur-14426	21	0	0	0	0	0	0
C01G5.13	21ur-6672	21	0	0	0	0	0	0
C01G5.14	21ur-12904	21	0	0	0	0	0	0
C01G5.15	21ur-10331	21	0	0	0	0	0	0
C01G5.16	21ur-9294	21	0	0	0	0	0	0
C01G5.17	21ur-6629	21	0	0	0	0	0	0
C01G5.18	21ur-6826	21	0	0	0	0	0	0
C01G5.19	21ur-7693	21	0	0	0	0	0	0
C01G5.2	prg-2	2595	21661	15383	27130	101.594	120.785	143.621	1.56947	0.650275	0.0376672	1	1.32273	0.403515	0.240842	1	22	12	40	0.666048	0.524984	1.18356	1.81818	0.862496	0.433522	1	2.38928	1.25657	0.270632	1	0.00655599	0.00434644	0.00824089
C01G5.20	21ur-12029	21	0	0	0	0	0	0
C01G5.21	21ur-9318	21	0	0	0	0	0	0
C01G5.22	21ur-6712	21	0	0	0	0	0	0
C01G5.23	21ur-8881	21	0	0	0	0	0	0
C01G5.24	21ur-12103	21	1	0	0	0.579572	0	0	0		1	1
C01G5.3	C01G5.3	1496	370	185	354	3.01021	2.5197	3.25069	1.1989	0.26171	0.567738	1	1.43514	0.521187	0.302066	1	15	8	15	0.787735	0.607101	0.769889	1	0	1	1	1.34397	0.426499	0.851196	1	0.261688	0.240941	0.236838
C01G5.4	C01G5.4	3395	547	265	795	1.96098	1.59043	3.21686	1.82121	0.8649	0.0281611	0.854609	2.25	1.16993	0.00750828	0.342766	27	19	39	0.624805	0.635354	0.88205	1.44444	0.530515	0.62745	1	1.47129	0.557083	0.612709	1	0.318618	0.399485	0.274196
C01G5.5	C01G5.5	984	2638	1730	1748	32.6292	35.8228	24.4034	0.830324	-0.268253	0.427758	1	0.757803	-0.400104	0.278673	1	486	359	247	38.8027	41.4192	19.2739	0.50823	-0.976445	0.0162655	1	0.493163	-1.01986	0.0347801	1	1.1892	1.15622	0.789804
C01G5.6	C01G5.6	1393	9027	5669	7389	78.8712	82.921	72.8684	1.02571	0.0366184	0.908239	1	0.977553	-0.0327526	0.925314	1	857	623	657	48.3337	50.7737	36.2145	0.766628	-0.383402	0.270027	1	0.755901	-0.40373	0.360134	1	0.612818	0.612315	0.496986
C01G5.7	C01G5.7	408	13	4	17	0.387802	0.19976	0.572392	1.63865	0.712509	0.723559	1	3.1875	1.67243	0.496011	1	2	4	1	0.385115	1.11302	0.188195	0.5	-1	1	1	0.179196	-2.48039	0.621789	1	0.993072	5.57177	0.328787
C01G5.8	fan-1	2743	5238	3130	4873	23.2416	23.2502	24.4048	1.16577	0.22128	0.491601	1	1.16765	0.22361	0.528089	1	132	96	113	3.78067	3.97327	3.16316	0.856061	-0.224215	0.707125	1	0.843714	-0.245175	0.701724	1	0.162668	0.170891	0.129612
C01G5.9	C01G5.9	1366	360	214	220	3.20758	3.19207	2.21247	0.765775	-0.385007	0.433394	1	0.771028	-0.375145	0.480048	1	4	3	4	0.230054	0.249329	0.224842	1	0	1	1	0.955711	-0.0653537	1	1	0.0717219	0.0781089	0.101625
C01G6.1	aqp-2	1378	5169	3103	2846	45.6545	45.8819	28.372	0.689937	-0.535464	0.100501	1	0.687883	-0.539766	0.131875	1	1083	664	951	61.7447	54.7043	52.9907	0.878116	-0.187516	0.573925	1	1.0266	0.0378709	0.934128	1	1.35243	1.19228	1.86771
C01G6.10	C01G6.10	2034	63	36	46	0.376978	0.360629	0.310679	0.914952	-0.128232	0.913186	1	0.958333	-0.0614005	0.979082	1	20	8	15	0.772502	0.44652	0.566251	0.75	-0.415037	0.809009	1	1.34397	0.426499	0.851196	1	2.0492	1.23817	1.82263
C01G6.11	21ur-8602	21	0	0	0	0	0	0
C01G6.12	21ur-15523	21	0	1	0	0	0.970264	0					0		0.981655	1
C01G6.13	C01G6.13	144	0	0	0	0	0	0									0	0	0	0	0	0
C01G6.2	C01G6.2	697	249	168	233	4.34803	4.91118	4.59227	1.17257	0.22967	0.659765	1	1.04018	0.0568312	0.927359	1	26	15	25	2.93063	2.44321	2.75408	0.961538	-0.0565835	1	1	1.19464	0.256574	0.878092	1	0.674013	0.49748	0.599719
C01G6.3	C01G6.3	1549	6986	4174	4230	54.8913	54.9048	37.514	0.75874	-0.398323	0.214798	1	0.760062	-0.39581	0.262425	1	924	645	361	46.8642	47.2727	17.8947	0.390693	-1.35589	0.000188109	0.0484805	0.401176	-1.31769	0.00375683	0.554347	0.853763	0.860995	0.477014
C01G6.4	C01G6.4	997	4648	3000	3160	56.741	61.3105	43.5408	0.851926	-0.2312	0.478001	1	0.79	-0.340075	0.34127	1	104	74	67	8.19518	8.42634	5.15998	0.644231	-0.634351	0.345991	1	0.648979	-0.623755	0.374778	1	0.144431	0.137437	0.118509
C01G6.5	C01G6.5	3793	21636	13054	15839	69.4257	70.1245	57.3653	0.917343	-0.124467	0.690721	1	0.910008	-0.136048	0.692782	1	899	589	726	18.6208	17.6293	14.6968	0.807564	-0.308352	0.369826	1	0.883505	-0.178689	0.686524	1	0.268211	0.2514	0.256196
C01G6.6	mtrr-1	2171	8515	5293	8881	47.7366	49.6765	56.1962	1.30695	0.386202	0.222683	1	1.25841	0.331599	0.341775	1	919	643	1175	33.2565	33.6243	41.5572	1.27856	0.354524	0.284662	1	1.30983	0.389379	0.366659	1	0.696667	0.676865	0.739503
C01G6.7	acs-7	1687	2644	1148	1318	19.0754	13.8655	10.7326	0.624647	-0.678886	0.0474253	1	0.861063	-0.21581	0.571146	1	417	306	271	19.4197	20.5925	12.3345	0.64988	-0.621755	0.130533	1	0.634798	-0.65563	0.177902	1	1.01805	1.48516	1.14926
C01G6.8	cam-1	3280	6423	3642	4610	23.8336	22.6243	19.3077	0.899382	-0.152995	0.633834	1	0.949341	-0.0750017	0.832145	1	363	234	297	8.69467	8.09924	6.95266	0.818182	-0.289507	0.488141	1	0.909763	-0.136437	0.788999	1	0.364807	0.357989	0.360097
C01G6.9	C01G6.9	1172	144	72	87	1.49541	1.25174	1.01976	0.757073	-0.401496	0.562667	1	0.90625	-0.142019	0.867525	1	17	18	18	1.13957	1.7436	1.17927	1.05882	0.0824622	1	1	0.716783	-0.480391	0.734818	1	0.762045	1.39294	1.15642
C01G8.1	C01G8.1	1225	15161	9636	12056	150.632	160.276	135.198	0.996452	-0.00512768	0.987389	1	0.938356	-0.0917925	0.790502	1	2059	1684	1519	132.051	156.066	95.2117	0.737737	-0.438822	0.160907	1	0.646552	-0.629162	0.131222	1	0.876643	0.97373	0.704237
C01G8.10	C01G8.10	59	1	0	0	0.206288	0	0	0		1	1					0	0	0	0	0	0									0
C01G8.2	cln-3.2	1392	1398	815	1020	12.2235	11.9296	10.0662	0.914269	-0.129309	0.720757	1	0.93865	-0.0913403	0.818455	1	107	70	90	6.039	5.70901	4.96446	0.841121	-0.249614	0.702657	1	0.921578	-0.117821	0.87925	1	0.49405	0.478557	0.493181
C01G8.3	dhs-1	1220	5644	3583	4726	56.3058	59.8406	53.2155	1.04927	0.0693876	0.82942	1	0.989255	-0.0155859	0.965233	1	457	346	338	29.4291	32.1972	21.2728	0.739606	-0.435171	0.272366	1	0.70021	-0.51414	0.278604	1	0.522665	0.53805	0.399749
C01G8.4	dnj-4	1020	2646	1726	1923	31.573	34.4786	25.899	0.91069	-0.134968	0.689409	1	0.835603	-0.259111	0.481652	1	73	33	77	5.62268	3.67296	5.79641	1.05479	0.076962	0.933113	1	1.67249	0.742001	0.354941	1	0.178085	0.106529	0.223808
C01G8.5	erm-1	2330	34657	20376	31030	181.035	178.185	182.949	1.12195	0.166003	0.593527	1	1.14215	0.191755	0.576568	1	6482	4337	5576	218.561	211.318	183.753	0.860228	-0.217208	0.459237	1	0.921555	-0.117858	0.770653	1	1.20729	1.18594	1.0044
C01G8.6	hpo-32	1277	4246	2922	4552	40.4683	46.6228	48.9684	1.34339	0.425882	0.188295	1	1.16838	0.224507	0.527495	1	628	506	863	38.6357	44.9844	51.8906	1.3742	0.458596	0.188139	1	1.2225	0.289832	0.51184	1	0.954715	0.964858	1.05967
C01G8.9	let-526	5992	21293	12458	14777	43.2505	42.3629	33.8781	0.869622	-0.20154	0.519526	1	0.889609	-0.168757	0.624359	1	1192	851	996	15.6288	16.1235	12.7631	0.83557	-0.259167	0.431865	1	0.838914	-0.253405	0.554986	1	0.361355	0.380605	0.376736
C01H6.1	col-61	967	198	141	134	2.4921	2.97099	1.90363	0.848048	-0.237782	0.694161	1	0.712766	-0.4885	0.427421	1	12	4	15	0.974934	0.469608	1.19106	1.25	0.321928	0.8915	1	2.68794	1.4265	0.493628	1	0.39121	0.158064	0.625677
C01H6.10	C01H6.10	54	0	0	0	0	0	0									0	0	0	0	0	0
C01H6.11	C01H6.11	92	0	0	0	0	0	0									0	0	0	0	0	0
C01H6.2	C01H6.2	2183	343	174	204	1.91235	1.62407	1.28375	0.745276	-0.424154	0.396662	1	0.87931	-0.185556	0.743874	1	56	30	63	2.01537	1.56016	2.21593	1.125	0.169925	0.848089	1	1.50524	0.589998	0.496042	1	1.05387	0.96065	1.72613
C01H6.3	C01H6.3	1006	54	27	35	0.653314	0.546858	0.477941	0.812186	-0.300119	0.794067	1	0.972222	-0.040642	1	1	11	4	6	0.859044	0.451403	0.457954	0.545455	-0.874469	0.734439	1	1.07517	0.104571	1	1	1.3149	0.825448	0.95818
C01H6.4	C01H6.4	1527	1099	613	891	8.75961	8.17957	8.01573	1.01592	0.0227919	0.953576	1	1.09013	0.124501	0.761357	1	131	91	116	6.73989	6.76557	5.83294	0.885496	-0.175442	0.771352	1	0.913702	-0.130205	0.848085	1	0.769428	0.827131	0.727687
C01H6.5	nhr-23	2553	5222	3318	5180	24.895	26.481	27.873	1.24301	0.313836	0.328852	1	1.17089	0.227601	0.519859	1	98	68	118	3.01575	3.02385	3.54895	1.20408	0.267933	0.668044	1	1.24383	0.314789	0.638759	1	0.121139	0.114189	0.127326
C01H6.6	C01H6.6	1495	1341	766	1114	10.9173	10.4399	10.2364	1.04097	0.0579259	0.873581	1	1.09073	0.125295	0.752174	1	24	19	31	1.26122	1.44283	1.59217	1.29167	0.369234	0.772018	1	1.16949	0.225878	0.87608	1	0.115525	0.138203	0.155539
C01H6.7	swsn-9	2234	10701	6701	8551	58.2999	61.1175	52.5821	1.00132	0.00190534	0.995416	1	0.957059	-0.0633208	0.855504	1	502	358	365	17.6539	18.1929	12.5452	0.727092	-0.459791	0.23629	1	0.730799	-0.452454	0.336901	1	0.302812	0.297671	0.238583
C01H6.8	C01H6.8	820	420	231	500	6.23393	5.73994	8.37646	1.49177	0.577025	0.176584	1	1.62338	0.698998	0.135259	1	75	39	110	7.18568	5.39949	10.3002	1.46667	0.552541	0.396729	1	2.0217	1.01557	0.155691	1	1.15267	0.940689	1.22966
C01H6.9	C01H6.9	3009	2914	1949	3009	11.7867	13.1977	13.7374	1.29394	0.371769	0.260389	1	1.1579	0.211513	0.559363	1	233	188	248	6.08351	7.09313	6.32846	1.06438	0.0900102	0.851602	1	0.945544	-0.0807838	0.883787	1	0.516132	0.537451	0.460674
C02A12.1	gst-33	734	407	135	267	6.74877	3.74754	4.99712	0.822049	-0.282703	0.548149	1	1.48333	0.568843	0.302305	1	79	50	48	8.45574	7.7335	5.02127	0.607595	-0.718818	0.349998	1	0.688112	-0.539285	0.509657	1	1.25293	2.06362	1.00483
C02A12.10	srbc-33	932	5	1	6	0.0652951	0.0218622	0.0884382	1.5037	0.58852	0.917979	1	4.5	2.16993	0.739445	1	0	1	1	0	0.121811	0.0823859			1	1	0.716783	-0.480391	1	1	0	5.57177	0.931564
C02A12.2	srbc-29	936	0	0	0	0	0	0									0	0	3	0	0	0.246101			0.746857	1			0.778527	1
C02A12.3	srbc-30	918	0	0	0	0	0	0									0	0	3	0	0	0.250927			0.746857	1			0.778527	1
C02A12.4	lys-7	917	29094	21182	6261	386.154	470.659	93.7948	0.269663	-1.89077	4.86862e-09	1.90564e-06	0.221686	-2.17341	1.38166e-09	3.51417e-07	5382	3742	1468	461.1	463.273	122.921	0.272761	-1.87429	1.42144e-09	1.8317e-06	0.281197	-1.83035	1.35832e-05	0.00684396	1.19408	0.984306	1.31053
C02A12.5	srbc-32	1073	1	0	0	0.011343	0	0	0		1	1					0	2	4	0	0.211608	0.286239			0.632657	1	1.43357	0.519609	1	1	0
C02A12.6	srbc-36	909	0	0	0	0	0	0									0	1	1	0	0.124893	0.0844704			1	1	0.716783	-0.480391	1	1
C02A12.8	oac-2	2148	4	2	6	0.0226648	0.0189716	0.0383726	1.87963	0.910448	0.854292	1	2.25	1.16993	0.851308	1	2	0	8	0.0731503	0	0.285973	4	2	0.58175	1			0.333843	1	3.22748	0	7.45251
C02A12.9	srbc-31	897	0	0	0	0	0	0									0	3	2	0	0.379692	0.171201			0.873073	1	0.477855	-1.06535	0.889889	1
C02B10.1	ivd-1	1995	17701	11237	20374	107.989	114.767	140.294	1.44231	0.528384	0.0915582	1	1.35984	0.443435	0.198653	1	3307	2371	3816	130.23	134.925	146.87	1.15392	0.206538	0.490206	1	1.15362	0.206174	0.614508	1	1.20595	1.17564	1.04688
C02B10.10	21ur-4622	21	0	0	0	0	0	0
C02B10.11	21ur-2058	21	0	0	0	0	0	0
C02B10.12	21ur-4870	21	0	0	0	0	0	0
C02B10.13	21ur-4588	21	0	0	0	0	0	0
C02B10.14	21ur-5324	21	0	0	0	0	0	0
C02B10.15	21ur-5430	21	0	0	0	0	0	0
C02B10.16	21ur-2481	21	0	0	0	0	0	0
C02B10.17	21ur-3953	21	0	0	0	0	0	0
C02B10.18	21ur-12	21	0	0	0	0	0	0
C02B10.19	21ur-3719	21	0	0	0	0	0	0
C02B10.2	snpn-1	733	3899	2461	3046	64.7404	68.4095	57.0861	0.978944	-0.0307023	0.926356	1	0.928281	-0.107366	0.765482	1	288	232	206	30.868	35.9324	21.579	0.715278	-0.483424	0.285179	1	0.636454	-0.651872	0.202601	1	0.476797	0.525254	0.378008
C02B10.20	21ur-2121	21	0	0	0	0	0	0
C02B10.21	21ur-62	21	0	0	0	0	0	0
C02B10.22	21ur-5230	21	0	0	0	0	0	0
C02B10.23	21ur-3444	21	0	0	0	0	0	0
C02B10.24	21ur-4280	21	0	0	0	0	0	0
C02B10.25	21ur-950	21	0	0	0	0	0	0
C02B10.26	21ur-4762	21	0	0	0	0	0	0
C02B10.27	21ur-2943	21	0	0	0	0	0	0
C02B10.28	21ur-3428	21	0	0	0	0	0	0
C02B10.29	21ur-778	21	0	0	0	0	0	0
C02B10.3	C02B10.3	1454	1980	1145	1159	16.574	16.0454	10.9502	0.733499	-0.447134	0.200628	1	0.75917	-0.397505	0.299195	1	317	183	257	17.1283	14.2886	13.5718	0.810726	-0.302714	0.485841	1	1.00663	0.00953347	0.996578	1	1.03345	0.89051	1.23941
C02B10.30	21ur-10576	21	0	0	0	0	0	0
C02B10.31	21ur-6198	21	0	0	0	0	0	0
C02B10.32	21ur-6371	21	0	0	0	0	0	0
C02B10.33	21ur-9336	21	0	0	0	0	0	0
C02B10.34	21ur-12642	21	0	0	0	0	0	0
C02B10.35	21ur-9085	21	0	0	0	0	0	0
C02B10.36	21ur-11788	21	0	0	0	0	0	0
C02B10.37	21ur-14120	21	0	0	0	0	0	0
C02B10.38	21ur-10249	21	0	0	0	0	0	0
C02B10.39	21ur-10277	21	0	0	0	0	0	0
C02B10.4	C02B10.4	885	10464	7054	8551	143.907	162.406	132.733	1.024	0.0342165	0.913914	1	0.909165	-0.137386	0.692548	1	968	719	971	85.9315	92.2333	84.2451	1.0031	0.00446425	0.992868	1	0.968006	-0.0469117	0.915768	1	0.597134	0.567919	0.634697
C02B10.40	21ur-15226	21	0	0	0	0	0	0
C02B10.41	21ur-5783	21	0	0	0	0	0	0
C02B10.42	21ur-13854	21	0	0	0	0	0	0
C02B10.43	21ur-9076	21	0	0	0	0	0	0
C02B10.44	21ur-9197	21	0	0	0	0	0	0
C02B10.45	21ur-9225	21	0	0	0	0	0	0
C02B10.46	21ur-9442	21	0	0	0	0	0	0
C02B10.47	21ur-5726	21	0	0	0	0	0	0
C02B10.48	21ur-6396	21	0	0	0	0	0	0
C02B10.49	21ur-13961	21	0	0	0	0	0	0
C02B10.5	C02B10.5	2610	7171	4613	6122	33.4399	36.0124	32.2224	1.06978	0.0973146	0.760298	1	0.995339	-0.00673975	0.984936	1	504	382	464	15.1709	16.6159	13.6504	0.920635	-0.119299	0.756606	1	0.870648	-0.199839	0.667734	1	0.453675	0.461395	0.423632
C02B10.50	21ur-12352	21	0	0	0	0	0	0
C02B10.51	21ur-8385	21	0	0	0	0	0	0
C02B10.52	21ur-11778	21	0	0	0	0	0	0
C02B10.53	21ur-7067	21	0	0	0	0	0	0
C02B10.54	21ur-13307	21	0	0	0	0	0	0
C02B10.55	21ur-6379	21	0	0	0	0	0	0
C02B10.56	21ur-10399	21	0	0	0	0	0	0
C02B10.57	21ur-13153	21	0	0	0	0	0	0
C02B10.58	21ur-15620	21	0	0	0	0	0	0
C02B10.59	21ur-14319	21	0	0	0	0	0	0
C02B10.6	C02B10.6	1197	67	34	44	0.681251	0.578754	0.504967	0.822922	-0.281172	0.782194	1	0.970588	-0.0430687	0.995458	1	6	1	1	0.393802	0.0948436	0.0641467	0.166667	-2.58496	0.61035	1	0.716783	-0.480391	1	1	0.578057	0.163876	0.127031
C02B10.60	21ur-6616	21	0	0	0	0	0	0
C02B10.61	21ur-7042	21	1	0	2	0.579572	0	1.30832	2.50617	1.32549	0.968182	1			0.932283	1
C02B10.62	21ur-12091	21	0	0	0	0	0	0
C02B10.63	21ur-6694	21	0	0	0	0	0	0
C02B10.64	21ur-10421	21	0	0	0	0	0	0
C02B10.65	21ur-11743	21	0	0	0	0	0	0
C02B10.66	21ur-10658	21	0	0	0	0	0	0
C02B10.67	21ur-8306	21	0	0	0	0	0	0
C02B10.68	21ur-15374	21	0	0	0	0	0	0
C02B10.69	21ur-10796	21	0	0	0	0	0	0
C02B10.7	21ur-116	21	0	0	0	0	0	0
C02B10.70	21ur-11489	21	0	0	0	0	0	0
C02B10.71	C02B10.71	110	0	0	0	0	0	0									0	0	1	0	0	0.698033			1	1			1	1
C02B10.72	C02B10.72	118	0	0	0	0	0	0									0	0	0	0	0	0
C02B10.73	C02B10.73	148	0	0	0	0	0	0									0	0	0	0	0	0
C02B10.74	C02B10.74	101	0	0	0	0	0	0									0	0	0	0	0	0
C02B10.8	21ur-2397	21	0	0	0	0	0	0
C02B10.9	21ur-506	21	0	0	0	0	0	0
C02B4.1	adt-1	4802	1288	618	897	3.26453	2.62226	2.56611	0.872685	-0.196467	0.59127	1	1.08859	0.122464	0.764946	1	104	50	139	1.7015	1.18209	2.2226	1.33654	0.418501	0.474228	1	1.99266	0.994694	0.130852	1	0.521209	0.450791	0.866137
C02B4.10	C02B4.10	150	0	0	0	0	0	0									0	0	0	0	0	0
C02B4.11	C02B4.11	133	0	0	0	0	0	0									0	0	0	0	0	0
C02B4.12	C02B4.12	146	0	0	0	0	0	0									0	0	0	0	0	0
C02B4.13	C02B4.13	141	0	0	0	0	0	0									0	0	0	0	0	0
C02B4.14	C02B4.14	147	0	0	0	0	0	0									0	0	0	0	0	0
C02B4.2	nhr-17	1640	2252	1866	1885	16.7129	23.1834	15.7896	1.04888	0.0688436	0.84023	1	0.757637	-0.400422	0.275722	1	93	66	84	4.45512	4.5688	3.93282	0.903226	-0.146841	0.838943	1	0.91227	-0.132468	0.865887	1	0.266568	0.197072	0.249076
C02B4.3	C02B4.3	561	0	0	0	0	0	0									0	1	3	0	0.202367	0.410608			0.746857	1	2.15035	1.10457	0.960842	1
C02B4.4	C02B4.4	412	88	43	42	2.59963	2.12657	1.40041	0.598064	-0.741628	0.407843	1	0.732558	-0.448985	0.66787	1	13	4	10	2.47894	1.10221	1.86368	0.769231	-0.378512	0.883229	1	1.79196	0.841537	0.769145	1	0.953575	0.518304	1.33081
C02B4.5	C02B4.5	145	0	0	0	0	0	0									0	0	0	0	0	0
C02B4.6	C02B4.6	291	0	0	0	0	0	0									0	0	0	0	0	0
C02B4.7	C02B4.7	212	0	0	0	0	0	0									0	0	0	0	0	0
C02B4.8	C02B4.8	100	71	45	45	8.64141	9.16899	6.18183	0.79421	-0.332408	0.733989	1	0.75	-0.415037	0.684642	1	0	0	0	0	0	0									0	0	0
C02B4.9	C02B4.9	145	0	0	0	0	0	0									0	0	0	0	0	0
C02B4.t1	C02B4.t1	74	0	0	0	0	0	0									0	0	0	0	0	0
C02B4.t2	C02B4.t2	73	0	0	0	0	0	0									0	0	0	0	0	0
C02B8.1	C02B8.1	652	158	136	165	2.94941	4.25011	3.47649	1.3086	0.388027	0.51461	1	0.909926	-0.136178	0.829032	1	3	1	0	0.361488	0.174122	0	0		0.746857	1	0		0.966097	1	0.122563	0.0409689	0
C02B8.10	21ur-13581	21	0	0	0	0	0	0
C02B8.11	C02B8.11	147	0	0	0	0	0	0									0	0	0	0	0	0
C02B8.2	fbxc-38	546	6	1	1	0.133747	0.0373178	0.0251601	0.208848	-2.25948	0.746141	1	0.75	-0.415037	1	1	0	0	0	0	0	0									0	0	0
C02B8.3	C02B8.3	653	167	85	123	3.11265	2.65225	2.5876	0.922932	-0.115704	0.862943	1	1.08529	0.118086	0.878328	1	21	15	27	2.52654	2.60784	3.17482	1.28571	0.36257	0.795966	1	1.29021	0.367606	0.797364	1	0.811703	0.983254	1.22694
C02B8.4	hlh-8	539	52	31	35	1.1742	1.17188	0.892039	0.843424	-0.245671	0.837578	1	0.846774	-0.239951	0.857393	1	8	8	11	1.16606	1.68501	1.56701	1.375	0.459432	0.872855	1	0.985577	-0.0209596	1	1	0.993072	1.43788	1.75666
C02B8.5	frpr-1	1791	123	70	119	0.835864	0.796364	0.912759	1.21234	0.277789	0.682238	1	1.275	0.350497	0.634951	1	5	11	16	0.219328	0.697267	0.685951	3.2	1.67807	0.419827	1	1.04259	0.0601771	1	1	0.262397	0.875564	0.751514
C02B8.6	C02B8.6	1815	821	594	704	5.50545	6.66836	5.32845	1.07451	0.103679	0.790456	1	0.888889	-0.169925	0.682753	1	92	67	59	3.98228	4.19083	2.496	0.641304	-0.640919	0.367683	1	0.631197	-0.663837	0.363906	1	0.723334	0.628466	0.468429
C02B8.7	C02B8.7	159	0	0	0	0	0	0									0	0	0	0	0	0
C02B8.8	21ur-14363	21	0	0	0	0	0	0
C02B8.9	21ur-13239	21	0	0	0	0	0	0
C02C2.1	tyr-1	2056	1146	702	1021	6.78403	6.95702	6.82193	1.11641	0.158862	0.663995	1	1.09081	0.125402	0.754841	1	307	187	229	11.731	10.3257	8.55226	0.745928	-0.422891	0.338269	1	0.877772	-0.188082	0.723451	1	1.72921	1.48422	1.25364
C02C2.3	cup-4	1396	302	235	268	2.63298	3.42998	2.63727	1.11201	0.15317	0.759045	1	0.855319	-0.225465	0.661123	1	175	143	220	9.84857	11.6293	12.1006	1.25714	0.330149	0.499699	1	1.10274	0.141097	0.802969	1	3.74046	3.39048	4.5883
C02C2.4	C02C2.4	1827	763	438	650	5.08291	4.88478	4.88742	1.0675	0.0942426	0.812337	1	1.11301	0.154471	0.720995	1	30	17	34	1.29004	1.05636	1.42892	1.13333	0.180572	0.893617	1	1.43357	0.519609	0.662809	1	0.2538	0.216256	0.292368
C02C2.5	C02C2.5	1089	302	150	187	3.37525	2.80655	2.35895	0.775918	-0.366024	0.481194	1	0.935	-0.0969617	0.875703	1	5	5	9	0.360714	0.521248	0.634575	1.8	0.847997	0.783047	1	1.29021	0.367606	0.944221	1	0.10687	0.185726	0.269008
C02C6.1	dyn-1	3268	6240	3998	5361	23.2396	24.927	22.5356	1.07657	0.106442	0.739702	1	1.00569	0.00818616	0.982496	1	1255	936	1176	30.1705	32.5159	27.6308	0.937052	-0.0937993	0.774851	1	0.900574	-0.151084	0.723319	1	1.29823	1.30445	1.2261
C02C6.10	C02C6.10	140	0	0	0	0	0	0									0	0	1	0	0	0.548454			1	1			1	1
C02C6.11	C02C6.11	114	0	0	0	0	0	0									0	0	0	0	0	0
C02C6.12	C02C6.12	134	0	0	0	0	0	0									0	0	0	0	0	0
C02C6.2	olrn-1	2562	571	336	455	2.71258	2.6722	2.4397	0.998519	-0.00213829	1	1	1.01562	0.0223678	0.967556	1	32	23	33	0.981276	1.01918	0.989016	1.03125	0.0443941	1	1	1.02843	0.0404409	1	1	0.36175	0.381401	0.405384
C02C6.3	lron-3	1266	1572	999	1717	15.1128	16.0783	18.6312	1.36867	0.452775	0.190959	1	1.28904	0.366296	0.333297	1	145	101	251	8.99818	9.05712	15.2233	1.73103	0.791634	0.103098	1	1.78131	0.832941	0.129577	1	0.595401	0.563312	0.817085
C02C6.4	C02C6.4	124	0	0	0	0	0	0									0	1	0	0	0.915547	0					0		0.966097	1
C02C6.5	C02C6.5	131	0	0	0	0	0	0									0	0	0	0	0	0
C02C6.6	C02C6.6	203	0	1	0	0	0.100372	0					0		0.981655	1	0	0	0	0	0	0										0
C02C6.7	C02C6.7	112	0	0	0	0	0	0									0	0	0	0	0	0
C02C6.8	C02C6.8	276	0	0	0	0	0	0									0	1	0	0	0.411333	0					0		0.966097	1
C02C6.9	C02C6.9	134	0	0	0	0	0	0									0	0	0	0	0	0
C02D4.1	jud-4	932	165	101	139	2.15474	2.20808	2.04882	1.05563	0.0781048	0.908448	1	1.03218	0.0456921	0.959076	1	19	7	35	1.60162	0.852677	2.88351	1.84211	0.881356	0.458056	1	3.58392	1.84154	0.158727	1	0.743299	0.386162	1.4074
C02D4.10	C02D4.10	273	0	0	0	0	0	0									0	0	0	0	0	0
C02D4.11	C02D4.11	225	0	0	0	0	0	0									0	0	0	0	0	0
C02D4.12	C02D4.12	150	0	0	0	0	0	0									0	0	0	0	0	0
C02D4.13	C02D4.13	231	0	0	0	0	0	0									0	0	0	0	0	0
C02D4.14	C02D4.14	145	0	0	0	0	0	0									0	0	0	0	0	0
C02D4.15	C02D4.15	80	0	0	0	0	0	0									0	0	0	0	0	0
C02D4.16	C02D4.16	80	0	0	0	0	0	0									0	0	0	0	0	0
C02D4.2	ser-2	1650	183	107	103	1.34987	1.32132	0.857547	0.705289	-0.503713	0.425565	1	0.721963	-0.470004	0.491692	1	4	6	18	0.190457	0.412828	0.837639	4.5	2.16993	0.287752	1	2.15035	1.10457	0.537387	1	0.141092	0.312436	0.976786
C02D4.3	21ur-14233	21	0	0	0	0	0	0
C02D4.4	21ur-10341	21	0	0	1	0	0	0.654162			0.987654	1			1	1
C02D4.5	C02D4.5	121	1	0	0	0.100587	0	0	0		1	1					0	0	0	0	0	0									0
C02D4.6	C02D4.6	147	0	0	0	0	0	0									0	0	0	0	0	0
C02D4.7	C02D4.7	146	0	0	0	0	0	0									0	0	0	0	0	0
C02D4.8	C02D4.8	126	1	0	0	0.0965953	0	0	0		1	1					1	0	0	0.623519	0	0	0		1	1					6.45497
C02D4.9	C02D4.9	143	0	0	0	0	0	0									0	0	0	0	0	0
C02D4.t1	C02D4.t1	74	0	0	0	0	0	0									0	0	0	0	0	0
C02D5.1	acdh-6	1227	590	306	293	5.8524	5.08143	3.28041	0.622295	-0.684328	0.117759	1	0.718137	-0.477668	0.323068	1	49	59	56	3.13742	5.45896	3.50439	1.14286	0.192645	0.837284	1	0.680337	-0.555679	0.466908	1	0.536091	1.0743	1.06828
C02D5.2	C02D5.2	1185	533	297	395	5.47438	5.10678	4.57913	0.928648	-0.106797	0.807749	1	0.997475	-0.00364778	1	1	38	21	34	2.51933	2.01189	2.20307	0.894737	-0.160465	0.899936	1	1.16051	0.214754	0.874937	1	0.460204	0.393964	0.481112
C02D5.3	gsto-2	929	8	5	5	0.104809	0.109664	0.0739365	0.783179	-0.352586	0.968031	1	0.75	-0.415037	0.967274	1	4	4	8	0.338271	0.488817	0.661215	2	1	0.768735	1	1.43357	0.519609	0.909449	1	3.22748	4.45742	8.94302
C02D5.4	C02D5.4	871	5715	2832	4442	79.8591	66.2497	70.0592	0.973965	-0.0380582	0.906594	1	1.17638	0.234351	0.509983	1	1136	851	1046	102.466	110.921	92.2109	0.920775	-0.11908	0.719552	1	0.881028	-0.182739	0.670355	1	1.28309	1.67429	1.31619
C02D5.5	C02D5.5	140	0	0	0	0	0	0									0	0	0	0	0	0
C02E11.1	nra-4	3632	13324	7200	12996	44.6493	40.392	49.1551	1.22224	0.289526	0.356649	1	1.35375	0.436961	0.207713	1	2662	1801	2990	57.5815	56.295	63.2112	1.12322	0.167635	0.580266	1	1.19	0.250956	0.542421	1	1.28964	1.39372	1.28595
C02E7.1	catp-2	3153	21	8	0	0.0810628	0.0516982	0	0		0.0940785	1	0		0.273732	1	6	1	5	0.149502	0.0360063	0.121763	0.833333	-0.263034	1	1	3.58392	1.84154	0.756398	1	1.84428	0.696471
C02E7.10	C02E7.10	1023	15	1	2	0.17846	0.0199174	0.0268571	0.167078	-2.5814	0.41599	1	1.5	0.584963	1	1	5	5	1	0.383985	0.554877	0.0750573	0.2	-2.32193	0.694834	1	0.143357	-2.80232	0.505359	1	2.15166	27.8589	2.79469
C02E7.11	str-213	1056	0	0	0	0	0	0									0	1	0	0	0.107507	0					0		0.966097	1
C02E7.12	str-212	1032	0	0	0	0	0	0									0	1	6	0	0.110008	0.446416			0.447595	1	4.3007	2.10457	0.668101	1
C02E7.13	str-211	1050	2	3	2	0.0231829	0.0582158	0.0261665	1.25309	0.325486	1	1	0.5	-1	0.932138	1	0	1	3	0	0.108122	0.219382			0.746857	1	2.15035	1.10457	0.960842	1	0	1.85726	8.38408
C02E7.15	21ur-15266	21	0	0	0	0	0	0
C02E7.16	C02E7.16	150	0	0	0	0	0	0									0	0	0	0	0	0
C02E7.17	C02E7.17	146	2	0	0	0.166726	0	0	0		0.932644	1					0	0	1	0	0	0.525915			1	1			1	1	0
C02E7.2	srh-21	1220	8	3	7	0.0798098	0.0501038	0.0788211	1.09645	0.132841	1	1	1.75	0.807355	0.884305	1	1	0	1	0.0643963	0	0.0629374	1	0	1	1			1	1	0.806871	0	0.798484
C02E7.3	srh-20	1002	13	3	5	0.157907	0.0610046	0.0685499	0.481956	-1.05303	0.72574	1	1.25	0.321928	1	1	1	0	0	0.0784066	0	0	0		1	1					0.496536	0	0
C02E7.4	srh-22	990	3	0	1	0.0368818	0	0.0138762	0.417695	-1.25948	0.955483	1			1	1	0	0	0	0	0	0									0		0
C02E7.5	srh-23	1086	3	1	2	0.0336216	0.018762	0.0252991	0.835391	-0.259477	1	1	1.5	0.584963	1	1	0	0	2	0	0	0.141406			0.873073	1			0.907149	1	0	0	5.58939
C02E7.6	C02E7.6	319	5346	2381	3422	203.969	152.082	147.365	0.802107	-0.318134	0.32633	1	1.07791	0.108235	0.763816	1	1821	1076	1882	448.477	382.934	452.999	1.0335	0.0475357	0.880456	1	1.2537	0.326197	0.436636	1	2.19875	2.51794	3.074
C02E7.7	C02E7.7	301	4930	2428	3079	199.346	164.358	140.523	0.782607	-0.35364	0.277337	1	0.951091	-0.0723441	0.840986	1	1578	1020	1558	411.871	384.712	397.438	0.987326	-0.018402	0.955797	1	1.09485	0.130735	0.758122	1	2.06611	2.34069	2.82828
C02E7.8	C02E7.8	261	0	0	0	0	0	0									0	0	0	0	0	0
C02E7.9	str-205	1038	0	0	0	0	0	0									2	1	0	0.151375	0.109372	0	0		0.873073	1	0		0.966097	1
C02F12.1	tsp-17	1166	29	27	21	0.302709	0.471818	0.247415	0.907407	-0.140178	0.952855	1	0.583333	-0.777608	0.570997	1	2	3	3	0.134757	0.292096	0.197556	1.5	0.584963	1	1	0.716783	-0.480391	1	1	0.44517	0.619086	0.798484
C02F12.10	ceh-63	790	50	29	48	0.770317	0.747963	0.834677	1.20296	0.266592	0.804832	1	1.24138	0.311944	0.793169	1	5	11	5	0.497237	1.58077	0.485972	1	0	1	1	0.325811	-1.61789	0.420989	1	0.645497	2.11343	0.582228
C02F12.11	21ur-14380	21	0	0	0	0	0	0
C02F12.12	21ur-15048	21	0	0	0	0	0	0
C02F12.3	snet-1	692	1093	636	778	19.2239	18.7266	15.4446	0.89195	-0.164965	0.660153	1	0.917453	-0.124294	0.762781	1	90	64	91	10.2178	10.4997	10.0973	1.01111	0.0159415	1	1	1.01918	0.0274034	0.991581	1	0.531516	0.560681	0.653771
C02F12.4	tag-52	2211	2128	1235	1534	11.7141	11.3812	9.53106	0.903306	-0.146714	0.67005	1	0.931579	-0.10225	0.787137	1	199	145	173	7.07106	7.44529	6.00794	0.869347	-0.201996	0.690224	1	0.855197	-0.225672	0.689524	1	0.603637	0.654176	0.630354
C02F12.5	C02F12.5	652	364	182	399	6.79485	5.68765	8.40678	1.37358	0.457936	0.307087	1	1.64423	0.717413	0.148067	1	65	18	65	7.83224	3.1342	7.65481	1	0	1	1	2.58838	1.37205	0.134524	1	1.15267	0.551054	0.910551
C02F12.7	tag-278	3696	1120	656	734	3.68818	3.61644	2.72815	0.821219	-0.284161	0.44815	1	0.839177	-0.252953	0.536678	1	74	54	147	1.57297	1.65869	3.05389	1.98649	0.990219	0.101042	1	1.95124	0.964394	0.134781	1	0.426489	0.458652	1.1194
C02F12.8	C02F12.8	2232	1531	919	1238	8.34848	8.38939	7.61958	1.01327	0.0190229	0.959141	1	1.01034	0.014837	0.972492	1	344	287	266	12.1083	14.5979	9.15074	0.773256	-0.370982	0.38353	1	0.664336	-0.590016	0.228946	1	1.45037	1.74004	1.20095
C02F12.9	C02F12.9	801	7	8	8	0.106363	0.203501	0.137202	1.4321	0.518131	0.900419	1	0.75	-0.415037	0.918663	1	1	1	2	0.0980817	0.141733	0.191719	2	1	1	1	1.43357	0.519609	1	1	0.922138	0.696471	1.39735
C02F12.t1	C02F12.t1	73	0	0	0	0	0	0									0	0	0	0	0	0
C02F4.1	ced-5	5683	8913	5536	7540	19.0885	19.8485	18.2263	1.06006	0.0841393	0.790753	1	1.0215	0.0306831	0.930723	1	528	352	504	7.29922	7.03181	6.8096	0.954545	-0.0671142	0.862093	1	1.0263	0.0374571	0.941676	1	0.382388	0.354274	0.373614
C02F4.10	C02F4.10	262	4	0	0	0.185817	0	0	0		0.758641	1					0	0	0	0	0	0									0
C02F4.11	C02F4.11	279	0	0	3	0	0	0.147714			0.752864	1			0.838152	1	0	0	0	0	0	0											0
C02F4.2	tax-6	3021	8294	4765	6296	33.4149	32.1382	28.6298	0.951222	-0.0721466	0.820987	1	0.990976	-0.0130782	0.970458	1	769	480	900	19.9984	18.0382	22.875	1.17035	0.226941	0.508102	1	1.34397	0.426499	0.333504	1	0.598489	0.56127	0.798991
C02F4.4	C02F4.4	897	495	258	195	6.71644	5.86052	2.98639	0.49364	-1.01847	0.0306499	0.893396	0.56686	-0.818934	0.114785	1	53	37	39	4.64199	4.68286	3.33842	0.735849	-0.442518	0.6312	1	0.755528	-0.404442	0.668097	1	0.691138	0.799052	1.11788
C02F4.5	C02F4.5	216	0	0	0	0	0	0									0	0	2	0	0	0.710959			0.873073	1			0.907149	1
C02F4.6	21ur-13033	21	0	0	0	0	0	0
C02F4.7	21ur-15121	21	0	0	0	0	0	0
C02F4.8	21ur-15302	21	0	0	0	0	0	0
C02F4.9	C02F4.9	111	0	0	0	0	0	0									0	0	0	0	0	0
C02F5.1	knl-1	3412	11940	7575	10066	42.5914	45.2358	40.5277	1.05641	0.0791736	0.801582	1	0.996634	-0.00486479	0.988849	1	1356	1087	1248	31.2227	36.1679	28.085	0.920354	-0.119739	0.712007	1	0.822949	-0.281125	0.506162	1	0.733077	0.79954	0.692982
C02F5.10	C02F5.10	495	544	305	439	13.3758	12.5546	12.1833	1.01122	0.0161002	0.974874	1	1.07951	0.110374	0.816599	1	43	27	41	6.8247	6.19243	6.35986	0.953488	-0.0687128	0.969202	1	1.08845	0.122273	0.933421	1	0.510227	0.493239	0.522015
C02F5.11	tsp-2	792	64	44	21	0.983515	1.13197	0.364249	0.411169	-1.2822	0.250966	1	0.357955	-1.48215	0.190756	1	4	2	2	0.396785	0.286686	0.193898	0.5	-1	0.901506	1	0.716783	-0.480391	1	1	0.403436	0.253262	0.532322
C02F5.12	C02F5.12	1343	713	391	582	6.4616	5.93212	5.95321	1.02286	0.032603	0.938653	1	1.11637	0.158813	0.719526	1	30	32	22	1.75495	2.70506	1.25781	0.733333	-0.447459	0.72764	1	0.492788	-1.02096	0.324512	1	0.271598	0.456002	0.211283
C02F5.13	C02F5.13	799	2361	1582	1702	35.9646	40.343	29.2629	0.903326	-0.146681	0.667082	1	0.80689	-0.309556	0.404096	1	78	80	68	7.66952	11.367	6.53478	0.871795	-0.197939	0.798002	1	0.609266	-0.714856	0.298485	1	0.213252	0.281758	0.223313
C02F5.14	C02F5.14	489	914	457	717	22.7491	19.0422	20.1426	0.983001	-0.0247351	0.951981	1	1.1767	0.234741	0.579926	1	86	49	99	13.8169	11.376	15.5452	1.15116	0.203092	0.766378	1	1.44819	0.534256	0.455816	1	0.60736	0.597411	0.771756
C02F5.2	C02F5.2	418	332	146	287	9.66692	7.11681	9.43214	1.08324	0.115353	0.814389	1	1.47432	0.560045	0.298532	1	37	18	41	6.95418	4.88876	7.53141	1.10811	0.148099	0.904063	1	1.63267	0.707236	0.510335	1	0.719379	0.686931	0.798484
C02F5.3	C02F5.3	1225	6156	3857	5575	61.163	64.1538	62.5192	1.13482	0.182464	0.568596	1	1.08407	0.116455	0.741453	1	814	611	800	52.2046	56.6249	50.1444	0.982801	-0.0250288	0.945794	1	0.938505	-0.0915636	0.836703	1	0.853532	0.882642	0.802064
C02F5.4	cids-1	1120	5091	3040	4246	55.3237	55.305	52.0795	1.0451	0.0636412	0.844098	1	1.04753	0.0669955	0.851369	1	378	280	364	26.5152	28.382	24.9547	0.962963	-0.0544478	0.899123	1	0.931818	-0.10188	0.837403	1	0.479273	0.513189	0.479165
C02F5.5	C02F5.5	637	2082	1136	2045	39.7803	36.3369	44.102	1.23082	0.299617	0.376949	1	1.35013	0.433101	0.24622	1	241	154	320	29.7234	27.4463	38.5726	1.3278	0.409039	0.347929	1	1.48942	0.57475	0.262431	1	0.747189	0.755328	0.874623
C02F5.6	henn-1	1425	2307	1584	2094	19.7042	22.649	20.1867	1.13739	0.185729	0.582301	1	0.991477	-0.0123484	0.97459	1	317	227	289	17.4769	18.0848	15.5723	0.911672	-0.133413	0.75958	1	0.912557	-0.132014	0.797191	1	0.886964	0.79848	0.77141
C02F5.7	C02F5.7	2881	2262	1376	1904	9.55599	9.7316	9.0788	1.05476	0.0769205	0.821494	1	1.03779	0.0535155	0.887427	1	89	56	49	2.42699	2.20672	1.30593	0.550562	-0.861024	0.24379	1	0.627185	-0.673036	0.391317	1	0.253975	0.226758	0.143844
C02F5.8	tsp-1	905	71	42	17	0.954852	0.945605	0.258051	0.300035	-1.7368	0.119909	1	0.303571	-1.71989	0.148584	1	9	2	5	0.781294	0.25089	0.424219	0.555556	-0.847997	0.783047	1	1.79196	0.841537	0.908131	1	0.818235	0.265322	1.64394
C02F5.9	pbs-6	883	12818	7890	12756	176.679	182.065	198.453	1.24703	0.318491	0.310874	1	1.21255	0.278041	0.422243	1	3232	2373	3637	287.562	305.098	316.265	1.12531	0.170322	0.570148	1	1.09858	0.135646	0.740991	1	1.62759	1.67577	1.59365
C02G6.1	C02G6.1	3036	709	349	416	2.84231	2.34225	1.88233	0.735238	-0.443716	0.281428	1	0.893983	-0.161681	0.727223	1	7	6	12	0.181141	0.224363	0.303493	1.71429	0.777608	0.747091	1	1.43357	0.519609	0.846021	1	0.0637303	0.0957898	0.161232
C02G6.2	C02G6.2	2451	114	65	181	0.566093	0.540355	1.01447	1.98955	0.992442	0.102648	1	2.08846	1.06244	0.108298	1	3	3	6	0.0961609	0.138957	0.187965	2	1	0.82765	1	1.43357	0.519609	0.951209	1	0.169868	0.257159	0.185283
C02G6.3	C02G6.3	450	64	52	44	1.73099	2.35451	1.34321	0.861497	-0.215082	0.840287	1	0.634615	-0.656046	0.493457	1	10	4	13	1.74585	1.00914	2.21819	1.3	0.378512	0.883229	1	2.32955	1.22005	0.591851	1	1.00859	0.428598	1.65141
C02G6.4	21ur-13560	21	0	0	0	0	0	0
C02G6.5	C02G6.5	150	0	0	0	0	0	0									0	0	0	0	0	0
C02H6.1	C02H6.1	1005	7	7	2	0.0847731	0.141919	0.0273381	0.358025	-1.48187	0.786496	1	0.214286	-2.22239	0.579186	1	0	0	2	0	0	0.152803			0.873073	1			0.907149	1	0	0	5.58939
C02H6.2	fbxa-105	1125	487	265	267	5.26869	4.79957	3.26034	0.68701	-0.541596	0.234036	1	0.75566	-0.40419	0.418859	1	36	21	27	2.51403	2.11919	1.84281	0.75	-0.415037	0.718367	1	0.921578	-0.117821	0.956519	1	0.477164	0.441537	0.565219
C02H7.1	dyf-11	1691	39	36	50	0.280703	0.433778	0.406192	1.60652	0.68394	0.51533	1	1.04167	0.0588937	0.981243	1	7	1	8	0.325218	0.0671365	0.363258	1.14286	0.192645	1	1	5.73427	2.51961	0.517253	1	1.15858	0.154771	0.894302
C02H7.2	npr-19	1435	42	28	21	0.356224	0.397571	0.201035	0.626543	-0.674514	0.609057	1	0.5625	-0.830075	0.538362	1	7	0	7	0.383236	0	0.374554	1	0	1	1			0.396947	1	1.07583	0	1.86313
C02H7.3	aex-3	4574	1120	628	875	2.98022	2.79752	2.62795	0.978974	-0.0306579	0.936881	1	1.04498	0.063481	0.878981	1	116	66	97	1.99243	1.63814	1.62834	0.836207	-0.258068	0.682036	1	1.05345	0.0751275	0.932366	1	0.66855	0.585568	0.619623
C02H7.4	C02H7.4	82	0	0	0	0	0	0									0	0	0	0	0	0
C02H7.5	C02H7.5	137	0	0	0	0	0	0									0	0	0	0	0	0
C03A3.1	C03A3.1	1168	151	96	129	1.57348	1.6747	1.51723	1.07052	0.0983084	0.886245	1	1.00781	0.0112273	1	1	26	15	26	1.74884	1.45798	1.70922	1	0	1	1	1.24242	0.313158	0.837091	1	1.11145	0.870589	1.12654
C03A3.2	C03A3.2	1978	5158	2776	4186	31.7381	28.5958	29.0722	1.01695	0.0242465	0.940663	1	1.13094	0.177527	0.618493	1	384	243	410	15.252	13.947	15.9157	1.06771	0.0945176	0.816833	1	1.20939	0.274276	0.572429	1	0.480556	0.487731	0.547455
C03A3.3	C03A3.3	872	14	16	10	0.195406	0.373863	0.157539	0.895062	-0.159941	0.986441	1	0.46875	-1.09311	0.572953	1	1	1	3	0.0900957	0.130192	0.264164	3	1.58496	0.889655	1	2.15035	1.10457	0.960842	1	0.461069	0.348236	1.67682
C03A3.4	C03A3.4	224	0	0	0	0	0	0									0	0	0	0	0	0
C03A3.5	C03A3.5	117	0	0	0	0	0	0									0	0	0	0	0	0
C03A3.6	C03A3.6	173	0	0	0	0	0	0									0	0	0	0	0	0
C03A3.7	C03A3.7	200	0	0	0	0	0	0									0	0	0	0	0	0
C03A3.8	C03A3.8	92	0	0	0	0	0	0									0	0	0	0	0	0
C03A3.t1	C03A3.t1	73	0	0	0	0	0	0									0	0	0	0	0	0
C03A7.10	srt-65	944	11	11	15	0.141823	0.237427	0.218285	1.70875	0.772945	0.725695	1	1.02273	0.0324215	1	1	0	1	4	0	0.120263	0.325354			0.632657	1	2.86713	1.51961	0.853807	1	0	0.506525	1.4905
C03A7.11	ugt-51	1657	784	345	635	5.75864	4.24234	5.26448	1.01494	0.0213889	0.960176	1	1.38043	0.465123	0.288081	1	103	96	84	4.88354	6.57735	3.89247	0.815534	-0.294183	0.657528	1	0.627185	-0.673036	0.296354	1	0.848038	1.55041	0.739383
C03A7.12	C03A7.12	921	604	303	470	7.98185	6.70335	7.0104	0.975084	-0.0364019	0.93496	1	1.16337	0.218305	0.637382	1	0	1	0	0	0.123266	0					0		0.966097	1	0	0.0183887	0
C03A7.13	C03A7.13	954	363	166	260	4.6311	3.54543	3.74395	0.897527	-0.155972	0.749216	1	1.1747	0.232291	0.671221	1	19	10	14	1.56468	1.19002	1.1268	0.736842	-0.440573	0.803583	1	1.0035	0.00503559	1	1	0.337863	0.335649	0.300967
C03A7.14	abu-8	1525	1448	1031	1043	11.5565	13.7752	9.39548	0.902603	-0.147837	0.681247	1	0.758729	-0.398343	0.303655	1	138	90	165	7.10935	6.7	8.30774	1.19565	0.257798	0.635099	1	1.3141	0.394078	0.511152	1	0.615183	0.486382	0.884227
C03A7.15	C03A7.15	147	0	0	0	0	0	0									0	0	0	0	0	0
C03A7.2	C03A7.2	984	7	4	19	0.0865823	0.0828274	0.265255	3.40123	1.76606	0.389308	1	3.5625	1.83289	0.428994	1	4	4	4	0.319364	0.461495	0.312129	1	0	1	1	0.716783	-0.480391	0.963838	1	3.68855	5.57177	1.17671
C03A7.3	srw-140	1140	4	1	2	0.0427053	0.0178733	0.0241007	0.626543	-0.674514	0.976455	1	1.5	0.584963	1	1	0	0	2	0	0	0.134708			0.873073	1			0.907149	1	0	0	5.58939
C03A7.4	abu-15	1228	696	390	567	6.89822	6.47106	6.34292	1.02083	0.0297473	0.944791	1	1.09038	0.124837	0.779665	1	62	30	85	3.96656	2.77348	5.31483	1.37097	0.455195	0.531469	1	2.03089	1.02211	0.19567	1	0.575012	0.428598	0.837915
C03A7.5	srx-38	885	19	9	7	0.261298	0.207209	0.108657	0.461663	-1.11509	0.62181	1	0.583333	-0.777608	0.794083	1	7	11	38	0.621406	1.41108	3.29692	5.42857	2.44057	0.071864	1	2.47616	1.3081	0.266672	1	2.37815	6.80994	30.3424
C03A7.6	srx-39	873	3	2	1	0.0418247	0.0466793	0.0157359	0.417695	-1.25948	0.955483	1	0.375	-1.41504	0.95384	1	0	0	4	0	0	0.351815			0.632657	1			0.66158	1	0	0	22.3575
C03A7.7	abu-6	1243	496	384	427	4.85665	6.29461	4.71912	1.07877	0.109382	0.802428	1	0.833984	-0.261908	0.563182	1	30	17	51	1.89614	1.55267	3.15041	1.7	0.765535	0.424754	1	2.15035	1.10457	0.267458	1	0.390421	0.246667	0.667585
C03A7.8	abu-7	1317	588	456	469	5.43398	7.05485	4.89206	0.999486	-0.000742318	1	1	0.771382	-0.374483	0.393341	1	29	21	45	1.72995	1.81024	2.62359	1.55172	0.633872	0.53185	1	1.53596	0.619144	0.544028	1	0.318357	0.256595	0.536295
C03A7.9	srt-64	1061	9	9	10	0.103241	0.172837	0.129476	1.39232	0.477489	0.885388	1	0.833333	-0.263034	0.957758	1	1	2	5	0.0740466	0.214002	0.361846	5	2.32193	0.694834	1	1.79196	0.841537	0.908131	1	0.717219	1.23817	2.79469
C03B1.1	C03B1.1	894	0	1	1	0	0.0227914	0.0153662			0.987654	1	0.75	-0.415037	1	1	1	0	1	0.0878786	0	0.0858877	1	0	1	1			1	1		0	5.58939
C03B1.10	C03B1.10	159	0	1	1	0	0.128148	0.0863987			0.987654	1	0.75	-0.415037	1	1	0	0	0	0	0	0										0	0
C03B1.12	lmp-1	1069	13996	7617	9698	159.35	145.183	124.626	0.868279	-0.203769	0.517456	1	0.954904	-0.0665731	0.847782	1	3282	1930	2211	241.202	204.966	158.811	0.673675	-0.569876	0.0607874	1	0.821144	-0.284293	0.49065	1	1.51366	1.41178	1.2743
C03B1.13	C03B1.13	1446	961	586	1137	8.08875	8.25731	10.8018	1.48258	0.56811	0.120112	1	1.4552	0.541222	0.175072	1	51	36	87	2.77091	2.82642	4.61976	1.70588	0.770518	0.29731	1	1.73223	0.792627	0.301085	1	0.342563	0.342293	0.427684
C03B1.14	C03B1.14	844	683	362	445	9.84928	8.73927	7.24306	0.816433	-0.292594	0.477542	1	0.921961	-0.117222	0.799571	1	94	51	53	8.74996	6.86009	4.82172	0.56383	-0.826668	0.249582	1	0.744892	-0.424896	0.600002	1	0.888385	0.784973	0.665702
C03B1.15	21ur-12998	21	0	0	0	0	0	0
C03B1.16	C03B1.16	89	0	0	0	0	0	0									0	0	0	0	0	0
C03B1.2	C03B1.2	843	14	12	15	0.202128	0.290043	0.244438	1.34259	0.425022	0.854632	1	0.9375	-0.0931094	1	1	2	3	7	0.18639	0.404014	0.637586	3.5	1.80735	0.65158	1	1.67249	0.742001	0.868735	1	0.922138	1.39294	2.60838
C03B1.3	C03B1.3	350	0	0	0	0	0	0									0	0	0	0	0	0
C03B1.4	C03B1.4	762	2	0	1	0.0319449	0	0.0180281	0.626543	-0.674514	1	1			1	1	1	4	10	0.103102	0.595947	1.00766	10	3.32193	0.353396	1	1.79196	0.841537	0.769145	1	3.22748		55.8939
C03B1.5	C03B1.5	1407	81	47	49	0.700676	0.680633	0.478417	0.75804	-0.399654	0.660778	1	0.781915	-0.354917	0.723098	1	3	2	7	0.167513	0.161376	0.382008	2.33333	1.22239	0.751021	1	2.50874	1.32696	0.738123	1	0.239073	0.237097	0.798484
C03B1.6	C03B1.6	798	2	9	21	0.0305038	0.229799	0.361511	13.1574	3.7178	0.120581	1	1.75	0.807355	0.681678	1	7	4	14	0.689153	0.569062	1.34708	2	1	0.640622	1	2.50874	1.32696	0.540862	1	22.5924	2.47634	3.72626
C03B1.7	C03B1.7	2600	1126	647	1146	5.27098	5.07037	6.05502	1.27534	0.350886	0.33198	1	1.32844	0.409732	0.301546	1	65	39	72	1.96409	1.70292	2.12632	1.10769	0.147557	0.859601	1	1.32329	0.404132	0.620066	1	0.372623	0.335856	0.351166
C03B1.9	C03B1.9	618	3	5	4	0.0590825	0.164851	0.0889152	1.67078	0.740523	0.939494	1	0.6	-0.736966	0.898664	1	2	1	6	0.254251	0.183702	0.745472	3	1.58496	0.727958	1	4.3007	2.10457	0.668101	1	4.30331	1.11435	8.38408
C03B1.t1	sup-7	72	0	0	0	0	0	0									0	0	0	0	0	0
C03B8.2	C03B8.2	662	414	259	454	7.61147	7.9717	9.42112	1.37416	0.458547	0.290337	1	1.31467	0.394703	0.400623	1	1	2	8	0.118676	0.342984	0.927899	8	3	0.466633	1	2.86713	1.51961	0.663539	1	0.0155917	0.0430253	0.0984914
C03B8.3	C03B8.3	799	638	356	565	9.71852	9.07846	9.71418	1.10971	0.15018	0.712193	1	1.19031	0.251336	0.57176	1	34	34	54	3.34312	4.83097	5.18938	1.58824	0.667425	0.469695	1	1.13842	0.187033	0.85395	1	0.343995	0.532135	0.534207
C03B8.4	lin-13	7238	14527	8948	12054	24.4278	25.1893	22.878	1.03977	0.0562611	0.85783	1	1.01034	0.0148373	0.96644	1	1676	1225	1397	18.1918	19.2141	14.8199	0.833532	-0.26269	0.407827	1	0.817425	-0.290841	0.488876	1	0.744719	0.762787	0.647783
C03B8.5	C03B8.5	150	0	0	0	0	0	0									9	17	2	4.71381	12.8665	1.02378	0.222222	-2.16993	0.518189	1	0.0843274	-3.56785	0.0621731	1
C03B8.6	C03B8.6	63	0	0	0	0	0	0									0	0	1	0	0	1.21879			1	1			1	1
C03C10.1	kin-19	1903	32560	21330	31125	208.244	228.382	224.686	1.19786	0.260459	0.402639	1	1.09441	0.130152	0.704734	1	5605	3931	5220	231.397	234.513	210.62	0.931311	-0.102665	0.727601	1	0.951821	-0.0712378	0.860327	1	1.11118	1.02685	0.9374
C03C10.10	C03C10.10	148	0	0	0	0	0	0									0	0	0	0	0	0
C03C10.11	C03C10.11	141	0	0	0	0	0	0									0	0	0	0	0	0
C03C10.12	C03C10.12	146	0	0	0	0	0	0									0	0	0	0	0	0
C03C10.2	C03C10.2	1075	437	213	395	4.94765	4.0372	5.0477	1.13265	0.179705	0.685611	1	1.39085	0.475962	0.330132	1	14	9	16	1.02315	0.950465	1.14283	1.14286	0.192645	0.948285	1	1.27428	0.349684	0.879103	1	0.206795	0.235427	0.226405
C03C10.3	rnr-2	1392	37174	23240	27552	325.032	340.178	271.906	0.928742	-0.106651	0.731942	1	0.889157	-0.169491	0.621053	1	2468	1798	1826	139.292	146.64	100.723	0.73987	-0.434656	0.158883	1	0.727946	-0.458097	0.269049	1	0.428549	0.431069	0.370435
C03C10.4	C03C10.4	967	7665	4629	6383	96.4744	97.5371	90.6782	1.0435	0.0614348	0.847148	1	1.03419	0.0484966	0.89075	1	240	153	210	19.4987	17.9625	16.6748	0.875	-0.192645	0.684604	1	0.98382	-0.0235336	0.976361	1	0.202113	0.184161	0.18389
C03C10.5	C03C10.5	207	9	6	1	0.529174	0.590595	0.0663643	0.139232	-2.84444	0.570165	1	0.125	-3	0.552076	1	0	0	0	0	0	0									0	0	0
C03C10.7	C03C10.7	796	6	8	11	0.0917412	0.204779	0.189838	2.29733	1.19996	0.671443	1	1.03125	0.0443941	1	1	0	2	1	0	0.285246	0.0964618			1	1	0.358392	-1.48039	0.921791	1	0	1.39294	0.508126
C03C10.8	21ur-10102	21	0	0	0	0	0	0
C03C10.9	C03C10.9	135	3	0	2	0.270467	0	0.203517	0.835391	-0.259477	1	1			0.932283	1	0	1	0	0	0.840947	0					0		0.966097	1	0		0
C03C11.1	C03C11.1	669	986	554	1004	17.9381	16.873	20.6164	1.27596	0.351586	0.340121	1	1.35921	0.442764	0.273573	1	76	63	114	8.92499	10.691	13.0842	1.5	0.584963	0.363582	1	1.29704	0.375219	0.579756	1	0.497543	0.633613	0.634651
C03C11.2	fog-3	979	249	138	210	3.09559	2.87214	2.94674	1.05682	0.0797295	0.887004	1	1.1413	0.190684	0.747096	1	31	20	44	2.48771	2.31926	3.45095	1.41935	0.505235	0.620681	1	1.57692	0.657112	0.524915	1	0.803631	0.807503	1.17111
C03C11.3	21ur-9589	21	0	0	0	0	0	0
C03C11.4	21ur-11603	21	0	0	0	0	0	0
C03C11.5	C03C11.5	205	0	0	0	0	0	0									0	0	0	0	0	0
C03C11.6	C03C11.6	221	0	0	0	0	0	0									0	0	0	0	0	0
C03C11.7	C03C11.7	146	0	0	2	0	0	0.188184			0.870408	1			0.932283	1	0	0	0	0	0	0											0
C03C11.8	C03C11.8	332	1	0	0	0.0366596	0	0	0		1	1					0	0	0	0	0	0									0
C03D6.1	C03D6.1	1023	322	235	288	3.83095	4.6806	3.86742	1.12077	0.164494	0.735705	1	0.919149	-0.121629	0.815067	1	52	35	58	3.99345	3.88414	4.35332	1.11538	0.157541	0.867562	1	1.18781	0.248307	0.790175	1	1.04242	0.829838	1.12564
C03D6.3	cel-1	2156	5548	3495	4938	31.3194	33.0299	31.4635	1.11531	0.157445	0.624198	1	1.05966	0.0835969	0.813779	1	451	327	454	16.4342	17.2187	16.1687	1.00665	0.00956486	0.986638	1	0.995167	-0.00698958	0.994027	1	0.524728	0.521307	0.513888
C03D6.4	npp-14	4570	17064	10348	14789	45.4455	46.137	44.4557	1.08602	0.119055	0.703782	1	1.07187	0.100135	0.772207	1	1695	1334	1455	29.139	33.1392	24.4464	0.858407	-0.220266	0.486806	1	0.781799	-0.355131	0.396531	1	0.641184	0.718278	0.549906
C03D6.5	asfl-1	984	5168	3435	4516	63.9225	71.128	63.0468	1.095	0.130925	0.684738	1	0.986026	-0.0203021	0.954684	1	252	194	202	20.1199	22.3825	15.7625	0.801587	-0.319068	0.494412	1	0.746341	-0.422093	0.421869	1	0.314755	0.314679	0.250012
C03D6.6	lab-1	650	3690	2285	2892	69.0938	71.6278	61.1209	0.982094	-0.0260673	0.937867	1	0.949234	-0.0751641	0.835411	1	244	172	192	29.4915	30.0412	22.6807	0.786885	-0.345775	0.464375	1	0.80013	-0.321693	0.550664	1	0.426833	0.419407	0.37108
C03D6.8	rpl-24.2	595	7135	4472	6584	145.95	153.142	152.012	1.15632	0.209537	0.510561	1	1.1042	0.143007	0.683767	1	1050	739	1096	138.641	141.003	141.437	1.04381	0.0618585	0.85389	1	1.06305	0.0882103	0.840233	1	0.949925	0.920738	0.930432
C03E10.1	C03E10.1	894	0	0	0	0	0	0									0	0	1	0	0	0.0858877			1	1			1	1
C03E10.3	C03E10.3	1033	150	81	81	1.76733	1.59769	1.07718	0.676667	-0.563483	0.414259	1	0.75	-0.415037	0.588377	1	3	2	3	0.228161	0.219802	0.222992	1	0	1	1	1.07517	0.104571	1	1	0.129099	0.137575	0.207014
C03E10.4	gly-20	1883	11409	6647	8700	73.7435	71.9257	63.4707	0.955548	-0.0655991	0.835718	1	0.981646	-0.0267255	0.938789	1	203	142	134	8.46966	8.56131	5.46416	0.660099	-0.599247	0.243168	1	0.676401	-0.564049	0.322708	1	0.114853	0.11903	0.0860894
C03E10.5	clec-223	3196	871	404	1866	3.31694	2.57563	8.02065	2.68457	1.42469	6.77516e-05	0.0104027	3.46411	1.79248	6.95408e-06	0.000928587	212	182	863	5.21134	6.46498	20.7335	4.07075	2.0253	1.42049e-07	9.15241e-05	3.39881	1.76503	0.000165309	0.0467802	1.57113	2.51006	2.58502
C03E10.6	clec-222	829	472	202	396	6.92969	4.96485	6.56214	1.05132	0.0721995	0.873054	1	1.4703	0.556108	0.257464	1	139	119	141	13.1729	16.2965	13.0597	1.01439	0.0206103	0.984708	1	0.849298	-0.235658	0.693324	1	1.90093	3.28238	1.99016
C03E10.7	21ur-15168	21	0	0	0	0	0	0
C03E10.8	C03E10.8	143	1	1	0	0.0851119	0.142486	0	0		1	1	0		0.981655	1	0	0	0	0	0	0									0	0
C03E10.9	C03E10.9	147	0	0	0	0	0	0									0	0	0	0	0	0
C03F11.1	kcnl-3	1416	68	48	30	0.584483	0.690696	0.291047	0.552832	-0.855086	0.406995	1	0.46875	-1.09311	0.293042	1	9	1	7	0.499344	0.080175	0.37958	0.777778	-0.36257	0.931459	1	5.01748	2.32696	0.588539	1	0.854334	0.116079	1.30419
C03F11.2	C03F11.2	1089	116	78	109	1.29645	1.4594	1.375	1.17747	0.235689	0.738926	1	1.04808	0.0677446	0.941844	1	3	3	14	0.216428	0.312749	0.987117	4.66667	2.22239	0.360207	1	3.34499	1.742	0.441045	1	0.166939	0.214299	0.717903
C03F11.3	scav-1	1792	5845	2976	5783	39.6984	33.8379	44.3322	1.23979	0.310101	0.332739	1	1.45741	0.543406	0.124591	1	514	247	525	22.5344	15.6481	22.4952	1.0214	0.0305491	0.940124	1	1.52353	0.607415	0.198073	1	0.56764	0.462442	0.507423
C03F11.4	C03F11.4	1521	836	523	647	6.68965	7.00618	5.84359	0.969793	-0.0442513	0.91292	1	0.92782	-0.108083	0.800169	1	53	46	56	2.73758	3.43345	2.82701	1.0566	0.0794345	0.94657	1	0.872606	-0.196598	0.826147	1	0.409226	0.49006	0.48378
C03F11.5	C03F11.5	212	0	0	0	0	0	0									0	0	0	0	0	0
C03F11.6	C03F11.6	56	0	0	0	0	0	0									0	0	0	0	0	0
C03F11.7	C03F11.7	127	0	0	0	0	0	0									0	0	0	0	0	0
C03F11.t1	C03F11.t1	73	1	0	1	0.166726	0	0.188184	1.25309	0.325486	1	1			1	1	0	0	1	0	0	1.05183			1	1			1	1	0		5.58939
C03G5.1	sdha-1	2296	10811	6166	9908	57.3087	54.7193	59.2814	1.14842	0.199652	0.526624	1	1.20516	0.269221	0.439003	1	2879	1840	3113	98.5122	90.9805	104.106	1.08128	0.112738	0.70938	1	1.21269	0.278209	0.498977	1	1.71898	1.66268	1.75613
C03G5.10	nspc-3	361	164	106	85	5.52921	5.98284	3.23457	0.649466	-0.622675	0.35163	1	0.601415	-0.733567	0.295574	1	6	15	9	1.30576	4.71722	1.91427	1.5	0.584963	0.859288	1	0.43007	-1.21736	0.444663	1	0.236157	0.788458	0.591817
C03G5.11	nspc-4	365	1558	1264	1507	51.9518	70.5608	56.7185	1.21207	0.27747	0.42659	1	0.894185	-0.161355	0.66894	1	216	220	374	46.4923	68.4277	78.6769	1.73148	0.792007	0.0651267	1	1.21853	0.285144	0.563547	1	0.894912	0.96977	1.38715
C03G5.12	nspc-5	306	21	19	51	0.835265	1.26515	2.28957	3.04321	1.60559	0.162628	1	2.01316	1.00946	0.388347	1	1	3	11	0.256743	1.11302	2.7602	11	3.45943	0.306686	1	2.62821	1.39408	0.595159	1	0.307379	0.879753	1.20555
C03G5.13	nspc-6	306	0	0	0	0	0	0									0	0	0	0	0	0
C03G5.2	nspc-7	374	525	403	398	17.085	21.9555	14.6189	0.949959	-0.0740631	0.868008	1	0.740695	-0.433049	0.337593	1	30	26	74	6.30188	7.89231	15.1925	2.46667	1.30256	0.123704	1	2.04008	1.02862	0.21893	1	0.368855	0.359469	1.03923
C03G5.7	flp-5	587	816	431	501	16.9191	14.9606	11.7248	0.769358	-0.378273	0.342381	1	0.87181	-0.197915	0.653989	1	28	23	32	3.74749	4.44828	4.18582	1.14286	0.192645	0.890027	1	0.997264	-0.00395319	1	1	0.221494	0.297333	0.357007
C03G5.8	nspc-1	391	288	225	278	8.96483	11.7251	9.76726	1.20958	0.274502	0.57736	1	0.926667	-0.109878	0.835561	1	16	17	21	3.21487	4.93599	4.12393	1.3125	0.392317	0.814032	1	0.885438	-0.175537	0.932076	1	0.358609	0.420978	0.42222
C03G5.9	nspc-2	306	0	0	0	0	0	0									0	0	0	0	0	0
C03G6.1	srx-57	849	0	0	0	0	0	0									0	0	2	0	0	0.18088			0.873073	1			0.907149	1
C03G6.10	nhr-148	1153	55	10	64	0.580577	0.176718	0.762527	1.45814	0.544126	0.552788	1	4.8	2.26303	0.0594066	1	10	5	11	0.681383	0.492315	0.732541	1.1	0.137504	1	1	1.57692	0.657112	0.810106	1	1.17363	2.78589	0.960676
C03G6.11	srh-231	1017	6	0	1	0.0718053	0	0.0135078	0.208848	-2.25948	0.746141	1			1	1	0	0	0	0	0	0									0		0
C03G6.12	nhr-149	1359	9	4	6	0.0806027	0.0599721	0.0606508	0.835391	-0.259477	0.982916	1	1.125	0.169925	1	1	0	2	9	0	0.167076	0.508501			0.262481	1	3.22552	1.68953	0.595356	1	0	2.78589	8.38408
C03G6.13	tag-293	1290	4	10	2	0.0377395	0.15795	0.0212983	0.626543	-0.674514	0.976455	1	0.15	-2.73697	0.392803	1	1	2	21	0.0609019	0.176012	1.24997	21	4.39232	0.0697742	1	7.52622	2.91193	0.145557	1	1.61374	1.11435	58.6885
C03G6.14	cyp-35A1	1408	69	17	112	0.596448	0.246011	1.09275	2.034	1.02432	0.167471	1	4.94118	2.30485	0.0123675	0.48042	7	6	18	0.390585	0.483783	0.981609	2.57143	1.36257	0.463673	1	2.15035	1.10457	0.537387	1	0.654852	1.96651	0.898294
C03G6.15	cyp-35A2	1613	14625	6341	24146	110.354	80.1	205.644	2.06886	1.04883	0.000885718	0.0794705	2.85594	1.51396	1.66605e-05	0.00198856	1688	902	2826	82.2164	63.4855	134.526	1.67417	0.743447	0.0159272	1	2.24571	1.16717	0.00543432	0.731158	0.745025	0.792578	0.654171
C03G6.16	srsx-24	912	14	2	9	0.186836	0.0446832	0.135566	0.805556	-0.311944	0.930976	1	3.375	1.75489	0.670743	1	1	4	10	0.0861441	0.497929	0.841926	10	3.32193	0.353396	1	1.79196	0.841537	0.769145	1	0.461069	11.1435	6.21043
C03G6.17	C03G6.17	1044	262	131	224	3.05441	2.5567	2.94749	1.07134	0.0994178	0.853816	1	1.28244	0.358894	0.533462	1	61	29	64	4.59039	3.15355	4.70704	1.04918	0.0692627	0.950498	1	1.58187	0.661628	0.443697	1	1.50287	1.23345	1.59697
C03G6.18	srp-5	1097	1	0	0	0.0110948	0	0	0		1	1					1	0	1	0.0716166	0	0.0699942	1	0	1	1			1	1	6.45497
C03G6.19	srp-6	1440	1185	601	910	10.0157	8.50396	8.68127	0.962286	-0.0554627	0.882413	1	1.13561	0.183464	0.652614	1	196	119	202	10.6934	9.38181	10.771	1.03061	0.0435016	0.939343	1	1.21672	0.283002	0.61744	1	1.06766	1.10323	1.24072
C03G6.2	srx-56	907	8	2	2	0.107352	0.0449295	0.030292	0.313272	-1.67451	0.729638	1	0.75	-0.415037	1	1	4	1	3	0.346476	0.125168	0.25397	0.75	-0.415037	1	1	2.15035	1.10457	0.960842	1	3.22748	2.78589	8.38408
C03G6.20	srh-189	999	9	4	9	0.109649	0.0815837	0.12376	1.25309	0.325486	0.943687	1	1.6875	0.754888	0.855509	1	1	0	1	0.0786421	0	0.0768605	1	0	1	1			1	1	0.717219	0	0.621043
C03G6.3	srj-14	2012	485	368	386	2.93386	3.72674	2.63551	0.997302	-0.00389799	0.999272	1	0.786685	-0.346142	0.450611	1	7	4	14	0.273332	0.225701	0.53428	2	1	0.640622	1	2.50874	1.32696	0.540862	1	0.0931645	0.0605627	0.202724
C03G6.5	C03G6.5	599	278	217	144	5.64865	7.38145	3.30248	0.649081	-0.62353	0.253506	1	0.497696	-1.00666	0.0701488	1	42	40	27	5.50862	7.58116	3.46103	0.642857	-0.63743	0.544947	1	0.483829	-1.04743	0.262759	1	0.975211	1.02705	1.04801
C03G6.6	C03G6.6	937	1	0	0	0.0129893	0	0	0		1	1					1	1	5	0.0838457	0.121161	0.409731	5	2.32193	0.694834	1	3.58392	1.84154	0.756398	1	6.45497
C03G6.7	srh-275	1044	1	1	0	0.011658	0.0195168	0	0		1	1	0		0.981655	1	2	0	4	0.150505	0	0.29419	2	1	0.901506	1			0.66158	1	12.9099	0
C03G6.8	nhr-147	1143	107	35	33	1.13937	0.623923	0.396618	0.386466	-1.37159	0.117722	1	0.707143	-0.499926	0.669553	1	4	5	8	0.274938	0.496622	0.537418	2	1	0.768735	1	1.14685	0.197681	1	1	0.241307	0.795967	1.355
C03G6.9	srh-244	1011	0	1	1	0	0.0201538	0.0135879			0.987654	1	0.75	-0.415037	1	1	3	3	2	0.233126	0.336878	0.151896	0.666667	-0.584963	1	1	0.477855	-1.06535	0.889889	1		16.7153	11.1788
C03H12.1	C03H12.1	2385	2656	1468	2483	13.554	12.5414	14.3019	1.17147	0.228315	0.493643	1	1.26856	0.343195	0.350138	1	172	112	180	5.66579	5.33129	5.79499	1.04651	0.0655883	0.907919	1	1.15197	0.204107	0.729329	1	0.418018	0.425094	0.405191
C03H12.2	C03H12.2	148	0	3	0	0	0.413018	0					0		0.708264	1	0	0	0	0	0	0										0
C03H12.3	C03H12.3	150	21	9	16	1.70394	1.22253	1.46532	0.954733	-0.0668315	1	1	1.33333	0.415037	0.875651	1	0	0	0	0	0	0									0	0	0
C03H5.1	clec-10	1385	6162	3705	4854	54.15	54.5064	48.1454	0.987095	-0.0187387	0.954183	1	0.982591	-0.0253369	0.943139	1	1141	758	1060	64.7227	62.1329	58.7658	0.92901	-0.106235	0.748758	1	1.00236	0.00340327	0.99739	1	1.19525	1.13992	1.22059
C03H5.2	nstp-4	1228	7384	4402	5902	73.1846	73.04	66.0245	1.00159	0.00228728	0.994671	1	1.00557	0.00800728	0.982787	1	755	505	581	48.3024	46.6869	36.3284	0.769536	-0.377938	0.287325	1	0.824656	-0.278136	0.53612	1	0.660008	0.639197	0.550226
C03H5.3	C03H5.3	1008	4590	3038	3897	55.4215	61.4096	53.1098	1.06389	0.0893557	0.783143	1	0.962064	-0.0557954	0.875758	1	412	263	371	32.1112	29.6208	28.2606	0.900485	-0.151225	0.707888	1	1.01113	0.0159652	0.981997	1	0.5794	0.482349	0.532117
C03H5.4	C03H5.4	483	4	6	7	0.100795	0.253112	0.199093	2.1929	1.13284	0.785181	1	0.875	-0.192645	1	1	0	0	2	0	0	0.317945			0.873073	1			0.907149	1	0	0	1.59697
C03H5.5	C03H5.5	1677	1069	663	749	7.75838	8.05544	6.13555	0.877981	-0.187738	0.618103	1	0.847285	-0.239081	0.558479	1	122	64	138	5.71541	4.33261	6.31851	1.13115	0.177787	0.763007	1	1.54556	0.628133	0.327134	1	0.736676	0.537848	1.02982
C03H5.6	C03H5.6	1593	113	60	62	0.863354	0.76744	0.534663	0.687534	-0.540497	0.488893	1	0.775	-0.367732	0.676889	1	5	6	13	0.24659	0.4276	0.626608	2.6	1.37851	0.553393	1	1.55303	0.635086	0.786757	1	0.285618	0.557177	1.17197
C03H5.7	C03H5.7	1203	37	35	33	0.374337	0.592804	0.376836	1.11762	0.160427	0.915965	1	0.707143	-0.499926	0.669553	1	0	1	4	0	0.0943706	0.255307			0.632657	1	2.86713	1.51961	0.853807	1	0	0.159193	0.677501
C03H5.8	C03H5.8	86	0	0	0	0	0	0									0	0	0	0	0	0
C04A11.1	C04A11.1	1139	289	193	214	3.08816	3.45257	2.58104	0.927891	-0.107973	0.839629	1	0.831606	-0.266028	0.62653	1	15	14	16	1.03464	1.39543	1.07861	1.06667	0.0931094	1	1	0.819181	-0.287746	0.882552	1	0.335033	0.40417	0.417898
C04A11.2	C04A11.2	1591	287	185	231	2.19552	2.36925	1.99456	1.00858	0.012328	0.989157	1	0.936486	-0.0946699	0.868409	1	14	13	12	0.691319	0.927631	0.579135	0.857143	-0.222392	0.944716	1	0.661646	-0.595868	0.732489	1	0.314877	0.39153	0.290358
C04A11.3	gck-4	3755	3198	1750	2232	10.3656	9.49592	8.16561	0.874574	-0.193347	0.561469	1	0.956571	-0.0640554	0.862038	1	443	307	347	9.2686	9.28177	7.09558	0.783296	-0.352371	0.375427	1	0.810175	-0.303694	0.527406	1	0.894169	0.977448	0.868959
C04A11.4	adm-2	3227	2177	1310	1672	8.21081	8.27144	7.11774	0.962407	-0.0552806	0.872989	1	0.957252	-0.0630295	0.86757	1	209	165	195	5.08824	5.8048	4.63985	0.933014	-0.100029	0.844694	1	0.847107	-0.239383	0.660819	1	0.619701	0.701788	0.651872
C04A11.5	C04A11.5	482	35	15	39	0.883786	0.634093	1.11153	1.3963	0.481605	0.685977	1	1.95	0.963474	0.475191	1	7	2	6	1.14096	0.47107	0.955813	0.857143	-0.222392	1	1	2.15035	1.10457	0.81949	1	1.29099	0.742903	0.859905
C04A11.6	C04A11.6	205	0	0	0	0	0	0									0	0	0	0	0	0
C04A11.7	C04A11.7	93	0	0	0	0	0	0									0	0	0	0	0	0
C04A11.8	C04A11.8	141	0	0	0	0	0	0									0	0	0	0	0	0
C04A11.t1	C04A11.t1	84	0	0	1	0	0	0.16354			0.987654	1			1	1	0	0	0	0	0	0											0
C04A2.1	tbc-6	1385	1571	788	1740	13.8055	11.5927	17.2585	1.38789	0.47289	0.171714	1	1.65609	0.727782	0.0572268	1	187	92	281	10.6075	7.5412	15.5785	1.50267	0.587532	0.201202	1	2.18931	1.13047	0.0385694	1	0.768351	0.650511	0.902654
C04A2.10	C04A2.10	217	0	0	0	0	0	0									0	0	0	0	0	0
C04A2.11	C04A2.11	215	0	2	0	0	0.18954	0					0		0.84232	1	0	0	0	0	0	0										0
C04A2.12	C04A2.12	186	0	0	0	0	0	0									0	0	0	0	0	0
C04A2.13	C04A2.13	223	0	0	0	0	0	0									0	0	0	0	0	0
C04A2.14	C04A2.14	213	0	0	0	0	0	0									0	0	0	0	0	0
C04A2.3	egl-27	3971	15701	9677	11766	48.1231	49.6535	40.7037	0.939037	-0.0907466	0.772763	1	0.911905	-0.133045	0.700278	1	1225	788	949	24.2358	22.5283	18.35	0.774694	-0.368302	0.264031	1	0.863233	-0.212179	0.623021	1	0.50362	0.45371	0.450818
C04A2.7	dnj-5	3184	31385	19094	28635	119.971	122.189	123.546	1.14329	0.19319	0.534792	1	1.12476	0.169623	0.621525	1	460	305	420	11.3502	10.875	10.1285	0.913043	-0.131245	0.738431	1	0.987046	-0.0188112	0.974423	1	0.0946084	0.0890013	0.0819816
C04A2.8	C04A2.8	133	0	0	0	0	0	0									0	0	0	0	0	0
C04A2.9	C04A2.9	107	1	0	0	0.113748	0	0	0		1	1					0	0	0	0	0	0									0
C04A2.t1	C04A2.t1	82	0	3	1	0	0.745446	0.167529			0.987654	1	0.25	-2	0.839164	1	0	0	0	0	0	0										0	0
C04B4.1	C04B4.1	1620	15	6	14	0.112694	0.0754649	0.118718	1.16955	0.22595	0.943501	1	1.75	0.807355	0.76351	1	4	2	4	0.193984	0.140158	0.189589	1	0	1	1	1.43357	0.519609	1	1	1.72132	1.85726	1.59697
C04B4.2	C04B4.2	1805	4766	3014	4280	32.1368	34.0232	32.574	1.12531	0.170318	0.598296	1	1.06503	0.0908939	0.798898	1	439	338	456	19.1077	21.2589	19.398	1.03872	0.0548129	0.892486	1	0.967021	-0.0483807	0.922543	1	0.594572	0.624837	0.595505
C04B4.3	lips-2	1008	2	4	1	0.0241488	0.0808553	0.0136284	0.626543	-0.674514	1	1	0.1875	-2.41504	0.73355	1	0	1	5	0	0.112627	0.380871			0.533012	1	3.58392	1.84154	0.756398	1	0	1.39294	27.9469
C04B4.4	C04B4.4	1443	0	0	0	0	0	0									0	0	4	0	0	0.212844			0.632657	1			0.66158	1
C04B4.5	C04B4.5	696	0	0	0	0	0	0									0	0	2	0	0	0.220643			0.873073	1			0.907149	1
C04B4.6	C04B4.6	468	0	0	0	0	0	0									0	0	0	0	0	0
C04C11.1	C04C11.1	868	308	156	129	4.31874	3.66196	2.04162	0.524832	-0.930073	0.0865686	1	0.620192	-0.689212	0.25342	1	64	49	27	5.7927	6.40883	2.38843	0.421875	-1.24511	0.16727	1	0.394962	-1.34021	0.12765	1	1.34129	1.75011	1.16987
C04C11.10	C04C11.10	135	0	0	0	0	0	0									0	0	0	0	0	0
C04C11.11	C04C11.11	254	0	0	0	0	0	0									0	0	0	0	0	0
C04C11.12	C04C11.12	188	0	0	0	0	0	0									0	0	0	0	0	0
C04C11.13	C04C11.13	135	2	0	0	0.180311	0	0	0		0.932644	1					0	0	0	0	0	0									0
C04C11.14	C04C11.14	262	0	0	0	0	0	0									0	0	1	0	0	0.293067			1	1			1	1
C04C11.15	C04C11.15	162	0	0	0	0	0	0									0	0	0	0	0	0
C04C11.16	C04C11.16	142	0	0	0	0	0	0									0	0	0	0	0	0
C04C11.17	C04C11.17	149	0	0	1	0	0	0.0921973			0.987654	1			1	1	0	0	0	0	0	0											0
C04C11.18	C04C11.18	140	0	0	0	0	0	0									0	0	0	0	0	0
C04C11.19	C04C11.19	204	0	0	0	0	0	0									0	0	0	0	0	0
C04C11.2	arrd-25	2235	3155	1906	2205	17.181	17.3762	13.553	0.87577	-0.191375	0.565826	1	0.867655	-0.204807	0.575188	1	621	400	525	21.829	20.3182	18.0364	0.845411	-0.242276	0.508802	1	0.940778	-0.0880738	0.851064	1	1.27053	1.16931	1.33081
C04C11.20	C04C11.20	169	0	0	0	0	0	0									0	0	0	0	0	0
C04C11.21	C04C11.21	274	0	0	0	0	0	0									0	0	1	0	0	0.280232			1	1			1	1
C04C11.22	C04C11.22	191	0	0	0	0	0	0									0	0	0	0	0	0
C04C11.4	21ur-12769	21	0	0	0	0	0	0
C04C11.5	C04C11.5	143	0	0	3	0	0	0.288197			0.752864	1			0.838152	1	0	0	0	0	0	0											0
C04C11.6	C04C11.6	114	0	0	0	0	0	0									0	0	0	0	0	0
C04C11.7	C04C11.7	225	0	0	0	0	0	0									0	0	1	0	0	0.341261			1	1			1	1
C04C11.8	C04C11.8	88	0	0	0	0	0	0									0	0	0	0	0	0
C04C11.9	C04C11.9	176	0	0	1	0	0	0.0780534			0.987654	1			1	1	0	0	0	0	0	0											0
C04C11.t1	rte-1	72	0	0	0	0	0	0									0	0	0	0	0	0
C04C3.1	srz-60	1043	2	1	0	0.0233384	0.0195355	0	0		0.932644	1	0		0.981655	1	1	1	0	0.0753245	0.108847	0	0		1	1	0		0.966097	1	3.22748	5.57177
C04C3.10	C04C3.10	84	0	0	0	0	0	0									0	0	0	0	0	0
C04C3.11	C04C3.11	139	0	0	0	0	0	0									0	0	0	0	0	0
C04C3.12	C04C3.12	203	0	0	0	0	0	0									0	0	0	0	0	0
C04C3.13	C04C3.13	81	0	0	0	0	0	0									0	0	0	0	0	0
C04C3.2	lgc-9	1527	62	35	32	0.494173	0.467023	0.287883	0.646754	-0.62871	0.552714	1	0.685714	-0.544321	0.642263	1	9	4	5	0.463046	0.297388	0.25142	0.555556	-0.847997	0.783047	1	0.895979	-0.158463	1	1	0.937012	0.636774	0.873341
C04C3.3	pdhb-1	1299	13498	7848	15439	126.47	123.1	163.273	1.43328	0.51932	0.0983377	1	1.47544	0.561145	0.10536	1	3548	2368	3439	214.583	206.954	203.279	0.969278	-0.0450169	0.88137	1	1.04097	0.0579288	0.888742	1	1.69671	1.68119	1.24502
C04C3.4	C04C3.4	180	6	13	8	0.4057	1.47157	0.610551	1.67078	0.740523	0.844151	1	0.461538	-1.11548	0.617944	1	0	0	0	0	0	0									0	0	0
C04C3.5	dyf-3	1285	773	430	270	7.32154	6.81827	2.88646	0.437689	-1.19202	0.00510962	0.298673	0.47093	-1.08641	0.0193525	0.651127	37	17	10	2.26214	1.50192	0.597538	0.27027	-1.88753	0.143463	1	0.421637	-1.24593	0.400422	1	0.30897	0.220279	0.207014
C04C3.6	C04C3.6	1035	9	7	13	0.105835	0.137806	0.172547	1.81001	0.856001	0.726928	1	1.39286	0.478047	0.879149	1	6	0	4	0.45544	0	0.296748	0.666667	-0.584963	0.917312	1			0.66158	1	4.30331	0	1.71981
C04C3.7	C04C3.7	563	11	7	23	0.237799	0.253337	0.561208	2.62009	1.38962	0.426453	1	2.46429	1.30117	0.498521	1	0	0	1	0	0	0.136383			1	1			1	1	0	0	0.243017
C04C3.8	21ur-12524	21	0	0	0	0	0	0
C04C3.9	C04C3.9	277	36	12	18	1.58179	0.882695	0.892683	0.626543	-0.674514	0.640743	1	1.125	0.169925	0.967872	1	3	4	8	0.850868	1.63939	2.21758	2.66667	1.41504	0.680097	1	1.43357	0.519609	0.909449	1	0.537914	1.85726	2.48417
C04D8.1	pac-1	5337	9319	5684	6414	21.2519	21.7003	16.5096	0.862463	-0.213465	0.501499	1	0.846323	-0.24072	0.490853	1	658	449	464	9.6861	9.55106	6.67559	0.705167	-0.503963	0.169801	1	0.740729	-0.432982	0.343456	1	0.455775	0.440135	0.404346
C04D8.2	C04D8.2	140	0	0	0	0	0	0									0	0	0	0	0	0
C04D8.3	C04D8.3	150	0	0	0	0	0	0									0	0	0	0	0	0
C04D8.4	C04D8.4	142	0	0	0	0	0	0									0	0	0	0	0	0
C04D8.5	C04D8.5	150	0	0	0	0	0	0									0	0	0	0	0	0
C04E12.1	srbc-4	912	0	0	0	0	0	0									0	0	1	0	0	0.0841926			1	1			1	1
C04E12.10	C04E12.10	2039	44	23	16	0.262641	0.229837	0.107797	0.455668	-1.13395	0.398287	1	0.521739	-0.938599	0.538572	1	0	4	9	0	0.222713	0.338917			0.262481	1	1.61276	0.689534	0.836952	1	0	0.969004	3.14403
C04E12.11	arrd-20	592	48	43	50	0.986838	1.47998	1.16025	1.3053	0.38438	0.711153	1	0.872093	-0.197446	0.858401	1	13	8	10	1.72521	1.53416	1.29702	0.769231	-0.378512	0.883229	1	0.895979	-0.158463	1	1	1.74822	1.03661	1.11788
C04E12.12	arrd-21	1297	147	103	106	1.37944	1.6181	1.12272	0.903586	-0.146266	0.834562	1	0.771845	-0.373618	0.588636	1	7	7	5	0.424012	0.612718	0.296005	0.714286	-0.485427	0.922907	1	0.511988	-0.965818	0.725333	1	0.307379	0.378664	0.26365
C04E12.2	C04E12.2	781	452	283	274	7.04391	7.3832	4.81952	0.759614	-0.396661	0.388254	1	0.726148	-0.461664	0.348928	1	26	24	25	2.61543	3.48869	2.45786	0.961538	-0.0565835	1	1	0.746649	-0.421498	0.72436	1	0.371304	0.472518	0.50998
C04E12.4	C04E12.4	1889	892	418	709	5.74724	4.50872	5.15607	0.996007	-0.00577217	0.991946	1	1.27213	0.347245	0.415368	1	169	85	173	7.0287	5.10845	7.03206	1.02367	0.0337488	0.959709	1	1.45886	0.544846	0.359841	1	1.22297	1.13302	1.36384
C04E12.5	C04E12.5	1490	100	34	54	0.816846	0.464945	0.497866	0.676667	-0.563483	0.496443	1	1.19118	0.252387	0.82316	1	13	7	12	0.685453	0.533352	0.618392	0.923077	-0.115477	1	1	1.22877	0.297216	0.938309	1	0.839146	1.14713	1.24209
C04E12.6	C04E12.6	546	30	35	20	0.668736	1.30612	0.503201	0.835391	-0.259477	0.883357	1	0.428571	-1.22239	0.324121	1	0	1	0	0	0.207926	0					0		0.966097	1	0	0.159193	0
C04E12.7	scrm-3	756	117	72	86	1.88361	1.94053	1.56272	0.921072	-0.118614	0.882555	1	0.895833	-0.158698	0.850331	1	17	9	10	1.76664	1.35152	1.01566	0.588235	-0.765535	0.679404	1	0.796426	-0.328388	0.913778	1	0.937901	0.696471	0.649929
C04E12.8	srx-121	1053	0	0	0	0	0	0									0	0	2	0	0	0.145838			0.873073	1			0.907149	1
C04E12.9	srbc-2	1080	3	0	1	0.0338083	0	0.0127198	0.417695	-1.25948	0.955483	1			1	1	0	0	4	0	0	0.284384			0.632657	1			0.66158	1	0		22.3575
C04E6.10	srd-15	1113	8	1	3	0.0874825	0.0183069	0.037028	0.469907	-1.08955	0.817181	1	2.25	1.16993	0.963092	1	1	1	3	0.0705871	0.102002	0.206964	3	1.58496	0.889655	1	2.15035	1.10457	0.960842	1	0.806871	5.57177	5.58939
C04E6.11	C04E6.11	3158	5384	3170	5316	20.7501	20.453	23.1248	1.23726	0.307149	0.338755	1	1.25773	0.330821	0.349597	1	207	182	282	5.14966	6.54277	6.85655	1.36232	0.446064	0.325866	1	1.11062	0.151365	0.774661	1	0.248176	0.319893	0.296502
C04E6.12	C04E6.12	730	32	26	44	0.533523	0.725704	0.828008	1.72299	0.784918	0.489212	1	1.26923	0.343954	0.782482	1	3	1	4	0.322863	0.155518	0.420732	1.33333	0.415037	1	1	2.86713	1.51961	0.853807	1	0.605153	0.214299	0.508126
C04E6.13	C04E6.13	334	182	113	80	6.6321	6.89352	3.2904	0.550807	-0.860381	0.190016	1	0.530973	-0.913288	0.189229	1	13	11	18	3.05786	3.73894	4.13804	1.38462	0.469485	0.797694	1	1.17292	0.230102	0.928451	1	0.461069	0.542385	1.25761
C04E6.14	C04E6.14	141	0	0	0	0	0	0									0	0	0	0	0	0
C04E6.2	srsx-18	933	18	4	24	0.23481	0.0873549	0.353374	1.67078	0.740523	0.644347	1	4.5	2.16993	0.294507	1	3	2	11	0.252616	0.243361	0.905273	3.66667	1.87447	0.498999	1	3.94231	1.97904	0.476761	1	1.07583	2.78589	2.5618
C04E6.3	C04E6.3	192	0	0	0	0	0	0									0	1	1	0	0.591291	0.399915			1	1	0.716783	-0.480391	1	1
C04E6.4	C04E6.4	1441	169	115	238	1.42741	1.62608	2.26891	1.7647	0.819424	0.130092	1	1.55217	0.63429	0.270616	1	4	4	7	0.21808	0.315136	0.372995	1.75	0.807355	0.84041	1	1.25437	0.326964	0.986921	1	0.15278	0.193801	0.164394
C04E6.5	C04E6.5	1637	479	255	422	3.56134	3.17395	3.54135	1.10397	0.142703	0.74392	1	1.24118	0.311708	0.512847	1	27	19	29	1.29579	1.31767	1.36025	1.07407	0.103093	0.961935	1	1.09404	0.129662	0.951687	1	0.36385	0.415152	0.384105
C04E6.6	grd-9	1926	19	10	11	0.120067	0.105792	0.0784587	0.725471	-0.46301	0.840711	1	0.825	-0.277534	0.943496	1	0	0	3	0	0	0.119601			0.746857	1			0.778527	1	0	0	1.52438
C04E6.7	C04E6.7	1094	650	493	515	7.2314	9.18203	6.46687	0.99283	-0.0103814	0.984699	1	0.783469	-0.352053	0.414702	1	84	43	87	6.03229	4.46225	6.10619	1.03571	0.0506261	0.958661	1	1.45024	0.536288	0.47661	1	0.834181	0.485976	0.944226
C04E6.8	C04E6.8	453	58	44	44	1.55832	1.97908	1.33432	0.950617	-0.0730635	0.963454	1	0.75	-0.415037	0.68822	1	13	11	10	2.25458	2.75675	1.695	0.769231	-0.378512	0.883229	1	0.651621	-0.617895	0.754057	1	1.4468	1.39294	1.27031
C04E6.9	srd-16	1033	5	0	1	0.0589109	0	0.0132985	0.250617	-1.99644	0.81257	1			1	1	0	1	0	0	0.109901	0					0		0.966097	1	0		0
C04E7.1	C04E7.1	826	4	0	0	0.0589395	0	0	0		0.758641	1					0	1	2	0	0.137443	0.185917			0.873073	1	1.43357	0.519609	1	1	0
C04E7.2	sor-3	1809	1123	719	880	7.55557	8.0984	6.68265	0.981938	-0.0262966	0.946281	1	0.917942	-0.123526	0.759794	1	113	68	91	4.9075	4.26749	3.86253	0.80531	-0.312384	0.623404	1	0.959225	-0.0600594	0.949414	1	0.64952	0.526955	0.577993
C04E7.3	C04E7.3	1557	337	141	254	2.63431	1.84518	2.24104	0.944463	-0.0824342	0.871915	1	1.35106	0.434096	0.43405	1	26	22	25	1.31191	1.60412	1.23288	0.961538	-0.0565835	1	1	0.814526	-0.295967	0.823371	1	0.498009	0.869354	0.550136
C04E7.4	C04E7.4	2512	441	260	360	2.13671	2.10893	1.96874	1.02293	0.0327042	0.947236	1	1.03846	0.0544478	0.917622	1	19	13	21	0.59423	0.587525	0.641901	1.10526	0.14439	0.954963	1	1.15788	0.211486	0.924219	1	0.278105	0.278589	0.326047
C04E7.5	C04E7.5	511	62	26	82	1.47672	1.03672	2.20444	1.65731	0.728842	0.37822	1	2.36538	1.24207	0.189557	1	15	13	16	2.30617	2.88818	2.40418	1.06667	0.0931094	1	1	0.882195	-0.180831	0.951449	1	1.56169	2.78589	1.09061
C04E7.6	21ur-13047	21	0	0	0	0	0	0
C04E7.7	C04E7.7	106	0	0	0	0	0	0									0	0	0	0	0	0
C04E7.t1	C04E7.t1	82	0	0	0	0	0	0									0	0	0	0	0	0
C04F1.1	C04F1.1	978	204	123	135	2.53874	2.56257	1.89627	0.829248	-0.270124	0.651097	1	0.823171	-0.280736	0.66218	1	30	12	21	2.40992	1.39298	1.64873	0.7	-0.514573	0.687298	1	1.25437	0.326964	0.856094	1	0.94926	0.543587	0.86946
C04F1.3	lim-7	1359	658	412	484	5.89295	6.17713	4.8925	0.921723	-0.117595	0.777204	1	0.881068	-0.182675	0.682035	1	75	61	104	4.33573	5.0958	5.87601	1.38667	0.471621	0.477569	1	1.22206	0.289311	0.681452	1	0.735749	0.824947	1.20102
C04F1.4	C04F1.4	149	0	0	0	0	0	0									0	0	0	0	0	0
C04F1.5	C04F1.5	150	0	0	0	0	0	0									0	0	0	0	0	0
C04F12.1	C04F12.1	3081	5976	5460	3140	23.6072	36.1085	14.0005	0.658416	-0.60293	0.0630549	1	0.431319	-1.21317	0.00067265	0.051143	685	1232	401	17.467	45.3964	9.99358	0.585401	-0.772502	0.0369794	1	0.233304	-2.09972	2.45303e-06	0.00163467	0.739902	1.25722	0.713804
C04F12.10	fce-1	1517	10903	6274	8228	87.4756	84.269	74.5098	0.945648	-0.0806255	0.798925	1	0.983583	-0.0238812	0.945387	1	982	640	886	50.8565	47.8957	44.8453	0.90224	-0.148416	0.66081	1	0.992297	-0.0111564	0.982498	1	0.581379	0.568367	0.601871
C04F12.12	C04F12.12	488	321	243	299	8.00593	10.146	8.41697	1.16721	0.223058	0.642797	1	0.92284	-0.115848	0.822182	1	68	57	66	10.9474	13.2604	10.3847	0.970588	-0.0430687	0.976193	1	0.82996	-0.268887	0.731349	1	1.36741	1.30696	1.23378
C04F12.13	21ur-15375	21	1	0	0	0.579572	0	0	0		1	1
C04F12.14	21ur-15317	21	0	0	0	0	0	0
C04F12.15	C04F12.15	143	0	0	0	0	0	0									0	0	0	0	0	0
C04F12.3	ikb-1	1922	1239	677	1031	7.84593	7.17702	7.36902	1.04272	0.0603541	0.869749	1	1.14217	0.191779	0.631781	1	62	71	91	2.5343	4.1938	3.63544	1.46774	0.553598	0.435272	1	0.918694	-0.122344	0.873034	1	0.323009	0.584336	0.49334
C04F12.4	rpl-14	506	113183	67592	103743	2722.43	2721.78	2816.52	1.14857	0.199843	0.518728	1	1.15113	0.203052	0.552634	1	21121	14828	23495	3279.32	3326.86	3565.28	1.1124	0.153676	0.592584	1	1.13574	0.183639	0.647124	1	1.20456	1.22231	1.26585
C04F12.5	C04F12.5	413	1386	907	905	40.8451	44.7472	30.1025	0.818213	-0.289452	0.425156	1	0.748346	-0.418222	0.287802	1	211	130	144	40.1377	35.7351	26.772	0.682464	-0.551174	0.274399	1	0.793975	-0.332834	0.565916	1	0.982683	0.7986	0.889361
C04F12.6	C04F12.6	812	82	51	79	1.22909	1.27974	1.33652	1.20724	0.271715	0.741082	1	1.16176	0.216318	0.81367	1	0	1	1	0	0.139813	0.0945611			1	1	0.716783	-0.480391	1	1	0	0.10925	0.0707517
C04F12.7	C04F12.7	697	7708	4384	7602	134.597	128.158	149.83	1.23585	0.305508	0.336029	1	1.30052	0.379094	0.279049	1	455	258	576	51.286	42.0232	63.4539	1.26593	0.340202	0.362914	1	1.60026	0.678307	0.146634	1	0.381034	0.327901	0.423505
C04F12.8	C04F12.8	819	583	373	485	8.66385	9.2797	8.13509	1.04245	0.0599748	0.889135	1	0.975201	-0.0362284	0.940646	1	165	100	199	15.8278	13.8618	18.6568	1.20606	0.270302	0.593187	1	1.4264	0.512377	0.369788	1	1.82688	1.49377	2.29338
C04F12.9	rnh-1.3	516	1451	2133	613	34.225	84.2268	16.3198	0.529388	-0.917603	0.0134841	0.548496	0.215541	-2.21396	1.35479e-08	2.95358e-06	235	601	139	35.7799	132.229	20.684	0.591489	-0.757576	0.125924	1	0.165778	-2.59267	1.20778e-07	0.00010848	1.04543	1.56992	1.26741
C04F12.t1	C04F12.t1	75	0	0	0	0	0	0									0	0	0	0	0	0
C04F2.1	srh-79	1065	0	1	2	0	0.019132	0.0257979			0.870408	1	1.5	0.584963	1	1	0	0	1	0	0	0.0720973			1	1			1	1		0	2.79469
C04F2.2	srh-221	997	11	4	3	0.134284	0.0817474	0.0413362	0.341751	-1.54898	0.665532	1	0.5625	-0.830075	0.914151	1	0	3	6	0	0.341608	0.462088			0.447595	1	1.43357	0.519609	0.951209	1	0	4.17883	11.1788
C04F2.3	srh-230	1003	4	2	2	0.0485384	0.0406292	0.0273926	0.626543	-0.674514	0.976455	1	0.75	-0.415037	1	1	0	0	0	0	0	0									0	0	0
C04F2.4	srh-229	1676	1	4	1	0.00726193	0.048629	0.00819654	1.25309	0.325486	1	1	0.1875	-2.41504	0.73355	1	0	0	0	0	0	0									0	0	0
C04F2.5	srh-267	959	1	0	0	0.0126913	0	0	0		1	1					0	1	0	0	0.118381	0					0		0.966097	1	0
C04F2.6	21ur-14915	21	0	0	0	0	0	0
C04F2.t1	C04F2.t1	73	0	0	0	0	0	0									0	0	0	0	0	0
C04F5.1	sid-1	2653	6006	3989	4390	27.5533	30.6363	22.7317	0.915926	-0.126698	0.693996	1	0.825395	-0.276844	0.433007	1	358	288	253	10.6015	12.3242	7.32237	0.706704	-0.500822	0.238327	1	0.629674	-0.667323	0.17491	1	0.384762	0.402274	0.322122
C04F5.10	21ur-12792	21	0	0	0	0	0	0
C04F5.2	C04F5.2	540	0	2	1	0	0.0754649	0.0254396			0.987654	1	0.375	-1.41504	0.95384	1	0	0	0	0	0	0										0	0
C04F5.3	unc-46	1649	69	39	50	0.509278	0.481896	0.416537	0.908034	-0.139182	0.897798	1	0.961538	-0.0565835	0.979981	1	6	3	8	0.285858	0.206539	0.37251	1.33333	0.415037	0.927541	1	1.91142	0.934646	0.792252	1	0.561302	0.428598	0.894302
C04F5.4	srab-1	1044	1	5	0	0.011658	0.097584	0	0		1	1	0		0.488567	1	1	2	5	0.0752523	0.217486	0.367738	5	2.32193	0.694834	1	1.79196	0.841537	0.908131	1	6.45497	2.22871
C04F5.5	srab-2	1029	0	0	0	0	0	0									3	0	1	0.229048	0	0.0746197	0.333333	-1.58496	0.889655	1			1	1
C04F5.6	srab-3	1127	6	3	10	0.0647968	0.0542383	0.121894	2.08848	1.06245	0.725638	1	2.5	1.32193	0.714645	1	1	0	4	0.0697102	0	0.272524	4	2	0.787988	1			0.66158	1	1.07583	0	2.23575
C04F5.7	ugt-63	1724	799	200	1412	5.64074	2.36375	11.2513	2.21447	1.14696	0.00167762	0.128793	5.295	2.40463	1.95801e-08	4.10127e-06	72	32	251	3.28107	2.10724	11.1791	3.48611	1.80162	0.000764949	0.147263	5.62227	2.49115	7.30667e-05	0.0251569	0.581674	0.891483	0.993581
C04F5.8	C04F5.8	1124	4980	3358	4712	53.9249	60.8728	57.5895	1.18565	0.24568	0.445847	1	1.05241	0.0736998	0.835892	1	331	211	390	23.1357	21.3117	26.642	1.17825	0.236643	0.562748	1	1.32486	0.40584	0.408383	1	0.429035	0.350102	0.462619
C04F5.9	C04F5.9	1700	2995	1711	2604	21.4424	20.5074	21.0425	1.08949	0.123659	0.70965	1	1.14144	0.190852	0.60152	1	49	30	37	2.26448	2.00343	1.67117	0.755102	-0.405256	0.673836	1	0.884033	-0.177828	0.881742	1	0.105607	0.0976932	0.0794191
C04F6.1	vit-5	4872	351062	174896	392280	877.007	731.445	1106.1	1.40021	0.485644	0.117095	1	1.6822	0.750349	0.0286616	0.834272	70700	48941	84965	1140.07	1140.43	1339.06	1.20177	0.265158	0.353211	1	1.24439	0.315434	0.430279	1	1.29996	1.55914	1.21062
C04F6.2	NA	264	186	93	136	8.57502	7.17775	7.07684	0.916235	-0.12621	0.842178	1	1.09677	0.133267	0.853953	1	2	2	4	0.595178	0.860059	1.16339	2	1	0.901506	1	1.43357	0.519609	1	1	0.0694083	0.119823	0.164394
C04F6.3	cht-1	2050	860	324	234	5.10588	3.22033	1.56807	0.340956	-1.55234	0.000272378	0.0317575	0.541667	-0.884523	0.0712863	1	551	371	121	21.1163	20.5458	4.53211	0.219601	-2.18705	4.41945e-07	0.000271203	0.233776	-2.0968	4.14796e-05	0.0161676	4.13568	6.38002	2.89024
C04F6.4	unc-78	2095	3282	1854	2068	19.0669	18.0316	13.5604	0.789574	-0.340853	0.306405	1	0.83657	-0.257443	0.482292	1	1069	720	962	40.088	39.0167	35.2582	0.899906	-0.152153	0.648819	1	0.957702	-0.0623512	0.887362	1	2.10249	2.16379	2.60009
C04F6.5	dhs-27	1056	697	395	404	8.03332	7.62153	5.2556	0.726323	-0.461317	0.265116	1	0.767089	-0.382535	0.397775	1	102	56	58	7.58851	6.02041	4.21728	0.568627	-0.814444	0.23882	1	0.742383	-0.429765	0.580844	1	0.94463	0.789922	0.802436
C04F6.7	C04F6.7	1506	18	17	7	0.14547	0.230003	0.0638525	0.487311	-1.03708	0.656914	1	0.308824	-1.69515	0.392088	1	3	2	3	0.156501	0.150767	0.152955	1	0	1	1	1.07517	0.104571	1	1	1.07583	0.655502	2.39545
C04F6.8	C04F6.8	124	0	0	0	0	0	0									0	0	0	0	0	0
C04G2.1	ttr-39	692	350	226	185	6.15585	6.65444	3.67257	0.662346	-0.594344	0.238455	1	0.613938	-0.703835	0.188312	1	48	31	56	5.44949	5.08578	6.2137	1.16667	0.222392	0.80961	1	1.29483	0.372767	0.685543	1	0.885253	0.764269	1.69192
C04G2.10	C04G2.10	1141	880	639	481	9.38692	11.411	5.79114	0.684926	-0.545981	0.168259	1	0.564554	-0.824817	0.0508124	1	77	79	54	5.30183	7.86038	3.63393	0.701299	-0.511899	0.503355	1	0.489953	-1.02928	0.146205	1	0.56481	0.688842	0.627499
C04G2.11	irld-21	1539	8	9	4	0.0632671	0.119155	0.0357047	0.626543	-0.674514	0.895587	1	0.333333	-1.58496	0.603683	1	3	1	1	0.153145	0.0737673	0.0498919	0.333333	-1.58496	0.889655	1	0.716783	-0.480391	1	1	2.42061	0.619086	1.39735
C04G2.12	C04G2.12	308	22	17	23	0.869357	1.12462	1.02584	1.31004	0.389616	0.816896	1	1.01471	0.0210616	1	1	0	0	0	0	0	0									0	0	0
C04G2.13	21ur-13929	21	0	0	0	0	0	0
C04G2.2	C04G2.2	1166	1027	530	1030	10.7201	9.26161	12.1351	1.25675	0.329694	0.368812	1	1.45755	0.543543	0.179226	1	70	50	103	4.7165	4.86826	6.78277	1.47143	0.557218	0.406517	1	1.47657	0.562253	0.42634	1	0.439969	0.525639	0.558939
C04G2.3	C04G2.3	451	1108	581	1009	29.9013	26.2487	30.734	1.14112	0.190454	0.603228	1	1.3025	0.381279	0.344256	1	77	41	104	13.4133	10.3207	17.7062	1.35065	0.433653	0.512733	1	1.81818	0.862496	0.231056	1	0.448585	0.393189	0.576111
C04G2.4	msp-36	452	6378	3230	6652	171.74	145.604	202.171	1.30692	0.38617	0.226211	1	1.54458	0.627217	0.0754501	1	742	414	1108	128.969	103.983	188.222	1.49326	0.578467	0.0863116	1	1.91835	0.939864	0.032723	1	0.750954	0.714153	0.931004
C04G2.5	C04G2.5	730	550	258	497	9.16993	7.20122	9.35272	1.13233	0.1793	0.668654	1	1.44477	0.530837	0.251951	1	52	31	58	5.5963	4.82104	6.10062	1.11538	0.157541	0.867562	1	1.34108	0.423393	0.63831	1	0.610288	0.669476	0.652282
C04G2.6	dis-3	3071	7550	4597	7651	29.9222	30.5003	34.225	1.26985	0.344658	0.277947	1	1.24826	0.319918	0.360609	1	1108	780	1390	28.3453	28.8348	34.7539	1.25451	0.327127	0.3131	1	1.27734	0.353148	0.40747	1	0.947299	0.945395	1.01545
C04G2.7	egl-38	870	150	48	66	2.09845	1.12417	1.04215	0.551358	-0.858939	0.227333	1	1.03125	0.0443941	0.983996	1	9	8	10	0.812725	1.04393	0.88257	1.11111	0.152003	1	1	0.895979	-0.158463	1	1	0.387298	0.928629	0.846877
C04G2.8	C04G2.8	713	8081	4822	7281	137.944	137.799	140.283	1.12903	0.175089	0.581294	1	1.13247	0.179467	0.608223	1	1447	1000	1694	159.441	159.226	182.428	1.1707	0.227369	0.472947	1	1.21423	0.280043	0.506325	1	1.15584	1.15549	1.30043
C04G2.9	C04G2.9	1245	14728	8168	18753	143.98	133.677	206.922	1.59554	0.674046	0.0318879	0.914124	1.72193	0.784029	0.0237933	0.745371	2453	1609	4032	154.792	146.72	248.668	1.6437	0.716948	0.0174984	1	1.79619	0.84494	0.0402335	1	1.0751	1.09757	1.20175
C04G6.1	mpk-2	1944	1153	557	764	7.21871	5.83805	5.39885	0.830319	-0.268262	0.471658	1	1.02873	0.0408578	0.925449	1	68	37	84	2.7481	2.16077	3.31781	1.23529	0.304855	0.676451	1	1.62729	0.702473	0.362722	1	0.380692	0.370118	0.61454
C04G6.10	C04G6.10	574	158	86	89	3.35021	3.05278	2.13001	0.705852	-0.502561	0.454218	1	0.776163	-0.365569	0.624064	1	3	6	7	0.41061	1.1867	0.936386	2.33333	1.22239	0.751021	1	0.836247	-0.257999	0.986456	1	0.122563	0.388728	0.439615
C04G6.11	C04G6.11	396	0	0	0	0	0	0									0	1	1	0	0.286686	0.193898			1	1	0.716783	-0.480391	1	1
C04G6.12	C04G6.12	75	0	0	0	0	0	0									420	269	595	439.955	407.186	609.15	1.41667	0.5025	0.17998	1	1.58545	0.664892	0.152784	1
C04G6.13	C04G6.13	800	16	22	16	0.24342	0.560327	0.274748	1.25309	0.325486	0.888985	1	0.545455	-0.874469	0.575119	1	0	1	8	0	0.14191	0.767836			0.313911	1	5.73427	2.51961	0.517253	1	0	0.253262	2.79469
C04G6.14	C04G6.14	146	0	0	1	0	0	0.0940918			0.987654	1			1	1	0	0	0	0	0	0											0
C04G6.2	C04G6.2	622	1257	629	912	24.5964	20.6048	20.1423	0.909161	-0.137393	0.708296	1	1.08744	0.120936	0.767237	1	112	91	199	14.1465	16.6094	24.5658	1.77679	0.82927	0.116742	1	1.56747	0.648439	0.260092	1	0.575144	0.806091	1.21961
C04G6.3	pld-1	4659	9696	5661	8848	25.3295	24.7577	26.089	1.14349	0.193448	0.54048	1	1.17223	0.229257	0.51075	1	548	331	583	9.24077	8.06562	9.60825	1.06387	0.08932	0.811375	1	1.26249	0.336273	0.466177	1	0.364823	0.325783	0.368288
C04G6.4	C04G6.4	1478	3780	2291	3456	31.1275	31.5835	32.1221	1.14568	0.196203	0.548112	1	1.13138	0.178088	0.62046	1	254	174	207	13.5014	13.3653	10.7539	0.814961	-0.295198	0.525781	1	0.852725	-0.229848	0.669665	1	0.433747	0.423172	0.334781
C04G6.5	C04G6.5	278	195	245	94	8.53721	17.9569	4.64502	0.604052	-0.727256	0.248175	1	0.287755	-1.79709	0.00170087	0.11079	41	47	25	11.5867	19.1936	6.905	0.609756	-0.713696	0.505802	1	0.381268	-1.39112	0.122248	1	1.3572	1.06887	1.48654
C04G6.6	C04G6.6	678	634	308	602	11.3811	9.25614	12.1975	1.18984	0.250767	0.532796	1	1.46591	0.551796	0.214762	1	4	1	5	0.463501	0.167445	0.566251	1.25	0.321928	1	1	3.58392	1.84154	0.756398	1	0.0407254	0.0180902	0.0464235
C04G6.7	C04G6.7	594	161	134	141	3.29887	4.5965	3.2609	1.09742	0.13412	0.834888	1	0.789179	-0.341575	0.582978	1	11	8	11	1.45488	1.52899	1.42192	1	0	1	1	0.985577	-0.0209596	1	1	0.441023	0.332643	0.436051
C04H4.1	C04H4.1	261	12	2	3	0.559586	0.156134	0.157901	0.313272	-1.67451	0.620169	1	1.125	0.169925	1	1	0	0	0	0	0	0									0	0	0
C04H4.2	C04H4.2	140	0	0	0	0	0	0									0	0	0	0	0	0
C04H4.3	C04H4.3	140	0	0	0	0	0	0									0	0	0	0	0	0
C04H4.4	C04H4.4	144	0	3	4	0	0.42449	0.381594			0.645081	1	1	3.20343e-16	1	1	0	0	0	0	0	0										0	0
C04H4.5	C04H4.5	115	0	0	0	0	0	0									0	0	0	0	0	0
[truncated: 43,463 more rows]
