# Supplementary material for: The Translational Regulators GCN-1 and ABCF-3 Act Together to Promote Apoptosis in C. elegans
Source: PLoS Genet. 2014 Aug 7;10(8):e1004512. doi: 10.1371/journal.pgen.1004512 (PMC4125083; doi:10.1371/journal.pgen.1004512)
Supplement: Table S2 — A list of genes for which transcription changes more than two-fold in gcn-1 and abcf-3 mutants compared to the wild type (p<0.1). (XLSX) [file pgen.1004512.s008.xlsx]

## Sheet: mRNA-seq (gcn-1)
Table S2. A list of genes, transcription of which changes more than two fold in gcn-1 mutants compared to wild type (p < 0.1).
ens_id	ens_name	length	gcn-1 RNASeq (rpkm)	wild type RNASeq (rpkm)	gcn-1 vs wild type foldChange RNASeq	gcn-1 vs wild type pval RNASeq
F56A4.3	F56A4.3	394	0.0308909	16.2478	583.938	2.69405e-24
F15E11.10	srbc-15	861	0.0141359	3.51014	275.679	1.64165e-13
D1014.6	D1014.6	1434	0.0254623	1.33159	58.0597	5.71123e-08
Y71G12B.18	Y71G12B.18	1040	0.0585144	2.39084	45.3617	2.86686e-09
ZK816.5	dhs-26	1200	0.588265	14.0236	26.466	4.54642e-24
F47B8.12	srm-5	1640	0.00742134	0.167529	25.0617	0.0903815
C09B8.4	C09B8.4	873	1.58934	18.8043	13.1354	2.13214e-17
Y19D10B.4	Y19D10B.4	2646	0.0229989	0.249205	12.0296	0.0141089
F28A10.5	F28A10.5	882	0.0551973	0.513984	10.338	0.0552455
M199.5	col-135	2080	2.08897	17.9973	9.56488	6.31749e-18
K09A11.4	cyp-14A3	1517	0.0401154	0.326003	9.02222	0.0529274
D1014.7	D1014.7	1479	0.197501	1.5883	8.92824	3.69704e-05
T22B7.7	T22B7.7	1417	4.07132	32.7099	8.91965	9.71774e-18
F59A7.1	clec-206	1562	0.950616	7.19411	8.40184	1.35043e-11
C10C5.5	C10C5.5	1288	0.311835	2.35712	8.39188	7.35075e-06
F15E6.4	F15E6.4	311	4.18745	28.5349	7.56536	8.56652e-10
F54F7.2	F54F7.2	1203	1.16348	7.89073	7.52941	4.70252e-10
F56A4.10	F56A4.10	1359	0.0447793	0.303254	7.51852	0.0998745
F15E6.8	dct-7	232	0.472151	3.07907	7.24005	0.0281825
F36D3.9	cpr-2	1022	0.381088	2.44639	7.12693	9.1862e-05
ZK84.7	ins-20	429	0.170224	1.08874	7.10082	0.0832506
Y46C8AL.3	clec-70	1401	0.260621	1.60809	6.85021	0.000224247
T22G5.6	lbp-8	599	0.670523	3.87583	6.41732	0.000271419
R09E12.9	R09E12.9	479	2.38846	13.2785	6.17212	2.73322e-07
Y102A5C.6	Y102A5C.6	897	12.3067	68.3348	6.16458	7.52446e-14
F09E10.1	F09E10.1	279	3.44627	18.9074	6.09095	1.4079e-06
T13F3.6	T13F3.6	637	34.9654	188.312	5.97921	2.75762e-14
K01D12.14	hrg-2	918	0.238647	1.22709	5.7085	0.0120701
F14H12.6	F14H12.6	381	0.383339	1.94703	5.63889	0.0424027
C17C3.12	acdh-2	1502	0.081032	0.402427	5.51358	0.0709729
Y102A5C.5	Y102A5C.5	506	12.2672	59.022	5.34159	6.18847e-11
F54C8.6	F54C8.6	978	0.348454	1.65748	5.28086	0.0041223
C06A12.5	lact-6	1928	0.946914	4.50313	5.27967	1.89926e-07
C33G8.3	C33G8.3	544	2.68478	12.6263	5.22119	1.14911e-06
ZK105.6	ZK105.6	1458	0.108521	0.489948	5.01235	0.0589846
Y5H2A.3	abu-4	1020	0.131256	0.592594	5.01235	0.0836292
C10C5.3	C10C5.3	1895	2.54339	11.4466	4.99652	1.3697e-09
Y38H6C.22	abf-4	381	0.862512	3.85801	4.96594	0.00765002
F18E3.12	F18E3.12	404	9.12825	39.9541	4.85933	1.23203e-08
F09C6.13	F09C6.13	234	1.35233	5.87068	4.81956	0.0108079
F54D10.8	F54D10.8	1426	0.153631	0.664713	4.8035	0.0328751
C35A5.3	C35A5.3	1488	4.27785	18.3996	4.77515	1.1107e-09
Y102A5C.35	Y102A5C.35	920	0.19844	0.821258	4.59465	0.0624297
C30G12.2	C30G12.2	1108	68.039	265.858	4.33806	8.46835e-11
F09C6.12	F09C6.12	219	1.66726	6.46097	4.30226	0.0148078
R08H2.1	dhs-23	1079	6.27162	23.7699	4.20776	2.02365e-08
W06G6.11	W06G6.11	396	1.13719	4.23223	4.1318	0.0101522
R08E5.3	R08E5.3	1497	2.8212	10.3329	4.06621	3.47359e-07
F44F4.6	gly-1	1419	0.154389	0.542138	3.89849	0.0852321
F58E6.7	hrg-3	450	2.4342	8.05927	3.67572	0.00111916
ZC8.1	hsd-2	1169	0.239464	0.763842	3.54133	0.0802177
Y69E1A.7	aqp-3	1386	0.272223	0.862304	3.51673	0.0451777
F01G10.3	ech-9	1640	1.06125	3.32546	3.47885	0.000326924
C18H9.5	C18H9.5	1406	1.34175	4.15249	3.43588	0.000277617
F42D1.3	sprr-2	1526	0.853406	2.61965	3.40793	0.00134555
T23D8.5	his-67	451	1.88907	5.696	3.34753	0.00706801
W07A12.6	oac-54	1462	1.88975	5.67537	3.3342	9.13368e-05
F25H2.14	F25H2.14	226	1.88489	5.653	3.32963	0.0462969
C33C12.8	gba-2	1722	1.16621	3.45429	3.2884	0.000395183
K09D9.2	cyp-35A3	1568	28.1532	82.3806	3.24863	1.96945e-07
F58B3.2	lys-5	697	0.488935	1.41907	3.22222	0.0841645
F09F3.9	cpt-5	2290	12.7025	36.4191	3.18305	4.66689e-07
Y47G6A.33	Y47G6A.33	474	52.9721	151.546	3.17615	5.83738e-07
F14H3.10	cyp-35D1	1517	3.13702	8.90169	3.15034	3.15679e-05
H23N18.2	ugt-14	1640	0.304275	0.862776	3.148	0.044726
C44H9.1	ugt-15	1712	2.43847	6.8687	3.12724	5.58763e-05
F21F8.4	F21F8.4	1338	4.38447	12.3411	3.12492	1.86189e-05
Y38H6C.23	Y38H6C.23	459	2.33344	6.55445	3.11848	0.00653657
Y48G9A.3	gcn-1	8274	6.61506	18.3016	3.07155	6.07054e-07
Y102A5C.36	Y102A5C.36	642	3.41243	9.32945	3.03525	0.000830529
M199.4	clec-190	762	0.894457	2.43379	3.02083	0.0284532
BE0003N10.3	BE0003N10.3	3795	0.907614	2.46875	3.01981	0.000188749
K10C2.8	K10C2.8	706	17.5324	46.7188	2.95837	8.12439e-06
F41C6.4	F41C6.4	1325	0.505211	1.33745	2.93906	0.0353449
F31F4.15	fbxa-72	1136	7.74616	20.4489	2.9308	2.03284e-05
C49G7.8	cyp-35A4	1485	4.6635	12.248	2.91579	4.05832e-05
R02C2.7	R02C2.7	540	2.07358	5.44408	2.91479	0.0104699
W02D7.2	clec-218	1254	22.9153	60.1532	2.91431	3.21682e-06
F09F7.4	F09F7.4	1539	86.3437	224.86	2.89123	1.60427e-06
T15B7.1	T15B7.1	1439	28.8247	74.9018	2.88489	2.88119e-06
Y52E8A.4	Y52E8A.4	1302	1.22458	3.1653	2.86966	0.00441139
T15B7.16	lgc-54	1308	0.744404	1.92198	2.86644	0.0173277
F32G8.5	col-152	924	2.18657	5.63471	2.86096	0.00222654
Y27F2A.3	sri-40	1206	12.9885	33.3639	2.85182	1.10399e-05
F35C5.2	sra-14	1055	1.9612	4.86994	2.75679	0.00315953
F10D2.11	ugt-41	1793	7.13426	17.6985	2.75417	3.02263e-05
K09A11.3	cyp-14A2	1503	1.64385	4.07643	2.75309	0.00191432
F28H6.3	nkat-1	1314	0.407553	1.00365	2.73401	0.0813217
H23N18.3	ugt-8	1689	5.15952	12.6475	2.72144	7.91018e-05
Y105C5B.5	Y105C5B.5	501	57.6483	141.076	2.71687	1.33993e-05
F09E10.3	dhs-25	1020	78.0137	190.128	2.70569	7.69096e-06
C03E10.5	clec-223	3196	3.31694	8.02065	2.68457	6.77516e-05
H23N18.4	H23N18.4	1444	0.497292	1.19869	2.67608	0.0536781
T19H12.1	ugt-9	1664	1.9968	4.81304	2.67601	0.00117395
F19G12.t1	F19G12.t1	81	7.81348	18.8253	2.67486	0.067909
C17E7.1	nhr-156	654	1.2841	3.08776	2.66962	0.0399874
F22F4.5	F22F4.5	844	2.10541	5.062	2.66925	0.00676509
Y48E1B.8	Y48E1B.8	1211	3.28647	7.89532	2.66712	0.000748988
F46C5.10	F46C5.10	578	17.8775	42.7333	2.65377	8.70898e-05
F31C3.11	rrn-2.1	153	3634.12	8634.45	2.63778	9.26369e-06
H17B01.2	col-70	1593	0.626505	1.48326	2.62843	0.0309086
F42A10.7	F42A10.7	689	102.968	240.674	2.59496	1.86846e-05
H13N06.6	tbh-1	2072	40.0316	92.9264	2.57715	2.01814e-05
F14H12.7	F14H12.7	359	2.40708	5.5868	2.57677	0.04717
ZK380.t2	ZK380.t2	73	186.566	432.822	2.5756	9.19791e-05
Y116A8C.3	Y116A8C.3	502	1.62442	3.69432	2.52488	0.0593235
Y19D10A.12	Y19D10A.12	1635	2.70219	6.12512	2.51653	0.00127449
K01D12.8	K01D12.8	508	3.92922	8.89686	2.51381	0.00908715
ZK829.10	snf-8	2074	0.610311	1.37109	2.49412	0.0272635
F11E6.11	F11E6.11	684	1.04984	2.34982	2.48493	0.0804604
C06B3.3	cyp-35C1	1541	68.682	153.483	2.48096	3.9277e-05
C10C5.4	C10C5.4	1354	13.3845	29.8388	2.47504	0.00012589
T19H12.6	T19H12.6	1887	3.02501	6.7413	2.47411	0.000898245
F31C3.10	rrn-3.56	852	145.909	324.78	2.47121	4.07237e-05
F02C12.5	cyp-13B1	1626	0.673672	1.4954	2.4644	0.0397539
B0545.4	B0545.4	768	4.23132	9.37291	2.45924	0.00355283
F58B3.1	lys-4	724	68.8906	152.515	2.45786	6.23405e-05
F22F4.4	F22F4.4	915	33.1477	73.3412	2.45639	8.69837e-05
F18E3.13	F18E3.13	505	19.811	43.7149	2.44977	0.000350994
K02D7.3	col-101	1067	177.523	391.445	2.44804	4.51247e-05
K11G9.3	K11G9.3	1687	2.84255	6.2539	2.44256	0.00157385
W01A8.8	W01A8.8	709	2.57497	5.65772	2.43934	0.0147764
F21C10.9	F21C10.9	1084	9.6335	21.113	2.43315	0.000364403
C55B7.4	acdh-1	1437	537.794	1174.41	2.42441	4.8518e-05
T03F6.10	T03F6.10	426	3.88558	8.48107	2.42325	0.0193752
F46A8.10	scrm-6	879	3.78007	8.22056	2.41437	0.0041803
W04A4.2	W04A4.2	1098	20.7949	45.1407	2.40999	0.000156554
T16G1.7	T16G1.7	1439	18.1846	39.3888	2.40476	0.000143626
F11C7.3	vap-1	1477	3.44447	7.4128	2.38926	0.00185637
R03G8.4	R03G8.4	2361	0.355696	0.762219	2.37905	0.0786767
F59C6.16	F59C6.16	239	44.1517	94.4374	2.37465	0.000526038
F31C3.9	rrn-3.1	3509	2206.32	4704.47	2.36726	7.37454e-05
W10G11.3	W10G11.3	1534	2.8325	6.0269	2.36226	0.00299931
C49F5.7	C49F5.7	389	52.1883	110.888	2.35893	0.000253825
T24D3.2	T24D3.2	579	2.79576	5.90779	2.346	0.0264028
Y73F8A.11	best-21	1256	3.05244	6.44214	2.34307	0.00432078
F18E3.7	ddo-2	1029	43.6571	91.7963	2.33439	0.000167631
C25A8.4	C25A8.4	3242	22.8328	47.9834	2.33311	0.000136878
R08E5.1	R08E5.1	1113	0.776407	1.62923	2.32968	0.0841851
W07B8.5	cpr-5	1163	249.856	523.238	2.32494	0.00011265
ZC455.5	ugt-4	1698	2.85997	5.98685	2.32402	0.00292066
K10H10.2	cysl-2	1233	18.8043	38.8948	2.29634	0.000351147
C15C8.3	C15C8.3	1381	109.398	225.299	2.28641	0.000165439
D1086.3	D1086.3	778	22.6525	46.6153	2.28463	0.000497859
F18E3.11	F18E3.11	404	25.6374	52.7394	2.28383	0.000979147
T05E12.3	T05E12.3	865	21.4153	43.8009	2.2707	0.000521516
ZC53.6	ZC53.6	1107	0.813599	1.65047	2.25217	0.0945825
T20H9.3	fbxa-71	954	1.53094	3.08156	2.23467	0.045817
F37B4.7	folt-2	1662	153.185	307.934	2.23175	0.000237483
F43H9.4	F43H9.4	990	7.31489	14.681	2.22818	0.00242568
Y38E10A.7	lips-15	905	23.6292	47.2688	2.22089	0.000648781
F12A10.1	F12A10.1	271	13.698	27.3734	2.21858	0.00852642
F58G6.9	F58G6.9	725	11.8017	23.5525	2.21563	0.00201125
C04F5.7	ugt-63	1724	5.64074	11.2513	2.21447	0.00167762
W07A12.8	W07A12.8	623	4.02444	8.02635	2.21419	0.0183995
F25D1.5	F25D1.5	1032	11.0388	21.8174	2.19424	0.00154206
Y70C5C.1	Y70C5C.1	3114	0.43775	0.864653	2.1929	0.0583573
F13C5.1	F13C5.1	1330	1.30861	2.58222	2.19071	0.0390251
W03F11.1	W03F11.1	803	58.2329	114.433	2.18165	0.000521401
C07G3.9	ugt-64	1702	19.5008	38.1209	2.17027	0.000679583
Y38F1A.6	Y38F1A.6	1676	179.159	349.591	2.16632	0.000391767
C08F11.8	ugt-22	2048	116.457	225.721	2.15185	0.000447955
Y57G11B.5	Y57G11B.5	720	61.5312	118.58	2.13954	0.000734037
Y116F11B.7	Y116F11B.7	1423	1.19743	2.30727	2.1392	0.0480777
Y71F9B.1	Y71F9B.1	461	10.5869	20.3826	2.13743	0.007862
C56E10.4	nhr-137	1460	3.44289	6.62406	2.13601	0.00753766
Y67A10A.3	Y67A10A.3	3622	1.21307	2.32497	2.12782	0.00987982
C23H3.7	tre-5	2107	0.970445	1.85165	2.11831	0.038317
T05G5.6	ech-6	1167	251.482	479.761	2.11798	0.00057415
F52C6.12	F52C6.12	607	4.07037	7.76265	2.11728	0.0279855
T23F4.4	nas-27	1472	1.57925	3.00506	2.11253	0.03161
F15A2.5	efn-3	840	6.14346	11.5623	2.08946	0.00925791
ZC449.8	ZC449.8	537	5.98351	11.256	2.08848	0.0202748
Y51A2D.18	Y51A2D.18	1991	7.68405	14.4481	2.08748	0.00225506
T16G1.6	T16G1.6	1370	16.613	31.1548	2.082	0.00166439
C39D10.7	C39D10.7	3625	75.205	140.86	2.07943	0.000781691
F56D5.3	F56D5.3	1350	1.68591	3.15451	2.07731	0.0374754
K09A11.2	cyp-14A1	1476	1.10496	2.06619	2.07601	0.0632367
C10H11.3	ugt-25	1665	4.576	8.53946	2.0718	0.00571706
Y80D3A.8	Y80D3A.8	3882	0.451475	0.842221	2.07107	0.0576657
F28F8.2	acs-2	2077	12.7511	23.7709	2.06967	0.00163561
C03G6.15	cyp-35A2	1613	110.354	205.644	2.06886	0.000885718
R160.3	R160.3	675	4.09306	7.57083	2.05352	0.0301834
T10B5.8	T10B5.8	1492	1.80281	3.33307	2.05257	0.0316246
F48F5.2	F48F5.2	4383	1.30513	2.41024	2.05026	0.00976815
MTCE.34	MTCE.34	2855	4.10532	7.54956	2.04163	0.00403769
F59C12.4	F59C12.4	273	13.5976	24.9085	2.0337	0.0206334
C01G10.1	C01G10.1	3833	1.06056	1.94252	2.03345	0.0179344
T10H9.5	pmp-5	2312	46.5572	84.9378	2.02543	0.00133858
W02A11.5	bath-34	1301	2.62879	4.78328	2.0201	0.0249481
F01F1.6	alh-9	1952	44.3381	80.3694	2.01241	0.00154704
K01G12.3	K01G12.3	1649	0.893081	1.61616	2.00908	0.0897401
F59A6.12	F59A6.12	455	17.6279	31.8828	2.00798	0.00780856
ZK1058.6	nit-1	1028	4.01359	7.25623	2.00716	0.0199215
T18D3.9	T18D3.9	827	1.73661	3.1395	2.00706	0.0933315
C09B9.7	C09B9.7	2742	1.24728	2.2545	2.00672	0.026502
B0213.3	nlp-28	336	22.7844	41.0487	2.00016	0.00867815
K08E7.5	K08E7.5	3666	3.10749	1.39772	0.49936	0.0129247
F41A4.1	cutl-28	2295	1.22506	0.550693	0.499065	0.0984429
ZK970.7	ZK970.7	888	3.61841	1.62435	0.498387	0.081886
F01D4.2	ugt-44	1789	41.2481	18.4983	0.497886	0.00213237
Y55F3AM.11	Y55F3AM.11	1056	17.9338	8.0395	0.497691	0.00641989
K12G11.3	sodh-1	1323	174.368	78.001	0.496633	0.00144992
F46A8.1	F46A8.1	901	8.52375	3.81171	0.496468	0.0220007
F55G11.8	F55G11.8	1143	22.4892	10.0477	0.496013	0.00439894
R107.8	lin-12	4900	2.44165	1.09058	0.495881	0.0112826
ZK105.1	ZK105.1	611	169.099	75.522	0.495832	0.00174306
F33D11.3	col-54	938	4.03537	1.80139	0.495594	0.0632513
Y17G7B.8	Y17G7B.8	1070	44.2023	19.7074	0.494979	0.0025432
F54F7.3	F54F7.3	659	102.188	45.5064	0.494395	0.00201905
ZK1025.7	bah-1	1492	2.58593	1.15092	0.494119	0.0605432
T10C6.15	T10C6.15	992	10.1466	4.51451	0.493962	0.0139988
C02F4.4	C02F4.4	897	6.71644	2.98639	0.49364	0.0306499
ZK1290.5	ZK1290.5	1130	25.8068	11.464	0.493181	0.00361372
F58H1.2	F58H1.2	685	13.6635	6.05649	0.492109	0.0151098
W04G3.3	lpr-4	1389	17.7089	7.8231	0.490446	0.00401638
Y46H3A.3	hsp-16.2	592	79.6049	35.0397	0.488678	0.00213801
T19C4.1	T19C4.1	1350	2.33503	1.02776	0.488655	0.0764752
C34H4.1	C34H4.1	1230	25.094	11.0234	0.487696	0.00296688
ZK896.4	ZK896.4	1458	7.78844	3.42022	0.487535	0.010346
T06G6.6	T06G6.6	781	13.4645	5.91007	0.487311	0.0115754
T24C4.4	T24C4.4	567	7.23391	3.1739	0.487105	0.0510392
Y71H2AL.2	Y71H2AL.2	386	10.4683	4.591	0.486892	0.0520858
T17A3.8	ver-2	1970	4.8684	2.12686	0.485014	0.012793
F52B11.3	noah-2	2564	20.6442	9.01182	0.484638	0.00175561
F13A7.11	F13A7.11	652	7.87755	3.43435	0.484012	0.034504
Y39G8B.9	Y39G8B.9	381	38.27	16.6219	0.482198	0.00640607
F37B1.4	gst-15	711	8.31942	3.61307	0.482155	0.0267246
Y43F8A.3	Y43F8A.3	1332	7.64799	3.3209	0.482071	0.0110037
Y50D4B.6	Y50D4B.6	1404	2.25389	0.978447	0.481956	0.0711415
C49G7.10	C49G7.10	936	22.7556	9.86275	0.481185	0.00376911
Y36E3A.1	fbxa-209	1102	7.21204	3.11647	0.479742	0.0157799
ZK1055.6	ZK1055.6	1810	10.1201	4.37168	0.479587	0.0043977
C09G5.6	bli-1	2979	24.6525	10.6293	0.478682	0.00120323
F21C10.11	F21C10.11	275	23.6781	10.1907	0.477812	0.0213271
W04G3.1	lpr-6	1246	12.5422	5.39132	0.477227	0.00518517
F09E5.14	F09E5.14	466	15.0962	6.48547	0.476953	0.0184652
Y43F8B.23	Y43F8B.23	582	4.7262	2.02993	0.476838	0.0828857
Y38C1AA.5	cutl-24	1968	3.25302	1.39608	0.476459	0.021485
T14B4.6	dpy-2	1328	17.615	7.54109	0.475286	0.00289304
K08F8.2	atf-2	1407	4.1608	1.77698	0.474141	0.024136
M03A1.7	dao-2	605	101.291	43.2331	0.473858	0.00115152
Y65B4BR.2	lpr-1	969	4.35845	1.85717	0.473067	0.0411311
C05A9.1	pgp-5	3822	34.8093	14.8301	0.472988	0.000775665
F41B5.1	F41B5.1	576	8.07174	3.43435	0.472368	0.0347638
F55F3.4	F55F3.4	2646	0.988951	0.420533	0.472093	0.0851903
Y51H4A.25	Y51H4A.25	1762	6.21674	2.64301	0.471996	0.00801504
Y113G7B.12	Y113G7B.12	3129	11.9765	5.08841	0.471688	0.00158165
ZK896.3	ZK896.3	1444	7.84709	3.3297	0.471085	0.00744014
Y54F10AM.6	Y54F10AM.6	811	14.7823	6.26737	0.470703	0.00673247
F59F5.7	F59F5.7	3017	1.05291	0.446226	0.470508	0.0628728
E04D5.4	E04D5.4	649	7.74518	3.28089	0.470287	0.029613
T14B4.7	dpy-10	1597	16.98	7.18267	0.469626	0.00208717
T12B5.2	fbxa-54	1149	9.1309	3.86178	0.469544	0.0081899
F32E10.3	clec-180	2803	7.83755	3.31305	0.4693	0.00267592
C29F3.5	clec-230	619	8.37617	3.52867	0.467701	0.0270621
F59C6.14	F59C6.14	595	16.0166	6.74172	0.467307	0.00922506
M01E10.2	dpy-1	4041	0.695744	0.292357	0.466517	0.0727234
C34G6.6	noah-1	3813	16.2727	6.83087	0.466036	0.000891342
Y73B6BL.12	Y73B6BL.12	687	5.1554	2.15959	0.465063	0.0498422
Y73E7A.8	Y73E7A.8	2501	2.44783	1.02165	0.463368	0.0188803
C46A5.8	C46A5.8	588	8.1761	3.41099	0.463166	0.0289612
F33D4.1	nhr-8	2353	11.2555	4.69395	0.462997	0.00178334
Y65B4BL.1	Y65B4BL.1	1269	25.8574	10.7821	0.462935	0.00139524
H19M22.3	H19M22.3	2340	4.08301	1.7025	0.462924	0.00841894
R09D1.11	R09D1.11	1501	4.13538	1.72061	0.461922	0.0179902
Y113G7B.14	Y113G7B.14	1755	14.0851	5.85503	0.461501	0.00186246
F47D12.6	F47D12.6	438	17.6452	7.3078	0.459794	0.0116188
Y82E9BL.13	fbxa-79	997	10.9869	4.54698	0.459465	0.00615923
C47G2.2	unc-130	1295	2.64097	1.09263	0.459316	0.0494269
Y75B8A.21	fbxa-89	980	2.3721	0.981243	0.459246	0.090005
F53F4.8	F53F4.8	2771	1.78766	0.738677	0.458747	0.0257887
F08F3.8	F08F3.8	1143	2.12966	0.877367	0.457377	0.0827396
Y65A5A.1	Y65A5A.1	540	4.5754	1.88253	0.45679	0.0804892
C36A4.14	C36A4.14	978	8.17622	3.35709	0.455841	0.0101357
ZC416.4	kgb-2	1217	3.6303	1.49001	0.455668	0.0303423
C31H2.2	dpy-8	1639	18.4904	7.57694	0.454936	0.00120082
Y82E9BR.23	Y82E9BR.23	774	7.50073	3.0705	0.454474	0.0180464
Y36E3A.2	Y36E3A.2	571	3.87937	1.58786	0.454416	0.0925329
K02E2.2	grd-11	3049	0.914122	0.37396	0.454175	0.0651767
ZK1037.6	ZK1037.6	1581	6.7822	2.77181	0.453728	0.00565027
C31A11.7	oac-7	2233	1.77687	0.725935	0.453571	0.0357434
R13H4.1	nphp-4	3993	0.758973	0.309633	0.452923	0.056201
W04G3.2	lpr-5	2162	15.1715	6.18247	0.452413	0.00101528
T21D12.2	dpy-9	1077	18.33	7.46182	0.451945	0.00195033
T19D12.4	T19D12.4	3216	39.0259	15.8689	0.451437	0.000373143
F35E12.7	dct-17	2223	4.54428	1.84772	0.451413	0.00599566
C06C6.4	nhr-63	1140	3.35236	1.36169	0.450951	0.0369452
ZC373.7	col-176	1076	8.52875	3.45988	0.45038	0.00702375
Y45F10C.6	Y45F10C.6	675	4.52581	1.83165	0.449314	0.053327
Y25C1A.6	Y25C1A.6	1081	1.94781	0.787899	0.449083	0.0951396
H02F09.3	H02F09.3	3828	1.80276	0.728498	0.448636	0.0117468
F35D2.3	F35D2.3	1175	6.08032	2.45519	0.448293	0.0109135
Y18H1A.13	col-46	1031	3.27	1.31911	0.447854	0.0443368
T04D3.8	T04D3.8	429	41.109	16.4913	0.445369	0.00194421
K10D11.3	K10D11.3	2139	2.38982	0.95693	0.444547	0.0196675
R11A5.3	R11A5.3	569	8.10687	3.23517	0.443044	0.0234378
T12B5.8	fbxa-59	951	19.9139	7.94487	0.442929	0.00162051
C45G7.5	cdh-10	6966	3.01043	1.20099	0.442908	0.0013811
T10B9.7	cyp-13A2	1593	6.93739	2.75955	0.441616	0.00406829
C14A4.9	C14A4.9	566	14.7084	5.84932	0.441511	0.00707873
F49E11.10	scl-2	762	258.658	102.814	0.441296	0.000218474
C29F3.2	wrt-8	1788	5.43202	2.15127	0.439679	0.00500949
F39E9.11	btb-17	1018	11.2504	4.45318	0.439446	0.00361034
T05F1.9	T05F1.9	1151	2.08313	0.823528	0.438898	0.07124
ZK6.7	lipl-5	1627	283.883	111.985	0.437948	0.000161983
C04C3.5	dyf-3	1285	7.32154	2.88646	0.437689	0.00510962
Y71D11A.1	cdh-12	8805	3.67411	1.44629	0.437024	0.000631766
Y116F11B.3	pcp-4	3287	14.5074	5.70476	0.436565	0.000406667
Y37A1B.7	Y37A1B.7	645	9.43488	3.7059	0.436074	0.0120715
ZK1290.8	wrt-10	1041	19.5017	7.64069	0.434974	0.00115278
T05E7.5	vet-1	1376	2.39705	0.938456	0.43465	0.0393708
T08B1.6	acs-3	2087	3.63322	1.40863	0.430434	0.00685104
Y41D4B.16	hpo-6	1477	24.787	9.57991	0.429082	0.000415213
C13D9.1	srr-6	1386	1.66846	0.64425	0.428687	0.0684686
Y65B4BR.1	Y65B4BR.1	1232	4.65304	1.79523	0.428337	0.0119347
T26F2.2	T26F2.2	916	6.80301	2.6245	0.428301	0.00998625
W04G3.8	lpr-3	2032	18.5859	7.14588	0.426849	0.000369915
Y39A1A.9	Y39A1A.9	1954	4.04247	1.55372	0.426706	0.00581302
ZC412.6	nspa-5	179	116.27	44.6657	0.426489	0.00085663
Y38E10A.26	nspe-2	216	19.3834	7.44109	0.426195	0.0221841
Y54G11A.4	Y54G11A.4	1808	2.04645	0.782606	0.424565	0.0277869
Y46C8AR.1	clec-76	1689	4.51098	1.72429	0.424368	0.00598681
F47H4.7	fbxa-187	1893	2.70038	1.03049	0.423663	0.0140613
C35A5.11	C35A5.11	579	3.11107	1.1863	0.42334	0.0966382
T22E5.5	mup-2	1604	516.471	196.906	0.423268	8.21771e-05
T01B7.7	rol-6	1164	83.5136	31.7589	0.422193	0.000136549
C37A5.1	best-8	1602	3.11493	1.18337	0.421771	0.0143475
Y57E12B.3	lipl-6	2055	1.24967	0.474626	0.421655	0.0533127
Y2H9A.4	Y2H9A.4	2032	3.89927	1.48056	0.421545	0.0051754
F49F1.5	F49F1.5	528	30.7272	11.656	0.421142	0.00114011
W08E12.2	W08E12.2	460	11.5889	4.39	0.420556	0.0121835
M02F4.7	clec-265	1178	38.7964	14.6937	0.420476	0.000236187
F44G3.13	fbxa-87	870	3.34353	1.26321	0.419443	0.0414467
F01D5.1	F01D5.1	581	63.285	23.8099	0.417695	0.000274895
F28G4.1	cyp-37B1	1659	7.50508	2.82366	0.417695	0.00176386
F44E5.5	F44E5.5	2063	5.1681	1.94441	0.417695	0.00246082
T13B5.9	T13B5.9	1237	4.28002	1.61029	0.417695	0.0117693
F13G3.1	ztf-2	1754	2.74784	1.03383	0.417695	0.0144599
Y47H10A.3	Y47H10A.3	1057	2.0381	0.766799	0.417695	0.0692904
C31A11.5	oac-6	2184	6.5369	2.45311	0.416627	0.00128916
F35E12.4	F35E12.4	1201	5.37105	2.01314	0.416119	0.00734277
C44B7.3	aff-1	1977	1.61295	0.604529	0.416101	0.0333577
K11H12.11	K11H12.11	1312	4.84243	1.81141	0.415295	0.00747917
T16G1.5	T16G1.5	1592	6.97998	2.60596	0.414493	0.00207182
F31A3.3	F31A3.3	823	3.09081	1.15174	0.413698	0.0497783
F46C8.6	dpy-7	1175	20.7166	7.69294	0.412265	0.000415354
E02C12.6	E02C12.6	1312	2.94071	1.08894	0.411107	0.0210909
Y52B11A.12	Y52B11A.12	966	2.23009	0.824813	0.410616	0.064726
B0414.2	rnt-1	1512	1.86751	0.690504	0.410494	0.0394641
C45G7.4	C45G7.4	1882	1.12527	0.416064	0.410494	0.0665687
F44E5.4	F44E5.4	2097	5.06109	1.86703	0.409552	0.00202092
F09B9.1	oac-14	2242	11.1178	4.09303	0.408722	0.000353178
T10B10.1	col-41	1373	8.68724	3.19172	0.407892	0.0014855
F35C5.8	clec-65	1195	157.958	57.927	0.407138	5.24024e-05
Y46G5A.20	Y46G5A.20	529	21.7421	7.97237	0.407087	0.00157749
Y46C8AL.9	clec-75	2018	2.71405	0.993885	0.406557	0.00892072
EGAP7.1	dpy-3	964	19.1024	6.9827	0.405824	0.000557001
F16F9.2	dpy-6	4044	1.97433	0.72016	0.404961	0.00351952
C14F11.6	C14F11.6	784	17.9771	6.53578	0.403628	0.000908315
F14F9.4	F14F9.4	2852	10.1354	3.68	0.403098	0.000226241
C49A9.8	ugt-24	1747	8.82694	3.19255	0.401542	0.000701144
F30A10.2	F30A10.2	980	7.45163	2.69141	0.400988	0.00399382
Y51F10.7	Y51F10.7	798	247.325	89.2415	0.400592	3.81125e-05
Y51B9A.9	Y51B9A.9	1234	5.49372	1.97044	0.398198	0.00451193
F19G12.4	F19G12.4	399	6.55831	2.34121	0.396325	0.0387405
T16A1.1	math-42	2486	1.14562	0.408917	0.396275	0.0326235
T07H3.2	bath-46	943	4.0527	1.44221	0.395081	0.0169314
K08D8.5	K08D8.5	1077	13.0751	4.63015	0.393146	0.000661768
C38D9.2	C38D9.2	1782	1.74164	0.616718	0.393125	0.026133
Y48G1BL.4	Y48G1BL.4	240	11.0046	3.89226	0.392672	0.0364089
F53G12.4	F53G12.4	1120	1.63004	0.57648	0.392634	0.0725427
H25K10.1	H25K10.1	1651	3.20678	1.13161	0.39177	0.00732508
Y82E9BL.17	fbxa-27	975	1.95984	0.690392	0.391091	0.0660734
F14B6.3	F14B6.3	1322	2.27401	0.800136	0.390638	0.0270733
C16A11.9	fbxc-43	837	8.87014	3.11841	0.390306	0.00300211
T08E11.7	fbxa-3	951	3.49388	1.22784	0.390155	0.0215932
T05F1.11	T05F1.11	2335	4.77979	1.67673	0.389454	0.00103737
F48G7.2	F48G7.2	848	2.31077	0.809988	0.389157	0.0620201
R11G11.14	lipl-3	1356	4.80198	1.68172	0.388808	0.00407279
F16G10.15	F16G10.15	1903	1.6309	0.570286	0.388211	0.0244455
F35C5.5	clec-62	1260	62.3233	21.7073	0.386686	3.35848e-05
C07G3.2	irg-1	651	52.0119	18.0422	0.385115	8.66058e-05
C23H4.8	C23H4.8	864	1.97215	0.68369	0.384877	0.0760848
F28E10.5	F28E10.5	690	2.64587	0.915827	0.38428	0.0671419
F17A9.3	atf-8	920	3.54547	1.22442	0.383407	0.020436
C24G7.2	acd-1	1986	2.92325	1.00298	0.380917	0.00464224
F45E1.5	F45E1.5	1929	1.43225	0.491384	0.380894	0.0285964
M01B2.13	M01B2.13	1553	1.395	0.477669	0.38015	0.0468326
T21G5.6	T21G5.6	1109	10.8321	3.69138	0.378338	0.000617485
C06C3.6	srh-48	1172	2.79351	0.949428	0.377323	0.0185359
Y39G10AR.6	ugt-31	1654	23.5473	7.98165	0.376318	4.75961e-05
C08F11.7	C08F11.7	882	4.1398	1.40178	0.375926	0.0139568
T12A2.3	T12A2.3	776	2.41538	0.81433	0.374299	0.0581297
Y82E9BR.12	fbxa-138	1440	1.04806	0.352975	0.373905	0.0848815
K11G9.6	mtl-1	375	17.9806	6.00782	0.37095	0.00246023
C44H4.2	let-4	2487	2.83354	0.939026	0.367918	0.00201476
Y75B8A.28	Y75B8A.28	1262	9.85639	3.26563	0.367834	0.000402413
K08D8.12	K08D8.12	458	4.54419	1.49972	0.3664	0.0436406
B0222.3	pitr-3	1618	7.08596	2.33485	0.365816	0.000471978
ZC196.2	ZC196.2	972	1.80311	0.593591	0.365484	0.0604298
F36G9.14	fbxa-99	999	2.13206	0.701309	0.365185	0.0410607
H29C22.1	H29C22.1	531	58.2879	19.0927	0.363656	4.00513e-05
F14D7.7	F14D7.7	323	6.63188	2.16906	0.36311	0.039632
F08G5.5	ugt-65	1572	12.3568	4.03733	0.362736	0.000105602
T20D4.7	T20D4.7	562	4.35297	1.41774	0.361587	0.0291922
R10D12.9	swt-6	1035	5.66804	1.84493	0.361367	0.00292889
C52D10.7	skr-9	657	2.05629	0.669097	0.36125	0.0918879
C25F9.7	srw-86	528	8.18315	2.65382	0.360042	0.0068098
Y82E9BL.7	fbxa-26	987	4.42694	1.43359	0.359521	0.00653577
K08H10.1	lea-1	2633	113.209	36.4226	0.357184	3.40042e-06
Y46C8AL.5	clec-72	1493	8.03792	2.58554	0.357117	0.000311114
T05C1.3	T05C1.3	812	2.00852	0.642883	0.355353	0.0627199
F26G1.10	F26G1.10	733	2.64009	0.84336	0.354647	0.0445108
C09F9.2	C09F9.2	4929	2.5952	0.827756	0.354107	0.000232957
W01F3.3	mlt-11	9413	6.32406	2.01398	0.353559	8.61214e-06
Y51B9A.8	Y51B9A.8	507	2.80869	0.89415	0.353435	0.0787757
Y55F3AM.14	Y55F3AM.14	1998	3.28337	1.04509	0.353375	0.00172813
H23L24.5	pme-4	1680	8.56317	2.72295	0.353027	0.00015996
ZK783.1	fbn-1	8593	2.01127	0.639469	0.352982	9.64073e-05
C08F11.3	C08F11.3	1059	2.66636	0.843183	0.35108	0.0180149
F42G2.5	F42G2.5	1125	4.92249	1.5508	0.349763	0.00265894
F35C5.7	clec-64	1159	3.34991	1.0549	0.349607	0.00754279
Y37E11AL.6	Y37E11AL.6	1245	1.61302	0.507567	0.349345	0.038815
F46F5.1	F46F5.1	1200	1.23739	0.389226	0.349221	0.070455
M01D1.2	math-34	2417	1.24882	0.392172	0.348641	0.0146575
ZK430.5	ZK430.5	3932	0.594311	0.185168	0.345904	0.0265003
F39E9.2	btb-16	1114	11.1659	3.46518	0.344537	0.000179658
R13A1.10	R13A1.10	999	1.596	0.495041	0.34436	0.058916
F16H6.1	clec-42	1722	2.65048	0.821691	0.344181	0.00422794
Y46C8AL.8	clec-74	1429	0.962437	0.298012	0.343767	0.0770637
F35C5.9	clec-66	1266	49.7319	15.3651	0.343006	4.49807e-06
T24E12.5	T24E12.5	2046	3.30747	1.02057	0.34257	0.00118067
F07C4.12	F07C4.12	1695	1.15607	0.356605	0.342458	0.0378183
T27A1.2	T27A1.2	1114	2.48009	0.764559	0.342253	0.0167002
C04F6.3	cht-1	2050	5.10588	1.56807	0.340956	0.000272378
F53G12.7	col-45	1085	1.2788	0.392497	0.340752	0.0738893
C39E9.3	col-131	964	3.43414	1.04028	0.336306	0.00931349
F55F8.1	ptr-10	2930	1.36249	0.412591	0.336194	0.00537614
F20G2.5	F20G2.5	1525	1.58023	0.477431	0.335422	0.0213743
T22F7.4	T22F7.4	908	6.03188	1.81552	0.334156	0.00189376
C08E3.9	fbxa-166	1179	1.67235	0.501025	0.332609	0.0332254
C25F9.11	C25F9.11	667	30.0717	8.93858	0.33	2.37307e-05
Y58A7A.4	Y58A7A.4	2757	1.39501	0.413567	0.329133	0.00523139
C08E3.5	fbxa-162	1023	2.40327	0.711713	0.32878	0.0184973
F47H4.10	skr-5	604	13.1584	3.86649	0.326225	0.000424512
W03A5.3	grl-22	489	7.93977	2.33171	0.326038	0.00477286
C34H4.3	tag-244	1328	14.1964	4.1688	0.326013	2.36016e-05
K09D9.1	K09D9.1	901	7.03784	2.04308	0.322291	0.000838795
F22B8.4	F22B8.4	1169	1.70748	0.493559	0.320912	0.0279513
Y71G12B.2	Y71G12B.2	979	2.08859	0.603379	0.32073	0.0263077
T24B8.5	T24B8.5	363	58.0386	16.5	0.315624	1.02182e-05
K11G9.1	K11G9.1	1718	2.51496	0.711658	0.314154	0.00260135
F10B5.3	F10B5.3	1591	1.77478	0.500798	0.313272	0.00990217
T04D3.2	sdz-30	1916	0.787685	0.222265	0.313272	0.0481705
R11G1.1	R11G1.1	5048	0.279682	0.0789193	0.313272	0.0553316
T06E6.15	T06E6.15	786	1.67235	0.471895	0.313272	0.0638041
K04A8.5	lipl-4	1283	0.920177	0.256974	0.310042	0.0760191
F49H6.5	F49H6.5	1307	4.41397	1.22974	0.309306	0.000817819
R05H10.6	cdh-7	4364	1.80445	0.500515	0.307946	0.000240284
C40H1.7	C40H1.7	1197	17.6718	4.90048	0.307864	6.75644e-06
B0205.4	B0205.4	1362	1.27787	0.353017	0.306699	0.0325211
F48G7.8	F48G7.8	498	18.672	5.13084	0.305071	0.000113684
Y22F5A.5	lys-2	924	226.915	61.8183	0.302452	1.01583e-07
K08F9.1	K08F9.1	1542	4.68055	1.27396	0.302178	0.000277632
Y41D4B.17	Y41D4B.17	1285	2.44367	0.662816	0.301129	0.00572091
T07H3.1	bath-47	2196	3.17577	0.850768	0.297417	0.000271366
Y48A6B.8	Y48A6B.8	1740	1.09119	0.292117	0.297206	0.0232576
R07B1.3	scav-5	1725	7.64833	2.04667	0.297088	2.07546e-05
B0348.2	B0348.2	308	9.52341	2.54231	0.296373	0.0065082
Y116F11B.6	Y116F11B.6	1068	5.53849	1.46635	0.293934	0.000470949
T01G5.6	T01G5.6	312	3.19879	0.836572	0.290349	0.087633
C15H9.1	nnt-1	3224	4.45465	1.16325	0.289909	1.05429e-05
ZC47.13	fbxa-50	936	2.58764	0.675129	0.289658	0.0105025
ZC47.4	fbxa-30	918	1.20649	0.314254	0.289174	0.0715061
C17H12.8	C17H12.8	1262	60.8647	15.5008	0.282744	6.10187e-08
R03H10.7	R03H10.7	1285	1.89432	0.481076	0.281944	0.00906778
F17E9.1	col-116	1018	2.51072	0.634241	0.280453	0.00755971
F55G11.5	dod-22	1226	7.94193	2.00571	0.280378	3.43341e-05
ZC239.14	ZC239.14	745	3.00599	0.756018	0.27922	0.0112049
F10D2.2	ugt-39	1810	7.61864	1.90502	0.277603	6.63704e-06
Y60A3A.24	Y60A3A.24	1215	13.8539	3.45979	0.277256	2.85506e-06
C17F4.2	C17F4.2	397	8.46145	2.11078	0.27695	0.00272633
C54F6.5	C54F6.5	174	15.8783	3.94753	0.27601	0.00536519
Y34F4.4	Y34F4.4	765	7.15941	1.77778	0.275679	0.000365646
F23F12.9	zip-8	841	4.08112	1.01275	0.275501	0.00243375
C32H11.12	dod-24	1135	71.9751	17.8284	0.274999	2.96653e-08
Y41D4B.18	Y41D4B.18	656	3.8962	0.963293	0.274486	0.00677418
F26G1.3	F26G1.3	457	2.07733	0.511019	0.273109	0.0834467
F14F9.3	F14F9.3	2599	0.430832	0.105713	0.27241	0.0600034
T12B5.12	fbxa-70	978	1.6676	0.407346	0.27119	0.0244931
M01G12.9	M01G12.9	1956	18.3872	4.48081	0.270548	1.28551e-07
Y6G8.9	Y6G8.9	723	1.95275	0.475014	0.270062	0.034786
C02A12.4	lys-7	917	386.154	93.7948	0.269663	4.86862e-09
F08F3.7	cyp-14A5	1590	35.6327	8.63123	0.268922	3.57003e-08
Y47D3A.2	fbxa-128	992	6.69896	1.62024	0.268519	0.000120026
B0507.7	B0507.7	1119	1.37046	0.331465	0.268519	0.0277733
F17B5.1	F17B5.1	2529	12.0411	2.90609	0.267946	1.77861e-07
F14H8.6	cng-1	2380	4.28031	1.02742	0.266487	1.47875e-05
C16C4.5	math-15	1008	2.51148	0.599648	0.265076	0.00585398
T26H5.8	T26H5.8	1371	3.1515	0.751499	0.264737	0.000729439
F26D10.12	clec-196	529	1.74857	0.415498	0.263808	0.081105
T04B8.3	arrd-1	1035	1.1289	0.265457	0.26106	0.0489261
Y82E9BL.11	fbxa-15	1141	1.3867	0.325074	0.260256	0.0229651
F54B8.4	F54B8.4	557	31.5528	7.3743	0.259469	8.19948e-07
C49G7.7	C49G7.7	1964	0.48337	0.111914	0.257043	0.0728018
C23G10.11	C23G10.11	327	9.45393	2.18454	0.256537	0.00233893
W09H1.4	W09H1.4	997	3.66229	0.840503	0.254794	0.00113501
ZC443.5	ugt-18	1674	2.58107	0.590856	0.254147	0.000533751
R07C12.3	R07C12.3	1077	0.892766	0.204084	0.25379	0.0689534
T07A5.7	T07A5.7	1263	2.02368	0.456826	0.250617	0.004236
B0238.13	B0238.13	2543	0.430747	0.0972368	0.250617	0.0507387
Y119D3A.4	fbxa-36	933	0.847926	0.191411	0.250617	0.097246
Y54G2A.8	clec-82	1489	8.16577	1.82673	0.248359	2.39697e-06
ZK1240.1	ZK1240.1	1187	0.984344	0.219891	0.248007	0.0425819
C24G7.1	C24G7.1	1827	1.2191	0.270688	0.246509	0.00640088
B0462.5	B0462.5	780	5.43014	1.19762	0.244856	0.00043952
F35E12.2	F35E12.2	1287	0.680895	0.149436	0.243656	0.0758515
C06E4.8	C06E4.8	858	3.60307	0.784537	0.241737	0.00163339
T23G5.6	saeg-2	1273	38.7598	8.39568	0.240479	4.22164e-09
C13G5.1	ceh-16	625	1.42157	0.307718	0.240318	0.0716689
Y6E2A.5	Y6E2A.5	1346	3.26429	0.70422	0.23951	0.000310869
F23D12.5	jmjd-3.2	2784	0.323511	0.0690818	0.23707	0.0677022
F15E11.13	F15E11.13	456	3.38973	0.723021	0.236804	0.0176516
Y22F5A.6	lys-3	921	1.54615	0.328146	0.235623	0.0219799
C45B11.2	C45B11.2	843	2.31004	0.488875	0.234954	0.00822506
F54F7.9	F54F7.9	751	2.86853	0.603641	0.233626	0.00562144
K10D11.2	K10D11.2	1023	2.10583	0.443142	0.233626	0.00562144
F15E11.1	F15E11.1	465	2.25098	0.472685	0.233132	0.046891
Y71G12B.32	Y71G12B.32	737	1.60188	0.335513	0.232532	0.0348157
Y6E2A.4	Y6E2A.4	1641	1.96546	0.410197	0.231703	0.00104472
K10G4.13	K10G4.13	2281	0.618955	0.126473	0.226852	0.0199272
Y38E10A.5	clec-4	1292	23.9558	4.84849	0.224698	4.89454e-09
C25F9.16	C25F9.16	252	4.87806	0.981243	0.223322	0.0279783
F26A1.2	fkh-5	1386	0.641041	0.12885	0.223152	0.0611638
Y54F10BM.7	fbxa-48	1363	0.714365	0.141103	0.21929	0.0479004
C25F9.12	C25F9.12	716	4.8616	0.959316	0.219071	0.000505934
Y39A3A.4	Y39A3A.4	996	6.86757	1.35167	0.21851	1.19798e-05
K08H2.2	K08H2.2	782	1.07391	0.210804	0.217928	0.0656571
K07B1.1	try-5	1030	0.886238	0.173385	0.217202	0.0543476
R03H4.6	bus-1	2119	0.465244	0.0907615	0.216583	0.045185
Y105C5A.1270	Y105C5A.1270	336	2.31829	0.449736	0.215374	0.0749676
F48G7.13	F48G7.13	896	3.96644	0.766596	0.21457	0.000395804
Y2H9A.6	Y2H9A.6	1015	3.56137	0.676719	0.210957	0.000322403
C25B8.4	clec-266	801	4.80154	0.908967	0.21017	0.000226463
T08E11.5	fbxc-19	1596	0.510938	0.0946813	0.205731	0.0622938
T24A6.7	T24A6.7	945	1.49401	0.276202	0.205247	0.0144127
F56G4.1	oac-34	2023	0.517403	0.0950685	0.203991	0.0336566
Y46B2A.1	fbxc-51	1645	2.28622	0.41755	0.202765	0.00019671
E03H4.10	clec-17	1302	2.11263	0.379836	0.199607	0.000894892
C54F6.14	ftn-1	657	10.7075	1.92365	0.199453	3.67267e-06
F14D7.10	F14D7.10	312	3.19879	0.572392	0.19866	0.0357137
B0554.6	dod-20	1179	1.71364	0.302945	0.196267	0.00328454
ZC47.8	ZC47.8	840	1.76769	0.310727	0.195153	0.0103131
C39B5.8	fbxa-8	969	0.728502	0.127592	0.194444	0.0761295
F17E9.11	lys-10	734	5.07401	0.879643	0.192468	0.000142278
B0462.1	B0462.1	1915	0.546583	0.0932565	0.18942	0.0279813
2RSSE.6	2RSSE.6	77	11.5387	1.96249	0.188821	0.0427471
C17H12.6	C17H12.6	883	5.62375	0.949016	0.187349	1.94951e-05
T16A1.7	trpl-5	1698	0.623603	0.105174	0.187243	0.0263142
Y51H7BM.1	math-45	1349	6.78472	1.14054	0.18663	2.61912e-07
ZC47.12	fbxa-49	943	0.696961	0.116542	0.185642	0.0814964
C08F1.10	C08F1.10	947	0.963912	0.159569	0.183786	0.0376406
Y119D3A.3	fbxa-35	933	1.7089	0.279754	0.181745	0.00619934
R07H5.10	zip-6	961	0.87388	0.142949	0.181607	0.0452929
C31B8.4	C31B8.4	1143	3.7695	0.612955	0.180529	3.56919e-05
Y50D4B.7	Y50D4B.7	1308	0.716489	0.115529	0.179012	0.0331178
ZC84.3	cls-3	3112	25.2806	4.0656	0.178542	6.6873e-13
T25E12.12	fbxa-127	885	5.14345	0.822692	0.177576	2.16736e-05
B0507.6	B0507.6	2578	2.14338	0.341037	0.176647	5.41245e-06
Y94H6A.2	Y94H6A.2	1282	2.19306	0.342899	0.173588	0.000355177
F55G11.4	F55G11.4	1083	168.708	26.2063	0.172454	3.94464e-14
F12E12.9	fbxb-92	939	0.661045	0.102409	0.171992	0.0812146
F45D11.1	F45D11.1	1699	12.7942	1.97288	0.171194	1.2088e-10
C08F8.5	fbxb-9	1879	0.427507	0.0657991	0.170875	0.0447875
T25E12.13	srz-99	978	3.31031	0.505671	0.169591	0.000135412
F57B9.3	F57B9.3	1092	0.991959	0.15096	0.168955	0.0189303
R52.8	NA	1305	3.13368	0.473703	0.167824	2.80159e-05
T26H5.4	T26H5.4	497	1.46934	0.221125	0.167078	0.0541299
K02E2.4	ins-35	377	18.3695	2.7329	0.16517	4.83006e-07
F52F10.4	oac-32	2079	14.261	2.09464	0.163066	5.62231e-12
Y73C8A.1	str-16	1361	0.554447	0.0807489	0.161689	0.0471307
C17F4.7	C17F4.7	673	1348.58	193.589	0.159371	9.22614e-16
F26F2.3	F26F2.3	852	0.68569	0.0967423	0.156636	0.0802264
F56D6.2	clec-67	2060	48.7135	6.75533	0.153957	5.11761e-15
F22B8.1	srj-29	1219	0.818722	0.112694	0.152815	0.0191009
Y82E9BR.17	Y82E9BR.17	1528	0.916011	0.125866	0.15255	0.00566176
ZK355.8	ZK355.8	285	2.47691	0.33741	0.151235	0.0493837
C08E3.13	C08E3.13	311	11.5057	1.54601	0.149177	2.89479e-05
F26F2.1	F26F2.1	2074	0.839177	0.112602	0.148968	0.00200557
T07H3.6	bath-26	1078	4.01937	0.535223	0.147836	6.56531e-06
C39B5.7	fbxa-12	966	0.869357	0.113767	0.145285	0.02882
C54D10.12	C54D10.12	1395	0.619456	0.0787808	0.141193	0.0249942
F35E12.5	F35E12.5	1117	65.2135	8.21538	0.13986	9.83288e-16
F40D4.12	F40D4.12	2343	0.28051	0.035179	0.139232	0.051423
F15D4.5	F15D4.5	1608	13.9346	1.7428	0.138854	1.23098e-12
C17F4.3	C17F4.3	832	1.3312	0.165113	0.137702	0.0103304
C27A7.8	C27A7.8	519	2.13403	0.26469	0.137702	0.0103304
K11H12.6	K11H12.6	399	4.75859	0.585303	0.136554	0.000906295
B0284.1	B0284.1	1663	2.16634	0.26434	0.135469	1.36849e-05
T10H4.9	srx-51	973	0.700489	0.0847116	0.134259	0.0442397
F01D4.1	ugt-43	1623	6.71917	0.804099	0.132861	4.36905e-10
C32H11.13	dct-19	1065	1.51995	0.180586	0.131904	0.00178822
T26H5.9	T26H5.9	310	70.1992	8.19813	0.129654	3.65649e-13
Y6G8.5	Y6G8.5	687	3.6141	0.419921	0.128994	0.000141049
C08E8.4	C08E8.4	941	6.80334	0.788331	0.128644	5.67813e-08
H27M09.4	dpy-14	1041	1.14578	0.131963	0.127866	0.00635552
B0218.8	clec-52	989	50.4438	5.77832	0.127173	4.58505e-16
Y32B12A.3	comt-2	654	3.4987	0.399099	0.126642	0.000216488
T17A3.1	ver-1	3252	0.336836	0.0380186	0.125309	0.00843716
C07G1.7	C07G1.7	666	0.932014	0.103134	0.122852	0.0490399
F42G2.4	fbxa-182	1080	17.0169	1.83165	0.1195	3.34318e-13
F35E8.2	F35E8.2	1165	0.658174	0.0707506	0.119342	0.025931
Y39H10B.3	Y39H10B.3	619	1.45501	0.15535	0.118535	0.015169
T26H5.10	T26H5.10	428	4.97646	0.513548	0.114568	0.000210315
ZK666.6	clec-60	1300	19.8387	2.01834	0.112949	3.55829e-15
F10A3.2	fbxa-88	967	1.12019	0.11365	0.112637	0.00672791
C54D10.8	C54D10.8	1371	1.79325	0.18036	0.111661	6.97899e-05
C17H1.10	C17H1.10	1162	0.471338	0.0472888	0.111385	0.0586102
Y39G8B.7	Y39G8B.7	584	8.27378	0.823303	0.110474	1.94637e-07
T22F3.11	T22F3.11	1647	10.9221	1.08431	0.110217	8.17951e-14
T20H9.4	fbxa-73	786	0.88263	0.087388	0.10992	0.030427
Y39A3A.3	Y39A3A.3	933	3.74392	0.368098	0.109154	3.71364e-06
ZC196.1	ZC196.1	757	2.21876	0.217766	0.108964	0.000719866
F47B8.4	F47B8.4	967	1.7495	0.170474	0.10818	0.000672073
Y54F10BM.11	fbxa-66	950	0.896811	0.0867625	0.107407	0.0150459
F07E5.9	F07E5.9	1667	4.00833	0.387317	0.107277	4.598e-09
C08E3.10	fbxa-158	1279	3.36867	0.322222	0.106194	4.27711e-07
F15E11.15	F15E11.15	778	968.361	92.1889	0.105692	9.8827e-22
C08E3.1	C08E3.1	237	3.74887	0.347782	0.102993	0.0118838
C54D10.14	C54D10.14	2205	3.03033	0.280355	0.102712	2.77879e-09
F15E11.12	F15E11.12	543	512.056	47.031	0.101969	8.90233e-22
Y57G11B.1	Y57G11B.1	1257	0.735876	0.0655723	0.0989279	0.00937318
Y75B8A.39	Y75B8A.39	669	1.43723	0.123205	0.0951711	0.00738349
B0284.2	B0284.2	1399	1.08747	0.088375	0.0902222	0.00065125
W08A12.4	W08A12.4	1005	3.89956	0.314388	0.0895062	2.8133e-07
B0284.5	B0284.5	1430	0.71494	0.0576394	0.0895062	0.00494817
T06E6.14	NA	951	0.895868	0.0722261	0.0895062	0.010541
T08E11.8	T08E11.8	1605	1.90338	0.145505	0.0848704	2.3502e-06
B0507.10	B0507.10	1430	11.5071	0.864592	0.0834155	9.32137e-16
C17H1.8	C17H1.8	1154	0.495699	0.0357125	0.0799842	0.0343366
K08D10.1	K08D10.1	2688	0.285258	0.0204426	0.079561	0.012744
F19B10.13	F19B10.13	729	9.76685	0.67839	0.077113	4.1715e-11
Y105C5A.13	Y105C5A.13	755	2.36972	0.163757	0.0767196	0.000125353
F53H2.1	F53H2.1	2840	2.1085	0.145113	0.0764077	4.10369e-10
Y43F8B.15	Y43F8B.15	993	1.21342	0.0830054	0.0759446	0.0014669
T06E6.5	fbxa-135	1038	0.785604	0.052938	0.0748111	0.00900422
ZK666.7	clec-61	1266	11.0174	0.73787	0.0743542	1.13744e-15
F42C5.3	F42C5.3	910	6.80774	0.452881	0.0738558	1.789e-10
T21E8.2	pgp-7	3792	0.92759	0.0615864	0.073711	2.16738e-07
F08G2.5	F08G2.5	779	69.5106	4.54974	0.0726672	2.64817e-23
C43D7.5	sdz-6	459	5.5154	0.359148	0.0722934	5.5069e-06
K02E2.7	K02E2.7	1148	0.77394	0.0478655	0.0686623	0.00532631
T02B5.1	T02B5.1	2109	3.53184	0.208439	0.0655209	2.96415e-12
T21E8.3	pgp-8	3909	12.7813	0.741517	0.0644096	1.60915e-24
F37B1.1	gst-24	717	128.381	7.22315	0.0624638	3.19997e-27
T19C9.8	T19C9.8	1118	3.50542	0.1966	0.0622652	1.77644e-08
F55G11.3	F55G11.3	983	1.25053	0.0698749	0.062034	0.000772039
C17H1.6	C17H1.6	1102	0.916691	0.0498635	0.0603897	0.00220203
C54D10.7	dct-3	1456	5.41676	0.292486	0.059947	3.92169e-13
F22A3.15	F22A3.15	195	3.99459	0.211345	0.0587384	0.00727286
C53A5.9	C53A5.9	1443	0.826582	0.0380801	0.0511464	0.000578148
T07H8.5	srg-31	1541	2.35364	0.106975	0.0504599	1.10721e-08
C17H1.4	C17H1.4	1169	0.541396	0.0235028	0.0481956	0.0130784
B0507.8	B0507.8	1276	7.47811	0.32298	0.0479497	6.78711e-16
C17H1.7	C17H1.7	1402	7.0057	0.293953	0.0465831	2.59182e-16
F44G3.10	F44G3.10	582	1.77755	0.0708113	0.0442266	0.00102311
F15B9.6	F15B9.6	1571	7.25922	0.288564	0.0441322	6.03889e-18
F58E1.6	nhx-6	2005	0.200321	0.00685157	0.0379723	0.049639
C08E3.8	fbxa-165	1296	0.638602	0.0211997	0.0368555	0.00267546
F15A4.8	F15A4.8	2513	0.348712	0.0109331	0.034808	0.00179519
C08E3.6	fbxa-163	1219	2.84556	0.0788858	0.0307776	9.93233e-10
T26F2.3	T26F2.3	1082	7.66031	0.203141	0.0294411	2.6888e-17
T27E7.6	T27E7.6	1339	0.390854	0.0102594	0.0291415	0.0170037
F57G4.11	F57G4.11	1726	1.72058	0.0397955	0.025678	4.38732e-09
C08E3.7	fbxa-164	1105	1.18956	0.0248641	0.0232053	4.96125e-05
F22G12.1	F22G12.1	1173	7.67821	0.152247	0.0220137	1.34618e-19
T08E11.1	T08E11.1	2040	2.7862	0.0538722	0.0214661	7.43454e-15
C17H1.3	C17H1.3	1164	1.33839	0.0118019	0.00978974	2.01023e-06
Y68A4A.13	Y68A4A.13	372	32.9795	0.221571	0.00745885	1.66034e-28
C17H1.13	C17H1.13	977	0.710079	0	0	0.00113047
F20E11.17	F20E11.17	183	3.72446	0	0	0.00127468
F40H7.12	F40H7.12	799	0.76164	0	0	0.00262885
C43D7.4	C43D7.4	465	1.07314	0	0	0.00787255
F01G10.4	F01G10.4	510	0.85913	0	0	0.0145609
C16C4.10	math-5	849	0.501749	0	0	0.0164742
Y119D3A.1	fbxa-75	1208	0.342561	0	0	0.0186416
Y105C5A.1269	Y105C5A.1269	471	0.852745	0	0	0.0210974
K12D12.3	col-84	1057	0.356955	0	0	0.0270337
C17H1.2	C17H1.2	660	0.516346	0	0	0.0392522
F15H10.10	F15H10.10	846	0.37405	0	0	0.0503628
C17H1.14	C17H1.14	1191	0.255479	0	0	0.0570566
B0284.4	B0284.4	1263	0.221641	0	0	0.0732534
F22G12.7	F22G12.7	1625	0.172266	0	0	0.0732534
C02E7.1	catp-2	3153	0.0810628	0	0	0.0940785
F47B8.9	srm-6	1112	0	0.259429		0.0370413

## Sheet: mRNA-seq (abcf-3)
Table S2. A list of genes, transcription of which changes more than two fold in abcf-3 mutants compared to wild type (p < 0.1).
ens_id	ens_name	length	abcf-3 RNASeq (rpkm)	wild type RNASeq (rpkm)	abcf-3 vs wild type foldChange RNASeq	abcf-3 vs wild type pval RNASeq
F15E11.10	srbc-15	861	0.023665	3.51014	165	1.71252e-10
Y71G12B.18	Y71G12B.18	1040	0.0195919	2.39084	135.75	6.58465e-09
M199.5	col-135	2080	0.509388	17.9973	39.3029	2.74612e-29
F09E10.1	F09E10.1	279	0.657275	18.9074	32	6.55554e-12
D1014.6	D1014.6	1434	0.0568355	1.33159	26.0625	1.08714e-05
W06G6.9	W06G6.9	386	0.0527864	0.960906	20.25	0.082371
F09C6.13	F09C6.13	234	0.3483	5.87068	18.75	0.000372264
C10C5.5	C10C5.5	1288	0.142376	2.35712	18.4167	4.35025e-07
Y46C8AL.3	clec-70	1401	0.101805	1.60809	17.5714	1.01375e-05
ZK816.5	dhs-26	1200	1.0018	14.0236	15.572	3.97399e-16
F14H12.6	F14H12.6	381	0.160437	1.94703	13.5	0.015327
Y18D10A.25	fkb-8	1081	0.452371	4.84177	11.9062	2.47694e-08
C09B8.4	C09B8.4	873	1.79715	18.8043	11.6396	8.54857e-14
F59A7.1	clec-206	1562	0.717448	7.19411	11.1545	1.05556e-11
T26H2.5	T26H2.5	707	0.0864591	0.854944	11	0.0391988
D1014.7	D1014.7	1479	0.165319	1.5883	10.6875	6.62887e-05
F41C6.4	F41C6.4	1325	0.153778	1.33745	9.675	0.000609303
T22B7.7	T22B7.7	1417	3.86804	32.7099	9.40706	1.63568e-15
M199.4	clec-190	762	0.294135	2.43379	9.20455	0.000568668
Y48E1B.8	Y48E1B.8	1211	0.992697	7.89532	8.84746	1.34064e-09
F42A10.1	abcf-3	2439	8.50443	63.4095	8.2942	6.63254e-16
C33G8.3	C33G8.3	544	1.76039	12.6263	7.97872	9.06456e-08
ZK105.6	ZK105.6	1458	0.0698749	0.489948	7.8	0.0405743
H17B01.2	col-70	1593	0.217441	1.48326	7.58824	0.000329328
T13F3.6	T13F3.6	637	27.7005	188.312	7.56236	1.25846e-14
F15E6.4	F15E6.4	311	4.25855	28.5349	7.45385	2.3102e-08
R08E5.3	R08E5.3	1497	1.76942	10.3329	6.49615	2.54411e-09
H23N18.4	H23N18.4	1444	0.211657	1.19869	6.3	0.00339357
K10C2.8	K10C2.8	706	8.28297	46.7188	6.27439	6.74378e-11
F36D3.9	cpr-2	1022	0.438612	2.44639	6.20455	0.00065886
K01D12.14	hrg-2	918	0.221956	1.22709	6.15	0.0175619
R09E12.9	R09E12.9	479	2.46718	13.2785	5.98707	3.17484e-06
C35A5.3	C35A5.3	1488	3.46439	18.3996	5.9081	5.22413e-10
Y38H6C.22	abf-4	381	0.748707	3.85801	5.73214	0.00885049
F54F7.2	F54F7.2	1203	1.57517	7.89073	5.57258	5.30346e-07
F32G8.5	col-152	924	1.14668	5.63471	5.46635	2.58997e-05
C10C5.3	C10C5.3	1895	2.3655	11.4466	5.38295	8.60794e-09
Y52E8A.4	Y52E8A.4	1302	0.657275	3.1653	5.35714	0.000114647
C04F5.7	ugt-63	1724	2.36375	11.2513	5.295	1.95801e-08
K03A1.6	his-38	326	2.37506	11.209	5.25	0.000249825
T22G5.6	lbp-8	599	0.850398	3.87583	5.07	0.00248818
C03G6.14	cyp-35A1	1408	0.246011	1.09275	4.94118	0.0123675
K01D12.8	K01D12.8	508	2.00547	8.89686	4.935	0.000130584
F18E3.12	F18E3.12	404	9.07821	39.9541	4.89583	1.67073e-07
F01G10.3	ech-9	1640	0.757871	3.32546	4.88115	5.35426e-05
R08H2.1	dhs-23	1079	5.41963	23.7699	4.87892	2.33567e-08
Y105C5B.6	srv-15	1002	0.325358	1.42584	4.875	0.016271
Y26G10.6	Y26G10.6	322	0.506224	2.21846	4.875	0.0882568
C03G6.10	nhr-148	1153	0.176718	0.762527	4.8	0.0594066
K09D9.2	cyp-35A3	1568	19.8947	82.3806	4.6063	1.77874e-09
C49G7.8	cyp-35A4	1485	3.07348	12.248	4.43304	4.521e-07
F09C6.12	F09C6.12	219	1.6747	6.46097	4.29167	0.0248678
F42D1.3	sprr-2	1526	0.680965	2.61965	4.27941	0.000661992
R01E6.5	R01E6.5	939	0.282089	1.08261	4.26923	0.0559256
C30G12.2	C30G12.2	1108	69.8064	265.858	4.23663	6.2863e-09
Y47G6A.33	Y47G6A.33	474	39.9343	151.546	4.22147	2.48893e-08
B0205.13	B0205.13	444	1.56029	5.7858	4.125	0.00461054
F21F8.4	F21F8.4	1338	3.35024	12.3411	4.09773	2.14637e-06
C06B3.3	cyp-35C1	1541	43.3426	153.483	3.93922	3.40956e-08
ZK813.2	ZK813.2	455	28.5257	100.932	3.93603	2.16892e-07
D1025.8	nspc-17	378	3.23421	11.1571	3.8375	0.0011411
F09G2.6	ugt-36	1602	0.241657	0.83179	3.82895	0.0406016
Y57G11B.5	Y57G11B.5	720	34.5818	118.58	3.81444	1.49322e-07
W07A12.6	oac-54	1462	1.65847	5.67537	3.80672	8.28057e-05
K02D7.3	col-101	1067	116.486	391.445	3.7382	8.39092e-08
Y38H6C.23	Y38H6C.23	459	1.95321	6.55445	3.73295	0.00453732
C15C8.3	C15C8.3	1381	69.7283	225.299	3.59432	2.07227e-07
Y27F2A.3	sri-40	1206	10.5257	33.3639	3.52608	1.99079e-06
F35F10.1	F35F10.1	961	2.50189	7.89079	3.50847	0.000265842
K08F4.7	gst-4	796	11.9796	37.6916	3.5	4.10452e-06
Y105C5B.5	Y105C5B.5	501	44.8587	141.076	3.49841	9.75937e-07
C03E10.5	clec-223	3196	2.57563	8.02065	3.46411	6.95408e-06
C55B7.4	acdh-1	1437	379.11	1174.41	3.44604	3.7645e-07
F14H3.10	cyp-35D1	1517	2.87433	8.90169	3.44509	4.52956e-05
C10G8.4	C10G8.4	333	52.0708	160.806	3.43537	1.95731e-06
T15B7.1	T15B7.1	1439	24.68	74.9018	3.37608	1.25341e-06
F28F8.2	acs-2	2077	8.01483	23.7709	3.29927	4.44608e-06
F58G6.9	F58G6.9	725	8.17832	23.5525	3.20361	5.90143e-05
W06A11.4	W06A11.4	1044	3.37641	9.69776	3.19509	0.000266524
C33C12.8	gba-2	1722	1.20691	3.45429	3.18382	0.00143299
F59A6.12	F59A6.12	455	11.1506	31.8828	3.18072	9.96912e-05
K09A11.3	cyp-14A2	1503	1.437	4.07643	3.15566	0.00140729
K10H10.2	cysl-2	1233	13.815	38.8948	3.13188	1.11104e-05
F02C12.5	cyp-13B1	1626	0.538836	1.4954	3.08721	0.021433
F46C5.10	F46C5.10	578	15.4403	42.7333	3.07877	4.38203e-05
T24D3.2	T24D3.2	579	2.14665	5.90779	3.06148	0.00941618
Y38F1A.6	Y38F1A.6	1676	127.846	349.591	3.04186	4.79382e-06
H23N18.3	ugt-8	1689	4.66864	12.6475	3.01357	7.97076e-05
C10H11.3	ugt-25	1665	3.15729	8.53946	3.00872	0.000207327
T10B5.8	T10B5.8	1492	1.24274	3.33307	2.98352	0.00400218
F10D2.11	ugt-41	1793	6.60245	17.6985	2.98193	4.44193e-05
Y43F8C.2	nlp-26	310	20.1126	53.6645	2.96814	0.000168361
C25A8.4	C25A8.4	3242	18.2198	47.9834	2.92963	1.3383e-05
C18H9.5	C18H9.5	1406	1.57961	4.15249	2.92431	0.00299433
F09F7.4	F09F7.4	1539	85.7917	224.86	2.91562	1.14084e-05
W02D7.2	clec-218	1254	23.0403	60.1532	2.90427	2.41184e-05
F25D1.5	F25D1.5	1032	8.37134	21.8174	2.89917	0.000121601
F31F4.15	fbxa-72	1136	7.85606	20.4489	2.89555	0.000116646
T19H12.6	T19H12.6	1887	2.59148	6.7413	2.89375	0.000428846
F15E6.3	F15E6.3	509	7.76592	19.9719	2.86082	0.00084269
C03G6.15	cyp-35A2	1613	80.1	205.644	2.85594	1.66605e-05
B0524.4	B0524.4	2319	0.36024	0.92412	2.85366	0.039554
W07A12.8	W07A12.8	623	3.13973	8.02635	2.84375	0.0055569
B0213.3	nlp-28	336	16.1306	41.0487	2.83083	0.000456157
K10H10.3	dhs-8	1153	0.547824	1.39399	2.83065	0.0701175
H23N18.1	ugt-13	1694	9.95923	25.3258	2.8288	6.44522e-05
T15B7.16	lgc-54	1308	0.763304	1.92198	2.80102	0.0307718
F21C10.9	F21C10.9	1084	8.40209	21.113	2.7953	0.00019276
F52C6.13	F52C6.13	447	1.27632	3.19617	2.78571	0.0897495
T03F6.10	T03F6.10	426	3.39592	8.48107	2.77817	0.014323
F35C5.2	sra-14	1055	1.95064	4.86994	2.77723	0.00614121
F56D5.3	F56D5.3	1350	1.26781	3.15451	2.76786	0.0099291
F43E2.5	msra-1	759	36.08	89.6641	2.76451	5.84628e-05
C49F5.7	C49F5.7	389	45.3604	110.888	2.7194	0.000115942
C08F11.8	ugt-22	2048	92.4162	225.721	2.717	3.77189e-05
F37B4.7	folt-2	1662	126.09	307.934	2.7167	3.73076e-05
F59C6.16	F59C6.16	239	38.7902	94.4374	2.70824	0.000299376
Y57A10B.6	Y57A10B.6	1222	0.500218	1.21411	2.7	0.0926886
H11E01.2	H11E01.2	1455	0.854232	2.06769	2.69262	0.0254161
F58E6.7	hrg-3	450	3.35064	8.05927	2.67568	0.0175901
C10C5.4	C10C5.4	1354	12.4149	29.8388	2.67364	0.000159964
F11E6.11	F11E6.11	684	0.98303	2.34982	2.65909	0.0855765
AC3.7	ugt-1	1711	8.81233	21.0276	2.65439	0.000202844
B0024.1	col-149	1048	31.6715	75.5688	2.65424	9.96912e-05
BE0003N10.3	BE0003N10.3	3795	1.03623	2.46875	2.65026	0.00217167
K09A11.2	cyp-14A1	1476	0.869687	2.06619	2.64286	0.0271309
R02C2.7	R02C2.7	540	2.30168	5.44408	2.63115	0.029879
F58G6.3	F58G6.3	472	16.9652	40.1062	2.62977	0.000583404
T05G5.6	ech-6	1167	203.651	479.761	2.62063	6.81644e-05
F16C3.2	F16C3.2	1100	4.42705	10.2531	2.57636	0.00193536
Y73F8A.11	best-21	1256	2.79028	6.44214	2.56831	0.00397637
M88.1	ugt-62	1709	23.3085	53.7921	2.56726	0.000153448
C35C5.8	C35C5.8	1391	2.373	5.42188	2.54167	0.00504697
ZK380.t2	ZK380.t2	73	190.637	432.822	2.52562	0.000468863
F13H8.3	F13H8.3	1257	5.57612	12.6445	2.52253	0.00128064
W01A8.8	W01A8.8	709	2.50024	5.65772	2.51724	0.0202368
T09F5.9	clec-47	585	15.1859	34.1909	2.50459	0.000961684
F45B8.5	F45B8.5	1151	3.13334	7.04176	2.5	0.00500334
C01G10.1	C01G10.1	3833	0.866479	1.94252	2.49387	0.00606851
F58B4.5	F58B4.5	1407	14.4671	32.4152	2.49249	0.000386389
K01G12.3	K01G12.3	1649	0.729022	1.61616	2.4661	0.0486003
T21F4.1	T21F4.1	987	2.91079	6.43027	2.45745	0.00940589
R03G8.4	R03G8.4	2361	0.345202	0.762219	2.45625	0.0931312
C23H3.7	tre-5	2107	0.841325	1.85165	2.44828	0.0250942
ZK742.3	ZK742.3	1394	5.68586	12.476	2.44087	0.00160402
R04A9.9	R04A9.9	520	5.68164	12.4429	2.43621	0.0096675
H13N06.6	tbh-1	2072	42.6096	92.9264	2.42603	0.000280568
T16G1.6	T16G1.6	1370	14.3372	31.1548	2.41727	0.000624794
Y22D7AR.10	Y22D7AR.10	290	26.4179	57.3181	2.41356	0.0019485
F09E10.3	dhs-25	1020	87.7546	190.128	2.41014	0.000309763
T20H9.3	fbxa-71	954	1.43099	3.08156	2.39552	0.0468628
ZC449.8	ZC449.8	537	5.23617	11.256	2.3913	0.0126512
F46F2.3	F46F2.3	624	43.5592	92.8595	2.37144	0.000646023
W10G11.3	W10G11.3	1534	2.8292	6.0269	2.36972	0.00620849
F13H6.3	F13H6.3	1776	28.3147	60.2713	2.36791	0.000483251
Y48G1C.13	Y48G1C.13	292	10.6064	22.4879	2.35855	0.0119992
C39D10.7	C39D10.7	3625	66.5788	140.86	2.35352	0.000386068
K11D12.13	K11D12.13	681	24.1155	50.9151	2.34864	0.00110111
W07B8.5	cpr-5	1163	248.431	523.238	2.34293	0.000407912
W06A7.4	W06A7.4	1087	5.75464	12.0439	2.32818	0.0041055
K09F5.2	vit-1	5216	400.37	837.046	2.3257	0.000429079
ZK792.2	inx-8	1386	31.4895	65.545	2.31548	0.000712558
F22F4.4	F22F4.4	915	35.4289	73.3412	2.3028	0.000888866
F01F1.6	alh-9	1952	38.9244	80.3694	2.29686	0.000668096
F18E3.13	F18E3.13	505	21.2632	43.7149	2.287	0.00244385
F55A4.9	rncs-1	802	25.2789	51.8321	2.2809	0.0013757
T11G6.3	T11G6.3	1571	2.67178	5.47397	2.27913	0.0098153
Y67A10A.3	Y67A10A.3	3622	1.13635	2.32497	2.27599	0.0102788
F18E3.7	ddo-2	1029	44.8697	91.7963	2.27582	0.000894566
F18E3.11	F18E3.11	404	25.8225	52.7394	2.27197	0.00274534
W03F11.1	W03F11.1	803	56.204	114.433	2.2649	0.000967007
F09F3.9	cpt-5	2290	17.8931	36.4191	2.26417	0.00101079
F14B8.3	pes-23	1620	3.18211	6.45319	2.25593	0.00784045
F41E7.5	fipr-21	442	141.338	286.59	2.25563	0.00091793
F46A8.10	scrm-6	879	4.05656	8.22056	2.25429	0.014293
W04A4.2	W04A4.2	1098	22.2869	45.1407	2.25312	0.00142443
T10H9.5	pmp-5	2312	41.9937	84.9378	2.25	0.000855965
C01G5.4	C01G5.4	3395	1.59043	3.21686	2.25	0.00750828
Y47D3A.32	Y47D3A.32	451	4.51786	9.13796	2.25	0.0367882
T05E12.3	T05E12.3	865	21.7182	43.8009	2.24349	0.00182354
F48E8.1	lon-1	1163	23.0035	46.1851	2.23343	0.00151945
F13C5.1	F13C5.1	1330	1.28688	2.58222	2.23214	0.0512966
F58G6.7	F58G6.7	830	16.7914	33.6153	2.22697	0.00260036
T08G3.7	T08G3.7	2853	1.04984	2.09937	2.22449	0.0214305
F11C7.3	vap-1	1477	3.71091	7.4128	2.22212	0.00837435
T19H12.1	ugt-9	1664	2.41225	4.81304	2.21954	0.0136547
K11G9.3	K11G9.3	1687	3.14027	6.2539	2.21538	0.00908956
R06B10.1	R06B10.1	3711	2.0974	4.13862	2.19503	0.00591261
M28.9	M28.9	2650	8.55772	16.8789	2.19407	0.00214011
Y46G5A.25	snf-4	2192	0.966722	1.90519	2.19231	0.0416893
Y45G5AM.1	nhr-114	1423	43.6721	85.9674	2.18975	0.00140055
E02H9.4	E02H9.4	544	2.77167	5.45456	2.18919	0.0700295
F11G11.9	mpst-4	885	7.85091	15.4449	2.18842	0.00708156
F42A10.7	F42A10.7	689	122.756	240.674	2.18098	0.00137459
F43H9.4	F43H9.4	990	7.49161	14.681	2.17995	0.00679076
T10H9.8	T10H9.8	393	7.414	14.5064	2.17657	0.0268566
K10D3.6	K10D3.6	610	8.18362	16.012	2.17653	0.0118676
F54D11.1	pmt-2	1577	210.254	410.449	2.1716	0.00124512
F40C5.3	grl-27	442	3.82618	7.45922	2.16867	0.0628603
Y73B6BL.24	acp-6	1235	184.37	359.052	2.16638	0.00132175
R160.3	R160.3	675	3.89399	7.57083	2.16279	0.03311
ZC455.5	ugt-4	1698	3.08393	5.98685	2.15953	0.0119842
K02G10.7	aqp-8	1134	19.0639	36.9965	2.15881	0.00272979
T15B7.4	col-142	1043	126.844	244.784	2.14673	0.00159089
R11D1.3	R11D1.3	617	7.95868	15.3405	2.14419	0.0140754
C08F11.14	C08F11.14	2784	0.980719	1.88988	2.14366	0.0334941
F36H1.5	hrg-4	683	15.1549	29.1643	2.14075	0.00566473
VB0395L.1	VB0395L.1	1023	2.13117	4.09571	2.13785	0.0477213
R07B7.5	kmo-1	1460	5.34509	10.2654	2.13642	0.00796167
C15H9.7	flu-2	1534	24.4666	46.7734	2.12663	0.00248167
F35B12.7	nlp-24	475	92.698	176.967	2.12367	0.00237682
F32B5.1	F32B5.1	1284	4.77651	9.10477	2.12043	0.0116416
T16G1.7	T16G1.7	1439	20.6729	39.3888	2.11952	0.00288241
R02E12.6	hrg-1	1223	22.558	42.7848	2.10986	0.00317808
W07B8.1	W07B8.1	1082	11.4118	21.571	2.10272	0.00587122
F20H11.5	ddo-3	1310	44.8728	84.6266	2.09792	0.0025541
MTCE.3	MTCE.3	726	20.4036	38.3739	2.09216	0.00532631
C38C3.7	C38C3.7	1929	0.802769	1.50976	2.09211	0.0879441
R07C3.4	acs-15	2196	3.36809	6.33071	2.09091	0.0106874
C23G10.6	C23G10.6	1675	1.58138	2.96892	2.08846	0.0426779
F12A10.1	F12A10.1	271	14.5862	27.3734	2.08763	0.024393
ZK507.4	dos-1	839	2.28284	4.27349	2.08245	0.0681937
T15B7.3	col-143	1016	214.826	401.968	2.08147	0.00231185
H12C20.6	nhr-101	1226	9.7889	18.2754	2.07683	0.00695615
K08C9.1	K08C9.1	918	9.89923	18.4811	2.07679	0.00913913
D2024.2	afmd-1	969	2.33404	4.3523	2.07432	0.055802
T28F3.4	T28F3.4	1977	5.97765	11.1456	2.07414	0.00715975
F54D10.2	fbxa-24	1676	2.3585	4.39335	2.07216	0.0260156
Y51A2D.18	Y51A2D.18	1991	7.75724	14.4481	2.0719	0.00578657
Y41E3.19	Y41E3.19	1036	1.53407	2.85091	2.06731	0.0910021
T01B11.5	str-176	1623	3.92948	7.29614	2.0655	0.0144475
Y69E1A.2	Y69E1A.2	1219	71.54	132.787	2.06478	0.00288782
Y59H11AR.4	Y59H11AR.4	1463	1.55985	2.89208	2.0625	0.0573128
F25E5.8	F25E5.8	1550	12.9089	23.9119	2.06059	0.00514959
C05D11.5	C05D11.5	1207	3.83202	7.09064	2.05837	0.0223762
K06B4.15	K06B4.15	666	4.16077	7.69377	2.05699	0.0448623
H06A10.1	H06A10.1	1341	3.47949	6.43332	2.05677	0.0222778
F48F5.2	F48F5.2	4383	1.3063	2.41024	2.05249	0.017526
F13G11.3	F13G11.3	809	48.6091	89.3695	2.04521	0.00404634
C23H5.8	C23H5.8	743	122.582	224.698	2.03909	0.00337992
C38D9.5	C38D9.5	3642	0.531487	0.97316	2.03684	0.0772056
H41C03.1	H41C03.1	1319	3.67656	6.7281	2.03571	0.0232685
F40A3.2	F40A3.2	847	12.87	23.5498	2.03551	0.00951996
F16B4.4	F16B4.4	405	170.551	311.211	2.02987	0.00378573
F32D8.12	F32D8.12	2234	26.5411	48.4191	2.02938	0.0039376
Y39B6A.18	Y39B6A.18	4059	0.612421	1.11348	2.02254	0.0584872
C06A8.3	C06A8.3	851	253.988	461.357	2.02064	0.00344149
F31C3.11	rrn-2.1	153	4755.62	8634.45	2.01973	0.00328336
B0545.4	B0545.4	768	5.17348	9.37291	2.01538	0.0326885
T27E4.6	oac-50	2387	1.60478	2.90632	2.01463	0.0343569
K05F1.3	acdh-8	1345	21.4511	38.8018	2.01218	0.00563613
C09B9.7	C09B9.7	2742	1.24839	2.2545	2.00893	0.0405944
T28B8.4	T28B8.4	5624	1.47455	2.65515	2.00307	0.0147146
Y43C5B.2	Y43C5B.2	752	2.62823	4.73137	2.00258	0.0834204
Y39G8B.9	Y39G8B.9	381	37.0075	16.6219	0.499639	0.0173681
T01C3.4	fil-1	1160	6.67474	2.99617	0.499342	0.0350511
F08F3.7	cyp-14A5	1590	19.235	8.63123	0.499167	0.00856557
T28A11.16	T28A11.16	600	7.09748	3.1825	0.498804	0.0743899
W04G3.1	lpr-6	1246	12.0356	5.39132	0.498302	0.0158798
C03G6.5	C03G6.5	599	7.38145	3.30248	0.497696	0.0701488
F09E5.14	F09E5.14	466	14.5165	6.48547	0.496988	0.040312
M162.5	M162.5	1484	2.2792	1.01827	0.496988	0.0970834
T23G4.1	tlp-1	1699	11.405	5.09392	0.496845	0.0119446
K08F8.2	atf-2	1407	3.98243	1.77698	0.496364	0.0510161
T12G3.1	T12G3.1	2443	41.1514	18.2809	0.494173	0.00428286
E04F6.9	E04F6.9	443	64.9441	28.8082	0.493449	0.00792641
W02D7.5	W02D7.5	839	12.7742	5.66524	0.493346	0.0213888
F08G5.5	ugt-65	1572	9.12492	4.03733	0.492188	0.0149199
Y82E9BL.7	fbxa-26	987	3.24109	1.43359	0.492038	0.0994087
T10B10.1	col-41	1373	7.25684	3.19172	0.489264	0.0219157
F26A1.10	nspd-9	337	59.4337	26.0888	0.488301	0.00975977
Y69A2AR.12	Y69A2AR.12	823	10.3487	4.54019	0.488038	0.0263201
M57.1	M57.1	2051	10.3119	4.51439	0.486994	0.00901419
Y60A3A.18	skr-4	678	64.4324	28.2042	0.48694	0.00513545
T28D6.2	tba-7	1354	12.7309	5.57004	0.486702	0.0110145
C34G6.6	noah-1	3813	15.6143	6.83087	0.486653	0.00432147
Y48G1BL.5	Y48G1BL.5	489	7.45853	3.25877	0.486034	0.0797492
F13A7.11	F13A7.11	652	7.87521	3.43435	0.485119	0.0500807
F54F7.3	F54F7.3	659	104.568	45.5064	0.484107	0.00379597
Y69A2AL.2	Y69A2AL.2	474	57.5158	24.9244	0.482063	0.00644347
F46C8.6	dpy-7	1175	17.7571	7.69294	0.481934	0.00821741
Y41C4A.13	sup-1	625	74.8516	32.3983	0.48149	0.00432098
W08E12.3	W08E12.3	466	12.8112	5.54213	0.481229	0.0387538
R09B3.6	R09B3.6	1253	17.2208	7.44429	0.480878	0.00777408
ZK662.6	ZK662.6	594	9.33021	4.02409	0.479779	0.0422071
C37A5.7	C37A5.7	1543	14.1823	6.10749	0.47905	0.00737284
ZC239.22	ZC239.22	567	7.25901	3.12544	0.47896	0.0631772
ZC196.4	ZC196.4	1493	4.62646	1.98746	0.477876	0.0301647
ZK1055.7	ZK1055.7	1756	24.1814	10.3735	0.477207	0.00412744
Y82E9BL.13	fbxa-79	997	10.6067	4.54698	0.476879	0.0165038
JC8.11	NA	837	3.94365	1.6905	0.476852	0.0831832
C06C6.4	nhr-63	1140	3.18144	1.36169	0.476124	0.0728452
T19D12.4	T19D12.4	3216	37.0764	15.8689	0.476119	0.00253917
Y116F11B.3	pcp-4	3287	13.3337	5.70476	0.475941	0.00391934
ZK105.1	ZK105.1	611	176.71	75.522	0.47542	0.00256408
C16A11.9	fbxc-43	837	7.30306	3.11841	0.475	0.0344986
F40D4.16	F40D4.16	379	14.5156	6.19814	0.475	0.0401346
E04D5.4	E04D5.4	649	7.69184	3.28089	0.47449	0.0458318
Y65B4BL.1	Y65B4BL.1	1269	25.353	10.7821	0.473084	0.00456258
F53B2.6	ham-1	1821	1.84622	0.784563	0.472727	0.0780378
Y75B8A.28	Y75B8A.28	1262	7.68523	3.26563	0.472689	0.0172759
C16C10.12	wht-3	1965	3.55665	1.51007	0.472303	0.0273705
C04C3.5	dyf-3	1285	6.81827	2.88646	0.47093	0.0193525
C06H5.2	fbxa-157	1185	2.35565	0.996976	0.470803	0.0980111
R09A1.3	R09A1.3	1014	6.73156	2.84502	0.470149	0.0274528
ZK1290.8	wrt-10	1041	18.1442	7.64069	0.468447	0.00684162
Y110A7A.4	Y110A7A.4	1033	85.5062	35.8795	0.466782	0.0021629
D2013.3	D2013.3	1266	8.3691	3.50488	0.465865	0.013556
F35C5.9	clec-66	1266	36.7114	15.3651	0.465585	0.00289565
T24B8.6	hlh-3	819	3.40836	1.42574	0.465328	0.0934455
T23G5.6	saeg-2	1273	20.0714	8.39568	0.465311	0.00464759
K10G4.3	K10G4.3	1001	3.80642	1.59195	0.465241	0.0607533
C29E4.1	col-90	1130	40.3724	16.8739	0.46494	0.00288165
F16F9.2	dpy-6	4044	1.72315	0.72016	0.464912	0.0246397
ZC334.11	ins-27	456	16.8902	7.04946	0.464286	0.0209996
Y41G9A.5	Y41G9A.5	1406	2.57955	1.07476	0.463483	0.0639979
K11H12.11	K11H12.11	1312	4.34844	1.81141	0.463393	0.0326337
ZC416.4	kgb-2	1217	3.58288	1.49001	0.462617	0.0484426
R05H10.6	cdh-7	4364	1.2046	0.500515	0.462209	0.0363761
Y39A3CL.6	pvf-1	1021	16.5239	6.84852	0.461051	0.00665671
F21A3.2	F21A3.2	1635	14.4062	5.96548	0.46064	0.00451587
C15H9.1	nnt-1	3224	2.81238	1.16325	0.460112	0.0153535
F56A6.1	sago-2	2820	3.02743	1.25195	0.460024	0.0167815
K02E2.8	K02E2.8	618	6.98967	2.88974	0.459906	0.0475866
Y34F4.1	Y34F4.1	638	22.1959	9.17262	0.459712	0.00809405
C16C4.4	math-14	1074	22.0071	9.08152	0.459052	0.00433318
F38A1.9	F38A1.9	631	10.3008	4.24531	0.458464	0.0248971
T06G6.6	T06G6.6	781	14.3751	5.91007	0.45735	0.0106617
Y82E9BL.18	Y82E9BL.18	1015	5.42009	2.21964	0.455556	0.0310157
R11A5.3	R11A5.3	569	7.91387	3.23517	0.454751	0.041977
R09A1.5	R09A1.5	628	4.18542	1.70624	0.453488	0.0913068
F01G10.6	F01G10.6	926	2.77248	1.12748	0.452381	0.0933757
T21B4.4	ador-1	1298	1.9779	0.804347	0.452381	0.0933757
C25D7.3	sdc-3	6567	6.51881	2.64832	0.451928	0.00212378
F42A9.6	F42A9.6	493	137.297	55.5626	0.450181	0.00151552
F54B8.4	F54B8.4	557	18.2538	7.3743	0.449399	0.0106347
T10E9.8	T10E9.8	934	5.84651	2.3533	0.447761	0.0281683
F39E9.11	btb-17	1018	11.0684	4.45318	0.447559	0.00876939
F47D12.6	F47D12.6	438	18.2356	7.3078	0.445791	0.0146306
F21H7.1	gst-22	722	14.3927	5.76514	0.445588	0.00955963
F56D2.3	F56D2.3	1503	6.22247	2.48608	0.444444	0.0110572
Y75B8A.32	Y75B8A.32	1507	6.93606	2.76207	0.442982	0.00900425
EGAP7.1	dpy-3	964	17.5433	6.9827	0.442771	0.00440699
F16H11.1	F16H11.1	1691	3.69917	1.47041	0.442182	0.0207105
T08B1.6	acs-3	2087	3.544	1.40863	0.442149	0.0156179
F35C5.7	clec-64	1159	2.65462	1.0549	0.442053	0.065378
C33A12.12	gadr-2	2285	1.75667	0.697391	0.441624	0.042929
H29C22.1	H29C22.1	531	48.3104	19.0927	0.439635	0.00243998
T01E8.2	ref-1	1395	4.61553	1.82181	0.439082	0.018787
T22C8.5	sptf-2	629	4.37313	1.72537	0.438889	0.0749186
Y73F8A.26	Y73F8A.26	1960	13.5456	5.33376	0.438028	0.00225135
C32E8.7	ric-19	1449	8.57769	3.36562	0.436475	0.00599907
F47H4.7	fbxa-187	1893	2.62632	1.03049	0.436475	0.0281419
ZC196.3	ZC196.3	1326	2.16663	0.849522	0.43617	0.0683767
Y48C3A.11	dmsr-3	1254	2.94097	1.15026	0.435083	0.0455907
ZK1055.6	ZK1055.6	1810	11.1784	4.37168	0.435045	0.00288281
T13B5.9	T13B5.9	1237	4.11793	1.61029	0.435	0.0264408
C49G7.10	C49G7.10	936	25.23	9.86275	0.434858	0.00236711
Y43F8B.12	Y43F8B.12	504	6.34714	2.48036	0.434713	0.0570488
C36E6.8	C36E6.8	468	40.3592	15.7334	0.433657	0.00304883
R07B1.3	scav-5	1725	5.2563	2.04667	0.433146	0.00940985
C36A4.14	C36A4.14	978	8.64606	3.35709	0.431928	0.0103722
C04F12.1	C04F12.1	3081	36.1085	14.0005	0.431319	0.00067265
Y18H1A.13	col-46	1031	3.41898	1.31911	0.429191	0.0458657
F37B1.4	gst-15	711	9.37103	3.61307	0.428899	0.01499
C44H4.2	let-4	2487	2.44146	0.939026	0.427852	0.0174145
Y39A1A.9	Y39A1A.9	1954	4.04591	1.55372	0.427191	0.0107012
Y41D4B.17	Y41D4B.17	1285	1.72835	0.662816	0.426606	0.0916457
T22F7.3	T22F7.3	3323	1.1221	0.42994	0.42623	0.0402965
M01G12.12	rrf-2	4788	4.4896	1.71	0.423697	0.00198072
C17F4.2	C17F4.2	397	5.54297	2.11078	0.423611	0.0905293
C09C7.1	zig-4	1030	7.0622	2.68079	0.422269	0.0113879
R10D12.9	swt-6	1035	4.86257	1.84493	0.422065	0.0224118
ZK1037.6	ZK1037.6	1581	7.35891	2.77181	0.419002	0.00455969
F44F1.4	F44F1.4	1650	2.79083	1.04904	0.418142	0.024926
F33H12.7	F33H12.7	590	4.28232	1.60658	0.417339	0.0694059
K08F9.1	K08F9.1	1542	3.40914	1.27396	0.415698	0.0187731
F33E11.1	nhr-15	1132	4.91389	1.83246	0.414835	0.0166338
Y47H10A.3	Y47H10A.3	1057	2.06261	0.766799	0.413551	0.0841204
B0414.2	rnt-1	1512	1.85967	0.690504	0.413043	0.0559042
F01D5.1	F01D5.1	581	64.1426	23.8099	0.412931	0.000756868
Y94H6A.4	gpx-4	677	5.08636	1.88712	0.412722	0.0393089
C39E9.3	col-131	964	2.81115	1.04028	0.411654	0.0585792
M01E10.2	dpy-1	4041	0.791626	0.292357	0.410828	0.0437673
F45E1.5	F45E1.5	1929	1.33091	0.491384	0.410714	0.063404
R03H10.6	R03H10.6	1880	2.60113	0.957234	0.409375	0.0195676
F21C10.11	F21C10.11	275	27.7848	10.1907	0.408	0.00794054
F19G12.4	F19G12.4	399	6.38331	2.34121	0.408	0.0625193
F16G10.15	F16G10.15	1903	1.56323	0.570286	0.405822	0.0469485
F16H6.1	clec-42	1722	2.26	0.821691	0.40445	0.028262
C12C8.1	hsp-70	2013	67.7565	24.629	0.404355	0.000239856
Y54G11A.4	Y54G11A.4	1808	2.16377	0.782606	0.402344	0.0271965
C34B4.7	lurp-4	1095	1.84217	0.664915	0.401515	0.0852414
T10C6.15	T10C6.15	992	12.5293	4.51451	0.40082	0.0026354
ZC412.6	nspa-5	179	124.188	44.6657	0.400092	0.000966268
F35C5.5	clec-62	1260	60.5768	21.7073	0.398625	0.00025741
F55G11.5	dod-22	1226	5.60078	2.00571	0.398368	0.00818808
Y46C8AL.9	clec-75	2018	2.78674	0.993885	0.396739	0.0120458
C41H7.1	C41H7.1	753	3.32827	1.18583	0.396341	0.0570728
T20D4.7	T20D4.7	562	3.98809	1.41774	0.395455	0.0682493
ZK783.1	fbn-1	8593	1.79972	0.639469	0.395257	0.00152541
C25B8.4	clec-266	801	2.5692	0.908967	0.393564	0.077018
C09F9.2	C09F9.2	4929	2.33973	0.827756	0.393551	0.00254303
W03A5.3	grl-22	489	6.62517	2.33171	0.391509	0.0339017
F33D11.3	col-54	938	5.12647	1.80139	0.39089	0.0151597
Y55F3AM.11	Y55F3AM.11	1056	22.9032	8.0395	0.39048	0.000632878
Y46C8AL.5	clec-72	1493	7.36958	2.58554	0.390278	0.00257822
Y46H3A.3	hsp-16.2	592	99.8814	35.0397	0.390248	0.000226307
K05C4.9	K05C4.9	2175	2.09845	0.732661	0.388393	0.0162586
T04D3.8	T04D3.8	429	47.3054	16.4913	0.387801	0.000767176
F35F10.13	F35F10.13	619	5.00336	1.73105	0.384868	0.03404
Y116F11B.6	Y116F11B.6	1068	4.25444	1.46635	0.383408	0.0151645
T12A2.3	T12A2.3	776	2.36314	0.81433	0.383333	0.0845552
C17H12.8	C17H12.8	1262	45.1749	15.5008	0.381701	0.000168398
Y47H9C.5	dnj-27	2504	19.9931	6.85773	0.381563	0.000188942
C16C4.15	math-10	1025	2.34567	0.80414	0.381356	0.0525219
ZC47.13	fbxa-50	936	1.98095	0.675129	0.379121	0.0800995
T04D1.2	T04D1.2	1146	1.68907	0.575388	0.378947	0.0745514
T08D10.3	T08D10.3	1441	1.71092	0.581528	0.378099	0.0484621
Y65B4BR.1	Y65B4BR.1	1232	5.30889	1.79523	0.376168	0.00587904
Y46H3A.2	hsp-16.41	585	118.108	39.8972	0.375774	0.000113339
T26F2.2	T26F2.2	916	7.80766	2.6245	0.373932	0.00455888
Y55F3AM.14	Y55F3AM.14	1998	3.12058	1.04509	0.372549	0.0061079
F17E9.1	col-116	1018	1.90145	0.634241	0.371053	0.0693407
Y22F5A.5	lys-2	924	186.18	61.8183	0.369359	5.19404e-05
F42G2.5	F42G2.5	1125	4.67279	1.5508	0.369186	0.00854858
C25F9.11	C25F9.11	667	27.035	8.93858	0.367797	0.000503662
Y113G7B.3	fbxa-115	979	8.51235	2.80641	0.366748	0.00269596
C23H4.8	C23H4.8	864	2.07529	0.68369	0.366477	0.0756877
F57A10.4	F57A10.4	949	42.7908	14.0703	0.36578	0.000128521
Y51H4A.5	Y51H4A.5	1057	5.59026	1.83252	0.364655	0.00592325
C29F3.2	wrt-8	1788	6.58672	2.15127	0.363322	0.00108986
F22B8.4	F22B8.4	1169	1.5164	0.493559	0.362069	0.0741721
F49E11.10	scl-2	762	316.436	102.814	0.361437	3.23235e-05
T26H5.8	T26H5.8	1371	2.31844	0.751499	0.360577	0.0234679
C08C3.1	egl-5	1548	2.38241	0.772063	0.360497	0.016829
C18D4.4	C18D4.4	512	6.96429	2.25379	0.36	0.0180313
C29F3.5	clec-230	619	10.9284	3.52867	0.359187	0.00377852
C27F2.2	nca-2	5512	2.16989	0.700328	0.359029	0.000929331
W01F3.3	mlt-11	9413	6.25358	2.01398	0.358255	6.23138e-05
F46A8.1	F46A8.1	901	11.8499	3.81171	0.357824	0.00117671
C43C3.2	npr-18	1879	1.50729	0.482527	0.356115	0.0283493
Y48A6B.8	Y48A6B.8	1740	0.913386	0.292117	0.355769	0.0842474
C07E3.9	C07E3.9	598	75.6757	24.1209	0.35457	7.0905e-05
Y47D3A.2	fbxa-128	992	5.09388	1.62024	0.353831	0.00704657
C25F9.6	C25F9.6	506	11.9596	3.80086	0.353535	0.00443122
Y37E11AL.6	Y37E11AL.6	1245	1.60386	0.507567	0.352041	0.0545047
T05C1.3	T05C1.3	812	2.03253	0.642883	0.351852	0.0764648
F10B5.3	F10B5.3	1591	1.58804	0.500798	0.350806	0.0337432
Y36E3A.2	Y36E3A.2	571	5.06712	1.58786	0.348592	0.0244905
F14H8.6	cng-1	2380	3.27892	1.02742	0.348564	0.00203701
F39E9.2	btb-16	1114	11.0657	3.46518	0.348347	0.000627412
Y45F10C.6	Y45F10C.6	675	5.85608	1.83165	0.347938	0.0116742
C23H5.2	glb-7	951	1.47835	0.462247	0.347826	0.0962576
F55F8.1	ptr-10	2930	1.32128	0.412591	0.347368	0.0121693
Y82E9BL.17	fbxa-27	975	2.21519	0.690392	0.346698	0.0442748
Y46G5A.38	Y46G5A.38	360	5.88627	1.83165	0.346154	0.0457005
Y41D4B.18	Y41D4B.18	656	3.10603	0.963293	0.345	0.0487383
T12E12.6	T12E12.6	2139	0.828738	0.256894	0.344828	0.0632203
F17B5.1	F17B5.1	2529	9.37806	2.90609	0.344716	0.000129824
Y2H9A.4	Y2H9A.4	2032	4.78304	1.48056	0.34434	0.00102062
T08E11.7	fbxa-3	951	3.98512	1.22784	0.342742	0.0118726
W09H1.1	W09H1.1	1385	1.00039	0.30748	0.341912	0.0940231
C08F11.3	C08F11.3	1059	2.75137	0.843183	0.340909	0.02168
K08H10.1	lea-1	2633	119.026	36.4226	0.340404	1.0523e-05
C34H4.3	tag-244	1328	13.6399	4.1688	0.339989	0.000190474
F17A9.3	atf-8	920	4.00867	1.22442	0.339779	0.0120949
R03H10.7	R03H10.7	1285	1.58564	0.481076	0.3375	0.044954
C09G1.1	pqn-11	1227	3.23817	0.974045	0.334615	0.0091486
C46F11.1	unc-93	2165	4.1504	1.24366	0.333333	0.00092277
Y55F3BR.4	lgc-33	1206	6.36947	1.90228	0.332228	0.00139504
F20G2.5	F20G2.5	1525	1.60332	0.477431	0.33125	0.0283575
Y82E9BR.12	fbxa-138	1440	1.18857	0.352975	0.330357	0.0586506
C32H11.12	dod-24	1135	60.1033	17.8284	0.329973	1.42155e-05
C09H5.2	catp-3	3292	30.8109	9.13879	0.329952	1.00468e-05
K02E2.2	grd-11	3049	1.26303	0.37396	0.329365	0.00904488
ZK673.10	sdz-37	501	3.17224	0.932279	0.326923	0.0651809
T22F7.4	T22F7.4	908	6.19344	1.81552	0.326087	0.00294607
C25F9.7	srw-86	528	9.10725	2.65382	0.324153	0.00443176
C29E4.15	C29E4.15	682	16.4319	4.7537	0.321818	0.000344487
B0205.4	B0205.4	1362	1.22672	0.353017	0.320122	0.0555047
B0222.3	pitr-3	1618	8.1351	2.33485	0.319272	0.000199685
C45B11.2	C45B11.2	843	1.74026	0.488875	0.3125	0.0661122
Y39A1A.16	Y39A1A.16	1169	1.01093	0.282034	0.310345	0.0950928
B0024.4	B0024.4	1350	4.70901	1.31268	0.310096	0.00136915
C08E3.9	fbxa-166	1179	1.79733	0.501025	0.310096	0.0299877
K09D9.1	K09D9.1	901	7.37228	2.04308	0.308282	0.00113396
F23H12.3	F23H12.3	603	29.972	8.26978	0.306933	5.12339e-05
F22E5.13	F22E5.13	1048	5.91046	1.62542	0.305921	0.0013315
F19B10.1	F19B10.1	983	17.826	4.84932	0.302616	4.62276e-05
F53G12.4	F53G12.4	1120	2.12852	0.57648	0.301282	0.0200908
F46F5.1	F46F5.1	1200	1.44327	0.389226	0.3	0.0416935
Y51H7C.2	scl-17	774	1.5795	0.425966	0.3	0.0824986
W08E12.2	W08E12.2	460	16.3004	4.39	0.299592	0.000593261
C09G5.7	C09G5.7	1305	13.4432	3.61067	0.29878	3.89198e-05
F53E10.5	F53E10.5	1077	1.53242	0.408168	0.296296	0.0443871
R10E11.9	R10E11.9	492	3.27168	0.865568	0.294304	0.0458134
C45G9.11	C45G9.11	1065	1.41576	0.37407	0.293919	0.0522905
Y38E10A.5	clec-4	1292	18.5935	4.84849	0.290076	1.09509e-05
F44E5.5	F44E5.5	2063	7.49638	1.94441	0.288538	3.58999e-05
Y46B2A.1	fbxc-51	1645	1.61022	0.41755	0.288462	0.0125098
C05E4.12	C05E4.12	1126	0.940966	0.244004	0.288462	0.0962855
Y39F10C.2	Y39F10C.2	766	5.74558	1.48852	0.288194	0.00262592
T07H3.2	bath-46	943	5.57464	1.44221	0.287791	0.00142609
C04G6.5	C04G6.5	278	17.9569	4.64502	0.287755	0.00170087
F58H7.7	fbxc-8	2257	0.496524	0.127818	0.286364	0.0859193
F47H4.10	skr-5	604	15.113	3.86649	0.284598	0.000182234
F15D3.8	F15D3.8	968	4.92549	1.24885	0.282051	0.00172458
F48G7.2	F48G7.2	848	3.19569	0.809988	0.281955	0.010524
K10G4.4	K10G4.4	4827	0.36302	0.0910704	0.27907	0.0317965
F10D2.2	ugt-39	1810	7.59861	1.90502	0.278889	3.4206e-05
C24G7.2	acd-1	1986	4.00124	1.00298	0.278846	0.000246246
ZC196.2	ZC196.2	972	2.36876	0.593591	0.278761	0.0158016
F54B11.8	F54B11.8	591	2.51678	0.627597	0.277397	0.0452428
F44E5.4	F44E5.4	2097	7.54002	1.86703	0.275451	1.82037e-05
C17F4.7	C17F4.7	673	785.805	193.589	0.274051	1.37262e-07
T01G5.6	T01G5.6	312	3.39592	0.836572	0.274038	0.0857846
T28A11.17	T28A11.17	1653	0.776563	0.191143	0.27381	0.059394
Y68A4A.12	Y68A4A.12	891	1.5093	0.370031	0.272727	0.0534058
Y34F4.4	Y34F4.4	765	7.32454	1.77778	0.27	0.000690248
Y65B4BR.2	lpr-1	969	7.78013	1.85717	0.265541	0.000188258
M01B2.13	M01B2.13	1553	2.0205	0.477669	0.262987	0.00467183
F01D4.6	mec-3	1064	2.08734	0.490621	0.261468	0.013348
C17H12.6	C17H12.6	883	4.03819	0.949016	0.261429	0.00291168
W09H1.4	W09H1.4	997	3.57645	0.840503	0.261429	0.00291168
ZK1010.4	ZK1010.4	905	6.4166	1.50277	0.260526	0.000449448
H14E04.1	H14E04.1	1045	16.8269	3.93061	0.259849	5.69571e-06
C54F6.5	C54F6.5	174	16.9796	3.94753	0.258621	0.00522382
EEED8.12	EEED8.12	705	1.76299	0.409199	0.258197	0.054402
E03H4.10	clec-17	1302	1.64319	0.379836	0.257143	0.0138799
R11G1.1	R11G1.1	5048	0.34309	0.0789193	0.255882	0.0243078
Y39A3A.4	Y39A3A.4	996	5.91218	1.35167	0.254325	0.000347581
Y22F5A.6	lys-3	921	1.43801	0.328146	0.253846	0.0452851
C08F11.6	C08F11.6	416	7.98368	1.81624	0.253067	0.00309895
T07A5.7	T07A5.7	1263	2.01658	0.456826	0.252	0.00746742
F26G1.3	F26G1.3	457	2.27386	0.511019	0.25	0.0723579
F26G1.10	F26G1.10	733	3.78045	0.84336	0.248162	0.00524632
Y6E2A.4	Y6E2A.4	1641	1.8749	0.410197	0.243377	0.00328233
Y46G5A.20	Y46G5A.20	529	36.6683	7.97237	0.241859	1.40414e-06
Y82E9BL.11	fbxa-15	1141	1.50004	0.325074	0.241071	0.0204389
Y71G12B.32	Y71G12B.32	737	1.54821	0.335513	0.241071	0.0548954
K02E7.10	K02E7.10	900	1.76588	0.381594	0.240385	0.0247099
F15E11.1	F15E11.1	465	2.19092	0.472685	0.24	0.0687106
C08E3.5	fbxa-162	1023	3.30629	0.711713	0.239458	0.00210377
Y76A2B.2	lron-13	2415	2.12614	0.449381	0.235119	0.000329612
T25E12.13	srz-99	978	2.3959	0.505671	0.234783	0.00710301
R17.1	fbxb-85	1018	0.960732	0.202417	0.234375	0.0708045
M01G12.9	M01G12.9	1956	21.3651	4.48081	0.233301	6.76378e-08
C25F9.12	C25F9.12	716	4.58165	0.959316	0.232919	0.00201608
F52F10.4	oac-32	2079	10.0555	2.09464	0.231725	5.4918e-07
T07H3.1	bath-47	2196	4.1382	0.850768	0.2287	1.7843e-05
F57A10.2	F57A10.2	557	22.1314	4.53803	0.228099	4.11714e-06
T15B7.15	T15B7.15	1214	2.484	0.509212	0.228041	0.00248345
F48G7.13	F48G7.13	896	3.79767	0.766596	0.224551	0.00140493
Y61B8B.1	sri-70	978	1.18753	0.238789	0.223684	0.0438791
Y54G2A.8	clec-82	1489	9.11357	1.82673	0.222973	1.9571e-06
F54F7.9	F54F7.9	751	3.01156	0.603641	0.222973	0.00638229
F26D10.12	clec-196	529	2.07992	0.415498	0.222222	0.048893
C02A12.4	lys-7	917	470.659	93.7948	0.221686	1.38166e-09
Y73B6BL.12	Y73B6BL.12	687	10.8551	2.15959	0.221311	3.30972e-05
ZC239.14	ZC239.14	745	3.82896	0.756018	0.219643	0.00252356
T24A6.7	T24A6.7	945	1.40149	0.276202	0.219231	0.0301476
ZC47.8	ZC47.8	840	1.57668	0.310727	0.219231	0.0301476
Y82E9BR.17	Y82E9BR.17	1528	0.640069	0.125866	0.21875	0.0610907
F14D7.7	F14D7.7	323	11.0394	2.16906	0.218571	0.000978903
F44C4.5	ppt-1	1009	3.53391	0.694358	0.218571	0.000978903
R05G6.5	R05G6.5	567	7.97772	1.55061	0.216216	0.000310787
C04F12.9	rnh-1.3	516	84.2268	16.3198	0.215541	1.35479e-08
C49G7.7	C49G7.7	1964	0.580972	0.111914	0.214286	0.0411429
Y51H7BM.1	math-45	1349	5.93594	1.14054	0.21374	1.61234e-05
F13A7.13	sre-36	1053	1.10295	0.208735	0.210526	0.03772
C32E12.4	C32E12.4	4606	19.2696	3.64462	0.210399	1.7108e-09
Y54F10BM.7	fbxa-48	1363	0.747452	0.141103	0.21	0.0510957
Y92H12BR.4	Y92H12BR.4	342	3.4555	0.642685	0.206897	0.0345692
Y50D4B.7	Y50D4B.7	1308	0.623105	0.115529	0.20625	0.0790094
K09H9.7	K09H9.7	891	85.9157	15.8651	0.205417	1.33395e-09
C09H5.5	str-144	1086	0.900576	0.164444	0.203125	0.0521089
B0218.8	clec-52	989	32.778	5.77832	0.196103	5.8019e-09
F19B10.4	F19B10.4	1208	1.16383	0.204696	0.195652	0.0184076
B0554.6	dod-20	1179	1.7282	0.302945	0.195	0.00527599
T25E12.12	fbxa-127	885	4.7658	0.822692	0.192029	0.000185834
F45D11.1	F45D11.1	1699	11.453	1.97288	0.191623	3.61027e-08
C24G7.1	C24G7.1	1827	1.5725	0.270688	0.191489	0.00118238
Y6G8.9	Y6G8.9	723	2.76183	0.475014	0.191327	0.00526802
C54F6.14	ftn-1	657	11.4128	1.92365	0.1875	5.87472e-06
F34D6.4	set-11	1148	0.709949	0.119664	0.1875	0.0664185
F55G11.4	F55G11.4	1083	161.48	26.2063	0.180531	1.9861e-11
F56D6.2	clec-67	2060	41.6314	6.75533	0.180506	6.06683e-11
F47B8.4	F47B8.4	967	1.05354	0.170474	0.18	0.036225
M01D1.2	math-34	2417	2.44473	0.392172	0.178448	1.52413e-05
T24E12.5	T24E12.5	2046	6.3935	1.02057	0.17757	1.02019e-07
T21E8.2	pgp-7	3792	0.386877	0.0615864	0.177083	0.0119028
B0462.5	B0462.5	780	7.68001	1.19762	0.173469	1.08057e-05
T07H3.6	bath-26	1078	3.45893	0.535223	0.172131	0.000169382
T02H6.9	T02H6.9	636	3.49203	0.539992	0.172018	0.00219163
ZC84.3	cls-3	3112	26.6545	4.0656	0.169676	1.57734e-11
C06E4.8	C06E4.8	858	5.20075	0.784537	0.167808	5.01408e-05
C32H11.13	dct-19	1065	1.20531	0.180586	0.166667	0.0154007
Y119D3A.3	fbxa-35	933	1.87813	0.279754	0.165698	0.00501822
T27A1.2	T27A1.2	1114	5.13961	0.764559	0.16548	9.37602e-06
F15E11.15	F15E11.15	778	623.549	92.1889	0.164465	8.77344e-13
Y17G7B.23	Y17G7B.23	798	1.17453	0.172148	0.163043	0.0363579
C39B5.7	fbxa-12	966	0.780429	0.113767	0.162162	0.0610941
Y6E2A.5	Y6E2A.5	1346	4.96521	0.70422	0.157774	2.10394e-06
B0348.2	B0348.2	308	18.3909	2.54231	0.153777	5.19347e-06
F35G2.3	F35G2.3	522	5.62084	0.763189	0.151042	0.00028945
F17E9.11	lys-10	734	6.49574	0.879643	0.150641	1.41354e-05
Y76B12C.8	Y76B12C.8	320	31.6458	4.25001	0.149396	5.56608e-08
F14D7.10	F14D7.10	312	4.31021	0.572392	0.147727	0.00936458
T26H5.4	T26H5.4	497	1.68088	0.221125	0.146341	0.0397418
Y73C8A.1	str-16	1361	0.613811	0.0807489	0.146341	0.0397418
F01D4.1	ugt-43	1623	6.13902	0.804099	0.145706	4.56125e-08
B0462.1	B0462.1	1915	0.723518	0.0932565	0.143382	0.00769216
Y39A3A.3	Y39A3A.3	933	2.86087	0.368098	0.14313	0.000366676
R52.8	NA	1305	3.68477	0.473703	0.143008	8.75013e-06
T20H9.4	fbxa-73	786	0.699923	0.087388	0.138889	0.0951193
Y41G9A.2	Y41G9A.2	819	0.671721	0.0838669	0.138889	0.0951193
K11H12.6	K11H12.6	399	4.69812	0.585303	0.138587	0.00192779
F57B9.3	F57B9.3	1092	1.21283	0.15096	0.138462	0.00823283
C07E3.8	C07E3.8	1070	1.14255	0.141226	0.1375	0.0108111
F28D9.2	sri-5	1023	1.77265	0.214857	0.134831	0.00202676
Y6G8.6	Y6G8.6	399	1.99159	0.241007	0.134615	0.0389956
C16C4.5	math-15	1008	5.03324	0.599648	0.13253	3.13585e-06
F15E11.12	F15E11.12	543	396.329	47.031	0.132006	5.2559e-15
R07H5.10	zip-6	961	1.20854	0.142949	0.131579	0.0115789
K02E2.4	ins-35	377	23.186	2.7329	0.131119	3.49251e-08
ZC239.12	sdz-35	735	0.803933	0.0934517	0.12931	0.0749124
K10G4.13	K10G4.13	2281	1.09872	0.126473	0.128049	0.000298559
C08F11.7	C08F11.7	882	12.7982	1.40178	0.121841	1.49144e-09
ZC47.4	fbxa-30	918	2.88542	0.314254	0.121154	0.000161658
R06B9.1	arrd-11	1304	0.484388	0.0526741	0.120968	0.0588287
F10A3.2	fbxa-88	967	1.05354	0.11365	0.12	0.0146964
T17A3.1	ver-1	3252	0.357136	0.0380186	0.118421	0.00889969
Y39G8B.7	Y39G8B.7	584	7.81527	0.823303	0.117188	2.61914e-06
B0284.5	B0284.5	1430	0.555696	0.0576394	0.115385	0.029825
Y54F10BM.11	fbxa-66	950	0.836469	0.0867625	0.115385	0.029825
E02H9.3	E02H9.3	1710	190.088	19.4894	0.114054	5.78354e-17
F08F3.8	F08F3.8	1143	8.64579	0.877367	0.112887	1.78303e-09
C27A7.8	C27A7.8	519	2.63037	0.26469	0.11194	0.00396517
C08E8.4	C08E8.4	941	7.88172	0.788331	0.111264	2.24565e-08
F40D4.12	F40D4.12	2343	0.35655	0.035179	0.109756	0.0234912
Y32B12A.3	comt-2	654	4.05018	0.399099	0.109615	9.63482e-05
B0507.7	B0507.7	1119	3.40503	0.331465	0.108289	6.22877e-06
F56G4.1	oac-34	2023	0.976978	0.0950685	0.108247	0.000554193
C54D10.10	C54D10.10	680	58.7295	5.47476	0.103699	3.30835e-15
F12F6.8	F12F6.8	2171	4.90852	0.430282	0.0975143	1.17445e-10
T06E6.5	fbxa-135	1038	0.608518	0.052938	0.0967742	0.0434403
ZK666.6	clec-60	1300	23.3222	2.01834	0.0962702	4.53778e-15
T26H5.9	T26H5.9	310	95.3706	8.19813	0.0956237	4.80242e-15
F42G2.4	fbxa-182	1080	21.3188	1.83165	0.0955752	3.98605e-14
ZK355.8	ZK355.8	285	3.93212	0.33741	0.0954545	0.00608193
F19H6.5	F19H6.5	770	2.09048	0.178408	0.0949367	0.00106915
T02B5.1	T02B5.1	2109	2.46361	0.208439	0.0941176	1.32805e-07
K07B1.1	try-5	1030	2.05734	0.173385	0.09375	0.000200749
Y48A6B.4	fipr-17	206	14.4409	1.20036	0.0924658	1.6534e-05
F55G11.3	F55G11.3	983	0.849844	0.0698749	0.0914634	0.0169832
F49H6.5	F49H6.5	1307	15.7454	1.22974	0.0868812	1.85183e-14
Y9C9A.12	fbxa-86	858	1.06865	0.0800548	0.0833333	0.0102101
ZC196.1	ZC196.1	757	2.93386	0.217766	0.0825688	8.45732e-05
T06E6.14	NA	951	0.985567	0.0722261	0.0815217	0.0089834
F22A3.15	F22A3.15	195	2.92572	0.211345	0.0803571	0.0454358
T10H4.9	srx-51	973	1.23552	0.0847116	0.0762712	0.00258156
C54D10.12	C54D10.12	1395	1.16849	0.0787808	0.075	0.000458696
C08E3.4	fbxa-161	969	0.630822	0.0425307	0.075	0.0344139
B0507.6	B0507.6	2578	5.34285	0.341037	0.0710059	5.39099e-14
F07E5.9	F07E5.9	1667	6.11144	0.387317	0.0705	2.37411e-12
C31B8.4	C31B8.4	1143	10.4641	0.612955	0.0651618	9.27902e-14
C17H1.5	C17H1.5	1206	9.76539	0.569544	0.0648789	1.07423e-13
Y2H9A.6	Y2H9A.6	1015	11.8439	0.676719	0.0635593	6.00015e-14
T08E11.8	T08E11.8	1605	2.5517	0.145505	0.0634328	7.22293e-08
Y6E2A.7	Y6E2A.7	1092	0.671721	0.0377401	0.0625	0.0147904
F36H5.3	math-28	2532	0.193133	0.010851	0.0625	0.0532426
T21E8.3	pgp-8	3909	13.2762	0.741517	0.0621319	2.10927e-21
T16A1.7	trpl-5	1698	1.89596	0.105174	0.0617089	7.97968e-07
C08E3.13	C08E3.13	311	28.172	1.54601	0.0610465	2.88297e-12
F37B1.1	gst-24	717	133.933	7.22315	0.0599936	1.45127e-23
Y39G8B.5	Y39G8B.5	2115	3.51635	0.188362	0.059589	2.15411e-11
Y6G8.5	Y6G8.5	687	7.88922	0.419921	0.0592105	1.42337e-09
C17H1.9	C17H1.9	1199	1.51245	0.0802017	0.0589888	9.99172e-05
ZK666.7	clec-61	1266	13.9861	0.73787	0.0586881	7.92129e-17
ZC196.6	ZC196.6	1614	2.62584	0.136182	0.0576923	2.46999e-08
T26H5.10	T26H5.10	428	10.0449	0.513548	0.056872	1.8754e-08
F08G2.5	F08G2.5	779	90.3167	4.54974	0.0560382	1.4429e-23
F19B10.13	F19B10.13	729	13.6396	0.67839	0.0553279	1.33492e-13
F26D11.13	F26D11.13	917	2.4664	0.119846	0.0540541	1.20013e-05
Y39H10B.3	Y39H10B.3	619	3.22585	0.15535	0.0535714	3.34803e-05
B0281.8	B0281.8	879	0.64905	0.0312569	0.0535714	0.0291997
T19C9.8	T19C9.8	1118	4.13707	0.1966	0.0528634	4.37615e-09
B0284.1	B0284.1	1663	5.59929	0.26434	0.0525164	1.84693e-13
F44G3.10	F44G3.10	582	1.50541	0.0708113	0.0523256	0.00544365
C08E3.10	fbxa-158	1279	7.00957	0.322222	0.0511364	2.38093e-13
M01G12.7	M01G12.7	1397	0.875112	0.039334	0.05	0.000871883
F53H2.1	F53H2.1	2840	3.61594	0.145113	0.0446429	4.88484e-15
F15D4.5	F15D4.5	1608	43.5895	1.7428	0.0444767	2.75468e-26
Y105C5A.13	Y105C5A.13	755	4.42594	0.163757	0.0411585	5.28048e-08
F15B9.6	F15B9.6	1571	7.82078	0.288564	0.0410448	7.325e-17
B0284.2	B0284.2	1399	2.5342	0.088375	0.0387931	1.78689e-08
K02E2.7	K02E2.7	1148	1.40215	0.0478655	0.0379747	6.45122e-05
Y94H6A.2	Y94H6A.2	1282	10.1719	0.342899	0.0375	6.90866e-18
Y43F8B.15	Y43F8B.15	993	2.4623	0.0830054	0.0375	1.2448e-06
C17H1.1	C17H1.1	1326	0.645379	0.0207201	0.0357143	0.00343439
C08E3.1	C08E3.1	237	11.0905	0.347782	0.0348837	4.13578e-07
Y105C5A.1270	Y105C5A.1270	336	14.6752	0.449736	0.0340909	6.59949e-11
F26F2.5	F26F2.5	237	15.9909	0.46371	0.0322581	2.48255e-09
C54D10.14	C54D10.14	2205	9.7396	0.280355	0.0320209	5.93521e-23
E03H4.9	E03H4.9	1707	0.561014	0.0160954	0.0319149	0.00159058
Y57G11B.1	Y57G11B.1	1257	2.3504	0.0655723	0.0310345	5.99578e-08
C54D10.8	C54D10.8	1371	6.49461	0.18036	0.0308924	7.54005e-16
C16C4.8	math-16	870	0.655764	0.0157901	0.0267857	0.0157375
W08A12.4	W08A12.4	1005	13.3809	0.314388	0.0261364	2.18025e-20
T07H8.5	srg-31	1541	4.60135	0.106975	0.0258621	1.09432e-14
C43D7.7	C43D7.7	300	6.11266	0.137374	0.025	6.40526e-06
T02H6.8	T02H6.8	444	1.42262	0.0309401	0.0241935	0.00952173
T20H9.1	fbxa-7	979	0.645191	0.0140321	0.0241935	0.00952173
Y75B8A.39	Y75B8A.39	669	5.96951	0.123205	0.0229592	1.65675e-10
Y105C5A.9	Y105C5A.9	153	10.5207	0.179574	0.0189873	1.2167e-05
F58H7.5	F58H7.5	819	45.5775	0.754802	0.0184225	3.27547e-32
C17H1.10	C17H1.10	1162	2.85819	0.0472888	0.0184049	1.13647e-09
F42C5.3	F42C5.3	910	29.1527	0.452881	0.0172811	1.0057e-29
C54D10.7	dct-3	1456	20.1096	0.292486	0.0161795	3.41237e-31
C43D7.5	sdz-6	459	24.8146	0.359148	0.0161002	2.47106e-21
C17H1.7	C17H1.7	1402	20.9423	0.293953	0.0156142	1.65052e-31
C08E3.8	fbxa-165	1296	1.63507	0.0211997	0.0144231	3.09365e-07
B0507.10	B0507.10	1430	73.6369	0.864592	0.0130611	6.92919e-43
C08E3.6	fbxa-163	1219	6.93671	0.0788858	0.0126506	4.72432e-19
C53A5.9	C53A5.9	1443	3.44534	0.0380801	0.0122951	1.01658e-13
C17H1.8	C17H1.8	1154	3.33707	0.0357125	0.0119048	1.49226e-11
C08E3.7	fbxa-164	1105	2.54464	0.0248641	0.0108696	2.66614e-09
F55C5.9	srh-16	1002	23.4258	0.21936	0.0104167	4.85338e-32
F15H10.6	F15H10.6	918	1.68686	0.0149645	0.00986842	5.93325e-06
T08E11.1	T08E11.1	2040	6.59208	0.0538722	0.00909091	7.50967e-26
F26F2.1	F26F2.1	2074	13.921	0.112602	0.00899788	1.90896e-35
F26F2.3	F26F2.3	852	12.5793	0.0967423	0.00855513	3.31868e-23
C17H1.6	C17H1.6	1102	7.83959	0.0498635	0.00707547	4.49585e-21
ZK863.5	srd-4	1044	2.06878	0.0131584	0.00707547	5.84177e-08
T26F2.3	T26F2.3	1082	33.0114	0.203141	0.00684541	7.43496e-40
B0507.8	B0507.8	1276	57.1824	0.32298	0.00628316	3.61413e-48
C17H1.4	C17H1.4	1169	4.63635	0.0235028	0.0056391	4.89799e-16
F26F2.2	F26F2.2	435	12.5532	0.0631605	0.00559701	3.94746e-16
F22G12.1	F22G12.1	1173	33.6813	0.152247	0.00502837	3.62491e-43
Y68A4A.13	Y68A4A.13	372	51.377	0.221571	0.00479744	2.62316e-33
F57G4.11	F57G4.11	1726	12.5252	0.0397955	0.0035344	2.48776e-36
T27E7.6	T27E7.6	1339	3.34774	0.0102594	0.00340909	1.36548e-14
C17H1.3	C17H1.3	1164	6.68682	0.0118019	0.00196335	6.17879e-22
F26F2.4	F26F2.4	432	20.0925	0	0	7.30287e-25
C17H1.13	C17H1.13	977	7.77899	0	0	8.70855e-23
C43D7.4	C43D7.4	465	16.169	0	0	1.26968e-22
F20E11.17	F20E11.17	183	38.8583	0	0	8.6764e-22
Y119D3A.1	fbxa-75	1208	3.94692	0	0	2.13604e-16
B0284.4	B0284.4	1263	3.37172	0	0	4.56325e-15
C16C4.10	math-5	849	4.87189	0	0	9.73154e-15
Y105C5A.1269	Y105C5A.1269	471	6.4025	0	0	1.5801e-11
F15H10.10	F15H10.10	846	3.08282	0	0	2.90196e-10
C17H1.14	C17H1.14	1191	1.7279	0	0	1.82806e-08
C17H1.2	C17H1.2	660	2.77848	0	0	1.06677e-07
F57G4.1	F57G4.1	939	1.64914	0	0	1.07832e-06
C16C4.11	math-6	837	0.803337	0	0	0.0022201
F22G12.7	F22G12.7	1625	0.401241	0	0	0.00267804
C53A5.11	C53A5.11	1293	0.488509	0	0	0.00323198
F01G10.4	F01G10.4	510	1.23851	0	0	0.00323198
T05A8.2	T05A8.2	666	0.948411	0	0	0.00323198
C08E3.15	C08E3.15	204	2.79664	0	0	0.00569712
C54C8.9	nlp-39	453	1.25941	0	0	0.00569712
C16C4.9	math-17	654	0.716571	0	0	0.014792
R03H10.5	R03H10.5	444	0.963708	0	0	0.0217348
C17H1.11	C17H1.11	218	1.77585	0	0	0.0319915
F55C9.10	fbxb-61	962	0.381247	0	0	0.0388366
F15H10.12	F15H10.12	281	1.16017	0	0	0.0572989
F56A4.3	F56A4.3	394	0	16.2478		5.5853e-20

## Sheet: mRNA-seq (gcn-1 and abcf-3)
Table S2. A list of genes for which transcription changes more than two-fold in gcn-1 and abcf-3 mutants compared to the wild type (p < 0.1).
ens_id	ens_name	length	gcn-1 RNASeq (rpkm)	abcf-3 RNASeq (rpkm)	wild type RNASeq (rpkm)	gcn-1 vs wild type foldChange RNASeq	gcn-1 vs wild type pval RNASeq	abcf-3 vs wild type foldChange RNASeq	abcf-3 vs wild type pval RNASeq
F56A4.3	F56A4.3	394	0.0308909	0	16.2478	583.938	2.69405e-24		5.5853e-20
F15E11.10	srbc-15	861	0.0141359	0.023665	3.51014	275.679	1.64165e-13	165	1.71252e-10
D1014.6	D1014.6	1434	0.0254623	0.0568355	1.33159	58.0597	5.71123e-08	26.0625	1.08714e-05
Y71G12B.18	Y71G12B.18	1040	0.0585144	0.0195919	2.39084	45.3617	2.86686e-09	135.75	6.58465e-09
ZK816.5	dhs-26	1200	0.588265	1.0018	14.0236	26.466	4.54642e-24	15.572	3.97399e-16
C09B8.4	C09B8.4	873	1.58934	1.79715	18.8043	13.1354	2.13214e-17	11.6396	8.54857e-14
M199.5	col-135	2080	2.08897	0.509388	17.9973	9.56488	6.31749e-18	39.3029	2.74612e-29
D1014.7	D1014.7	1479	0.197501	0.165319	1.5883	8.92824	3.69704e-05	10.6875	6.62887e-05
T22B7.7	T22B7.7	1417	4.07132	3.86804	32.7099	8.91965	9.71774e-18	9.40706	1.63568e-15
F59A7.1	clec-206	1562	0.950616	0.717448	7.19411	8.40184	1.35043e-11	11.1545	1.05556e-11
C10C5.5	C10C5.5	1288	0.311835	0.142376	2.35712	8.39188	7.35075e-06	18.4167	4.35025e-07
F15E6.4	F15E6.4	311	4.18745	4.25855	28.5349	7.56536	8.56652e-10	7.45385	2.3102e-08
F54F7.2	F54F7.2	1203	1.16348	1.57517	7.89073	7.52941	4.70252e-10	5.57258	5.30346e-07
F36D3.9	cpr-2	1022	0.381088	0.438612	2.44639	7.12693	9.1862e-05	6.20455	0.00065886
Y46C8AL.3	clec-70	1401	0.260621	0.101805	1.60809	6.85021	0.000224247	17.5714	1.01375e-05
T22G5.6	lbp-8	599	0.670523	0.850398	3.87583	6.41732	0.000271419	5.07	0.00248818
R09E12.9	R09E12.9	479	2.38846	2.46718	13.2785	6.17212	2.73322e-07	5.98707	3.17484e-06
F09E10.1	F09E10.1	279	3.44627	0.657275	18.9074	6.09095	1.4079e-06	32	6.55554e-12
T13F3.6	T13F3.6	637	34.9654	27.7005	188.312	5.97921	2.75762e-14	7.56236	1.25846e-14
K01D12.14	hrg-2	918	0.238647	0.221956	1.22709	5.7085	0.0120701	6.15	0.0175619
F14H12.6	F14H12.6	381	0.383339	0.160437	1.94703	5.63889	0.0424027	13.5	0.015327
C33G8.3	C33G8.3	544	2.68478	1.76039	12.6263	5.22119	1.14911e-06	7.97872	9.06456e-08
ZK105.6	ZK105.6	1458	0.108521	0.0698749	0.489948	5.01235	0.0589846	7.8	0.0405743
C10C5.3	C10C5.3	1895	2.54339	2.3655	11.4466	4.99652	1.3697e-09	5.38295	8.60794e-09
Y38H6C.22	abf-4	381	0.862512	0.748707	3.85801	4.96594	0.00765002	5.73214	0.00885049
F18E3.12	F18E3.12	404	9.12825	9.07821	39.9541	4.85933	1.23203e-08	4.89583	1.67073e-07
F09C6.13	F09C6.13	234	1.35233	0.3483	5.87068	4.81956	0.0108079	18.75	0.000372264
C35A5.3	C35A5.3	1488	4.27785	3.46439	18.3996	4.77515	1.1107e-09	5.9081	5.22413e-10
C30G12.2	C30G12.2	1108	68.039	69.8064	265.858	4.33806	8.46835e-11	4.23663	6.2863e-09
F09C6.12	F09C6.12	219	1.66726	1.6747	6.46097	4.30226	0.0148078	4.29167	0.0248678
R08H2.1	dhs-23	1079	6.27162	5.41963	23.7699	4.20776	2.02365e-08	4.87892	2.33567e-08
R08E5.3	R08E5.3	1497	2.8212	1.76942	10.3329	4.06621	3.47359e-07	6.49615	2.54411e-09
F58E6.7	hrg-3	450	2.4342	3.35064	8.05927	3.67572	0.00111916	2.67568	0.0175901
F01G10.3	ech-9	1640	1.06125	0.757871	3.32546	3.47885	0.000326924	4.88115	5.35426e-05
C18H9.5	C18H9.5	1406	1.34175	1.57961	4.15249	3.43588	0.000277617	2.92431	0.00299433
F42D1.3	sprr-2	1526	0.853406	0.680965	2.61965	3.40793	0.00134555	4.27941	0.000661992
W07A12.6	oac-54	1462	1.88975	1.65847	5.67537	3.3342	9.13368e-05	3.80672	8.28057e-05
C33C12.8	gba-2	1722	1.16621	1.20691	3.45429	3.2884	0.000395183	3.18382	0.00143299
K09D9.2	cyp-35A3	1568	28.1532	19.8947	82.3806	3.24863	1.96945e-07	4.6063	1.77874e-09
F09F3.9	cpt-5	2290	12.7025	17.8931	36.4191	3.18305	4.66689e-07	2.26417	0.00101079
Y47G6A.33	Y47G6A.33	474	52.9721	39.9343	151.546	3.17615	5.83738e-07	4.22147	2.48893e-08
F14H3.10	cyp-35D1	1517	3.13702	2.87433	8.90169	3.15034	3.15679e-05	3.44509	4.52956e-05
F21F8.4	F21F8.4	1338	4.38447	3.35024	12.3411	3.12492	1.86189e-05	4.09773	2.14637e-06
Y38H6C.23	Y38H6C.23	459	2.33344	1.95321	6.55445	3.11848	0.00653657	3.73295	0.00453732
M199.4	clec-190	762	0.894457	0.294135	2.43379	3.02083	0.0284532	9.20455	0.000568668
BE0003N10.3	BE0003N10.3	3795	0.907614	1.03623	2.46875	3.01981	0.000188749	2.65026	0.00217167
K10C2.8	K10C2.8	706	17.5324	8.28297	46.7188	2.95837	8.12439e-06	6.27439	6.74378e-11
F41C6.4	F41C6.4	1325	0.505211	0.153778	1.33745	2.93906	0.0353449	9.675	0.000609303
F31F4.15	fbxa-72	1136	7.74616	7.85606	20.4489	2.9308	2.03284e-05	2.89555	0.000116646
C49G7.8	cyp-35A4	1485	4.6635	3.07348	12.248	2.91579	4.05832e-05	4.43304	4.521e-07
R02C2.7	R02C2.7	540	2.07358	2.30168	5.44408	2.91479	0.0104699	2.63115	0.029879
W02D7.2	clec-218	1254	22.9153	23.0403	60.1532	2.91431	3.21682e-06	2.90427	2.41184e-05
F09F7.4	F09F7.4	1539	86.3437	85.7917	224.86	2.89123	1.60427e-06	2.91562	1.14084e-05
T15B7.1	T15B7.1	1439	28.8247	24.68	74.9018	2.88489	2.88119e-06	3.37608	1.25341e-06
Y52E8A.4	Y52E8A.4	1302	1.22458	0.657275	3.1653	2.86966	0.00441139	5.35714	0.000114647
T15B7.16	lgc-54	1308	0.744404	0.763304	1.92198	2.86644	0.0173277	2.80102	0.0307718
F32G8.5	col-152	924	2.18657	1.14668	5.63471	2.86096	0.00222654	5.46635	2.58997e-05
Y27F2A.3	sri-40	1206	12.9885	10.5257	33.3639	2.85182	1.10399e-05	3.52608	1.99079e-06
F35C5.2	sra-14	1055	1.9612	1.95064	4.86994	2.75679	0.00315953	2.77723	0.00614121
F10D2.11	ugt-41	1793	7.13426	6.60245	17.6985	2.75417	3.02263e-05	2.98193	4.44193e-05
K09A11.3	cyp-14A2	1503	1.64385	1.437	4.07643	2.75309	0.00191432	3.15566	0.00140729
H23N18.3	ugt-8	1689	5.15952	4.66864	12.6475	2.72144	7.91018e-05	3.01357	7.97076e-05
Y105C5B.5	Y105C5B.5	501	57.6483	44.8587	141.076	2.71687	1.33993e-05	3.49841	9.75937e-07
F09E10.3	dhs-25	1020	78.0137	87.7546	190.128	2.70569	7.69096e-06	2.41014	0.000309763
C03E10.5	clec-223	3196	3.31694	2.57563	8.02065	2.68457	6.77516e-05	3.46411	6.95408e-06
H23N18.4	H23N18.4	1444	0.497292	0.211657	1.19869	2.67608	0.0536781	6.3	0.00339357
T19H12.1	ugt-9	1664	1.9968	2.41225	4.81304	2.67601	0.00117395	2.21954	0.0136547
Y48E1B.8	Y48E1B.8	1211	3.28647	0.992697	7.89532	2.66712	0.000748988	8.84746	1.34064e-09
F46C5.10	F46C5.10	578	17.8775	15.4403	42.7333	2.65377	8.70898e-05	3.07877	4.38203e-05
F31C3.11	rrn-2.1	153	3634.12	4755.62	8634.45	2.63778	9.26369e-06	2.01973	0.00328336
H17B01.2	col-70	1593	0.626505	0.217441	1.48326	2.62843	0.0309086	7.58824	0.000329328
F42A10.7	F42A10.7	689	102.968	122.756	240.674	2.59496	1.86846e-05	2.18098	0.00137459
H13N06.6	tbh-1	2072	40.0316	42.6096	92.9264	2.57715	2.01814e-05	2.42603	0.000280568
ZK380.t2	ZK380.t2	73	186.566	190.637	432.822	2.5756	9.19791e-05	2.52562	0.000468863
K01D12.8	K01D12.8	508	3.92922	2.00547	8.89686	2.51381	0.00908715	4.935	0.000130584
F11E6.11	F11E6.11	684	1.04984	0.98303	2.34982	2.48493	0.0804604	2.65909	0.0855765
C06B3.3	cyp-35C1	1541	68.682	43.3426	153.483	2.48096	3.9277e-05	3.93922	3.40956e-08
C10C5.4	C10C5.4	1354	13.3845	12.4149	29.8388	2.47504	0.00012589	2.67364	0.000159964
T19H12.6	T19H12.6	1887	3.02501	2.59148	6.7413	2.47411	0.000898245	2.89375	0.000428846
F02C12.5	cyp-13B1	1626	0.673672	0.538836	1.4954	2.4644	0.0397539	3.08721	0.021433
B0545.4	B0545.4	768	4.23132	5.17348	9.37291	2.45924	0.00355283	2.01538	0.0326885
F22F4.4	F22F4.4	915	33.1477	35.4289	73.3412	2.45639	8.69837e-05	2.3028	0.000888866
F18E3.13	F18E3.13	505	19.811	21.2632	43.7149	2.44977	0.000350994	2.287	0.00244385
K02D7.3	col-101	1067	177.523	116.486	391.445	2.44804	4.51247e-05	3.7382	8.39092e-08
K11G9.3	K11G9.3	1687	2.84255	3.14027	6.2539	2.44256	0.00157385	2.21538	0.00908956
W01A8.8	W01A8.8	709	2.57497	2.50024	5.65772	2.43934	0.0147764	2.51724	0.0202368
F21C10.9	F21C10.9	1084	9.6335	8.40209	21.113	2.43315	0.000364403	2.7953	0.00019276
C55B7.4	acdh-1	1437	537.794	379.11	1174.41	2.42441	4.8518e-05	3.44604	3.7645e-07
T03F6.10	T03F6.10	426	3.88558	3.39592	8.48107	2.42325	0.0193752	2.77817	0.014323
F46A8.10	scrm-6	879	3.78007	4.05656	8.22056	2.41437	0.0041803	2.25429	0.014293
W04A4.2	W04A4.2	1098	20.7949	22.2869	45.1407	2.40999	0.000156554	2.25312	0.00142443
T16G1.7	T16G1.7	1439	18.1846	20.6729	39.3888	2.40476	0.000143626	2.11952	0.00288241
F11C7.3	vap-1	1477	3.44447	3.71091	7.4128	2.38926	0.00185637	2.22212	0.00837435
R03G8.4	R03G8.4	2361	0.355696	0.345202	0.762219	2.37905	0.0786767	2.45625	0.0931312
F59C6.16	F59C6.16	239	44.1517	38.7902	94.4374	2.37465	0.000526038	2.70824	0.000299376
W10G11.3	W10G11.3	1534	2.8325	2.8292	6.0269	2.36226	0.00299931	2.36972	0.00620849
C49F5.7	C49F5.7	389	52.1883	45.3604	110.888	2.35893	0.000253825	2.7194	0.000115942
T24D3.2	T24D3.2	579	2.79576	2.14665	5.90779	2.346	0.0264028	3.06148	0.00941618
Y73F8A.11	best-21	1256	3.05244	2.79028	6.44214	2.34307	0.00432078	2.56831	0.00397637
F18E3.7	ddo-2	1029	43.6571	44.8697	91.7963	2.33439	0.000167631	2.27582	0.000894566
C25A8.4	C25A8.4	3242	22.8328	18.2198	47.9834	2.33311	0.000136878	2.92963	1.3383e-05
W07B8.5	cpr-5	1163	249.856	248.431	523.238	2.32494	0.00011265	2.34293	0.000407912
ZC455.5	ugt-4	1698	2.85997	3.08393	5.98685	2.32402	0.00292066	2.15953	0.0119842
K10H10.2	cysl-2	1233	18.8043	13.815	38.8948	2.29634	0.000351147	3.13188	1.11104e-05
C15C8.3	C15C8.3	1381	109.398	69.7283	225.299	2.28641	0.000165439	3.59432	2.07227e-07
F18E3.11	F18E3.11	404	25.6374	25.8225	52.7394	2.28383	0.000979147	2.27197	0.00274534
T05E12.3	T05E12.3	865	21.4153	21.7182	43.8009	2.2707	0.000521516	2.24349	0.00182354
T20H9.3	fbxa-71	954	1.53094	1.43099	3.08156	2.23467	0.045817	2.39552	0.0468628
F37B4.7	folt-2	1662	153.185	126.09	307.934	2.23175	0.000237483	2.7167	3.73076e-05
F43H9.4	F43H9.4	990	7.31489	7.49161	14.681	2.22818	0.00242568	2.17995	0.00679076
F12A10.1	F12A10.1	271	13.698	14.5862	27.3734	2.21858	0.00852642	2.08763	0.024393
F58G6.9	F58G6.9	725	11.8017	8.17832	23.5525	2.21563	0.00201125	3.20361	5.90143e-05
C04F5.7	ugt-63	1724	5.64074	2.36375	11.2513	2.21447	0.00167762	5.295	1.95801e-08
W07A12.8	W07A12.8	623	4.02444	3.13973	8.02635	2.21419	0.0183995	2.84375	0.0055569
F25D1.5	F25D1.5	1032	11.0388	8.37134	21.8174	2.19424	0.00154206	2.89917	0.000121601
F13C5.1	F13C5.1	1330	1.30861	1.28688	2.58222	2.19071	0.0390251	2.23214	0.0512966
W03F11.1	W03F11.1	803	58.2329	56.204	114.433	2.18165	0.000521401	2.2649	0.000967007
Y38F1A.6	Y38F1A.6	1676	179.159	127.846	349.591	2.16632	0.000391767	3.04186	4.79382e-06
C08F11.8	ugt-22	2048	116.457	92.4162	225.721	2.15185	0.000447955	2.717	3.77189e-05
Y57G11B.5	Y57G11B.5	720	61.5312	34.5818	118.58	2.13954	0.000734037	3.81444	1.49322e-07
Y67A10A.3	Y67A10A.3	3622	1.21307	1.13635	2.32497	2.12782	0.00987982	2.27599	0.0102788
C23H3.7	tre-5	2107	0.970445	0.841325	1.85165	2.11831	0.038317	2.44828	0.0250942
T05G5.6	ech-6	1167	251.482	203.651	479.761	2.11798	0.00057415	2.62063	6.81644e-05
ZC449.8	ZC449.8	537	5.98351	5.23617	11.256	2.08848	0.0202748	2.3913	0.0126512
Y51A2D.18	Y51A2D.18	1991	7.68405	7.75724	14.4481	2.08748	0.00225506	2.0719	0.00578657
T16G1.6	T16G1.6	1370	16.613	14.3372	31.1548	2.082	0.00166439	2.41727	0.000624794
C39D10.7	C39D10.7	3625	75.205	66.5788	140.86	2.07943	0.000781691	2.35352	0.000386068
F56D5.3	F56D5.3	1350	1.68591	1.26781	3.15451	2.07731	0.0374754	2.76786	0.0099291
K09A11.2	cyp-14A1	1476	1.10496	0.869687	2.06619	2.07601	0.0632367	2.64286	0.0271309
C10H11.3	ugt-25	1665	4.576	3.15729	8.53946	2.0718	0.00571706	3.00872	0.000207327
F28F8.2	acs-2	2077	12.7511	8.01483	23.7709	2.06967	0.00163561	3.29927	4.44608e-06
C03G6.15	cyp-35A2	1613	110.354	80.1	205.644	2.06886	0.000885718	2.85594	1.66605e-05
R160.3	R160.3	675	4.09306	3.89399	7.57083	2.05352	0.0301834	2.16279	0.03311
T10B5.8	T10B5.8	1492	1.80281	1.24274	3.33307	2.05257	0.0316246	2.98352	0.00400218
F48F5.2	F48F5.2	4383	1.30513	1.3063	2.41024	2.05026	0.00976815	2.05249	0.017526
C01G10.1	C01G10.1	3833	1.06056	0.866479	1.94252	2.03345	0.0179344	2.49387	0.00606851
T10H9.5	pmp-5	2312	46.5572	41.9937	84.9378	2.02543	0.00133858	2.25	0.000855965
F01F1.6	alh-9	1952	44.3381	38.9244	80.3694	2.01241	0.00154704	2.29686	0.000668096
K01G12.3	K01G12.3	1649	0.893081	0.729022	1.61616	2.00908	0.0897401	2.4661	0.0486003
F59A6.12	F59A6.12	455	17.6279	11.1506	31.8828	2.00798	0.00780856	3.18072	9.96912e-05
C09B9.7	C09B9.7	2742	1.24728	1.24839	2.2545	2.00672	0.026502	2.00893	0.0405944
B0213.3	nlp-28	336	22.7844	16.1306	41.0487	2.00016	0.00867815	2.83083	0.000456157
Y55F3AM.11	Y55F3AM.11	1056	17.9338	22.9032	8.0395	0.497691	0.00641989	0.39048	0.000632878
F46A8.1	F46A8.1	901	8.52375	11.8499	3.81171	0.496468	0.0220007	0.357824	0.00117671
ZK105.1	ZK105.1	611	169.099	176.71	75.522	0.495832	0.00174306	0.47542	0.00256408
F33D11.3	col-54	938	4.03537	5.12647	1.80139	0.495594	0.0632513	0.39089	0.0151597
F54F7.3	F54F7.3	659	102.188	104.568	45.5064	0.494395	0.00201905	0.484107	0.00379597
T10C6.15	T10C6.15	992	10.1466	12.5293	4.51451	0.493962	0.0139988	0.40082	0.0026354
Y46H3A.3	hsp-16.2	592	79.6049	99.8814	35.0397	0.488678	0.00213801	0.390248	0.000226307
T06G6.6	T06G6.6	781	13.4645	14.3751	5.91007	0.487311	0.0115754	0.45735	0.0106617
F13A7.11	F13A7.11	652	7.87755	7.87521	3.43435	0.484012	0.034504	0.485119	0.0500807
Y39G8B.9	Y39G8B.9	381	38.27	37.0075	16.6219	0.482198	0.00640607	0.499639	0.0173681
F37B1.4	gst-15	711	8.31942	9.37103	3.61307	0.482155	0.0267246	0.428899	0.01499
C49G7.10	C49G7.10	936	22.7556	25.23	9.86275	0.481185	0.00376911	0.434858	0.00236711
ZK1055.6	ZK1055.6	1810	10.1201	11.1784	4.37168	0.479587	0.0043977	0.435045	0.00288281
F21C10.11	F21C10.11	275	23.6781	27.7848	10.1907	0.477812	0.0213271	0.408	0.00794054
W04G3.1	lpr-6	1246	12.5422	12.0356	5.39132	0.477227	0.00518517	0.498302	0.0158798
F09E5.14	F09E5.14	466	15.0962	14.5165	6.48547	0.476953	0.0184652	0.496988	0.040312
K08F8.2	atf-2	1407	4.1608	3.98243	1.77698	0.474141	0.024136	0.496364	0.0510161
Y65B4BR.2	lpr-1	969	4.35845	7.78013	1.85717	0.473067	0.0411311	0.265541	0.000188258
E04D5.4	E04D5.4	649	7.74518	7.69184	3.28089	0.470287	0.029613	0.47449	0.0458318
C29F3.5	clec-230	619	8.37617	10.9284	3.52867	0.467701	0.0270621	0.359187	0.00377852
M01E10.2	dpy-1	4041	0.695744	0.791626	0.292357	0.466517	0.0727234	0.410828	0.0437673
C34G6.6	noah-1	3813	16.2727	15.6143	6.83087	0.466036	0.000891342	0.486653	0.00432147
Y73B6BL.12	Y73B6BL.12	687	5.1554	10.8551	2.15959	0.465063	0.0498422	0.221311	3.30972e-05
Y65B4BL.1	Y65B4BL.1	1269	25.8574	25.353	10.7821	0.462935	0.00139524	0.473084	0.00456258
F47D12.6	F47D12.6	438	17.6452	18.2356	7.3078	0.459794	0.0116188	0.445791	0.0146306
Y82E9BL.13	fbxa-79	997	10.9869	10.6067	4.54698	0.459465	0.00615923	0.476879	0.0165038
F08F3.8	F08F3.8	1143	2.12966	8.64579	0.877367	0.457377	0.0827396	0.112887	1.78303e-09
C36A4.14	C36A4.14	978	8.17622	8.64606	3.35709	0.455841	0.0101357	0.431928	0.0103722
ZC416.4	kgb-2	1217	3.6303	3.58288	1.49001	0.455668	0.0303423	0.462617	0.0484426
Y36E3A.2	Y36E3A.2	571	3.87937	5.06712	1.58786	0.454416	0.0925329	0.348592	0.0244905
K02E2.2	grd-11	3049	0.914122	1.26303	0.37396	0.454175	0.0651767	0.329365	0.00904488
ZK1037.6	ZK1037.6	1581	6.7822	7.35891	2.77181	0.453728	0.00565027	0.419002	0.00455969
T19D12.4	T19D12.4	3216	39.0259	37.0764	15.8689	0.451437	0.000373143	0.476119	0.00253917
C06C6.4	nhr-63	1140	3.35236	3.18144	1.36169	0.450951	0.0369452	0.476124	0.0728452
Y45F10C.6	Y45F10C.6	675	4.52581	5.85608	1.83165	0.449314	0.053327	0.347938	0.0116742
Y18H1A.13	col-46	1031	3.27	3.41898	1.31911	0.447854	0.0443368	0.429191	0.0458657
T04D3.8	T04D3.8	429	41.109	47.3054	16.4913	0.445369	0.00194421	0.387801	0.000767176
R11A5.3	R11A5.3	569	8.10687	7.91387	3.23517	0.443044	0.0234378	0.454751	0.041977
F49E11.10	scl-2	762	258.658	316.436	102.814	0.441296	0.000218474	0.361437	3.23235e-05
C29F3.2	wrt-8	1788	5.43202	6.58672	2.15127	0.439679	0.00500949	0.363322	0.00108986
F39E9.11	btb-17	1018	11.2504	11.0684	4.45318	0.439446	0.00361034	0.447559	0.00876939
C04C3.5	dyf-3	1285	7.32154	6.81827	2.88646	0.437689	0.00510962	0.47093	0.0193525
Y116F11B.3	pcp-4	3287	14.5074	13.3337	5.70476	0.436565	0.000406667	0.475941	0.00391934
ZK1290.8	wrt-10	1041	19.5017	18.1442	7.64069	0.434974	0.00115278	0.468447	0.00684162
T08B1.6	acs-3	2087	3.63322	3.544	1.40863	0.430434	0.00685104	0.442149	0.0156179
Y65B4BR.1	Y65B4BR.1	1232	4.65304	5.30889	1.79523	0.428337	0.0119347	0.376168	0.00587904
T26F2.2	T26F2.2	916	6.80301	7.80766	2.6245	0.428301	0.00998625	0.373932	0.00455888
Y39A1A.9	Y39A1A.9	1954	4.04247	4.04591	1.55372	0.426706	0.00581302	0.427191	0.0107012
ZC412.6	nspa-5	179	116.27	124.188	44.6657	0.426489	0.00085663	0.400092	0.000966268
Y54G11A.4	Y54G11A.4	1808	2.04645	2.16377	0.782606	0.424565	0.0277869	0.402344	0.0271965
F47H4.7	fbxa-187	1893	2.70038	2.62632	1.03049	0.423663	0.0140613	0.436475	0.0281419
Y2H9A.4	Y2H9A.4	2032	3.89927	4.78304	1.48056	0.421545	0.0051754	0.34434	0.00102062
W08E12.2	W08E12.2	460	11.5889	16.3004	4.39	0.420556	0.0121835	0.299592	0.000593261
F44E5.5	F44E5.5	2063	5.1681	7.49638	1.94441	0.417695	0.00246082	0.288538	3.58999e-05
F01D5.1	F01D5.1	581	63.285	64.1426	23.8099	0.417695	0.000274895	0.412931	0.000756868
Y47H10A.3	Y47H10A.3	1057	2.0381	2.06261	0.766799	0.417695	0.0692904	0.413551	0.0841204
T13B5.9	T13B5.9	1237	4.28002	4.11793	1.61029	0.417695	0.0117693	0.435	0.0264408
K11H12.11	K11H12.11	1312	4.84243	4.34844	1.81141	0.415295	0.00747917	0.463393	0.0326337
F46C8.6	dpy-7	1175	20.7166	17.7571	7.69294	0.412265	0.000415354	0.481934	0.00821741
B0414.2	rnt-1	1512	1.86751	1.85967	0.690504	0.410494	0.0394641	0.413043	0.0559042
F44E5.4	F44E5.4	2097	5.06109	7.54002	1.86703	0.409552	0.00202092	0.275451	1.82037e-05
T10B10.1	col-41	1373	8.68724	7.25684	3.19172	0.407892	0.0014855	0.489264	0.0219157
Y46G5A.20	Y46G5A.20	529	21.7421	36.6683	7.97237	0.407087	0.00157749	0.241859	1.40414e-06
Y46C8AL.9	clec-75	2018	2.71405	2.78674	0.993885	0.406557	0.00892072	0.396739	0.0120458
EGAP7.1	dpy-3	964	19.1024	17.5433	6.9827	0.405824	0.000557001	0.442771	0.00440699
F16F9.2	dpy-6	4044	1.97433	1.72315	0.72016	0.404961	0.00351952	0.464912	0.0246397
F19G12.4	F19G12.4	399	6.55831	6.38331	2.34121	0.396325	0.0387405	0.408	0.0625193
T07H3.2	bath-46	943	4.0527	5.57464	1.44221	0.395081	0.0169314	0.287791	0.00142609
F53G12.4	F53G12.4	1120	1.63004	2.12852	0.57648	0.392634	0.0725427	0.301282	0.0200908
Y82E9BL.17	fbxa-27	975	1.95984	2.21519	0.690392	0.391091	0.0660734	0.346698	0.0442748
C16A11.9	fbxc-43	837	8.87014	7.30306	3.11841	0.390306	0.00300211	0.475	0.0344986
T08E11.7	fbxa-3	951	3.49388	3.98512	1.22784	0.390155	0.0215932	0.342742	0.0118726
F48G7.2	F48G7.2	848	2.31077	3.19569	0.809988	0.389157	0.0620201	0.281955	0.010524
F16G10.15	F16G10.15	1903	1.6309	1.56323	0.570286	0.388211	0.0244455	0.405822	0.0469485
F35C5.5	clec-62	1260	62.3233	60.5768	21.7073	0.386686	3.35848e-05	0.398625	0.00025741
C23H4.8	C23H4.8	864	1.97215	2.07529	0.68369	0.384877	0.0760848	0.366477	0.0756877
F17A9.3	atf-8	920	3.54547	4.00867	1.22442	0.383407	0.020436	0.339779	0.0120949
C24G7.2	acd-1	1986	2.92325	4.00124	1.00298	0.380917	0.00464224	0.278846	0.000246246
F45E1.5	F45E1.5	1929	1.43225	1.33091	0.491384	0.380894	0.0285964	0.410714	0.063404
M01B2.13	M01B2.13	1553	1.395	2.0205	0.477669	0.38015	0.0468326	0.262987	0.00467183
C08F11.7	C08F11.7	882	4.1398	12.7982	1.40178	0.375926	0.0139568	0.121841	1.49144e-09
T12A2.3	T12A2.3	776	2.41538	2.36314	0.81433	0.374299	0.0581297	0.383333	0.0845552
Y82E9BR.12	fbxa-138	1440	1.04806	1.18857	0.352975	0.373905	0.0848815	0.330357	0.0586506
C44H4.2	let-4	2487	2.83354	2.44146	0.939026	0.367918	0.00201476	0.427852	0.0174145
Y75B8A.28	Y75B8A.28	1262	9.85639	7.68523	3.26563	0.367834	0.000402413	0.472689	0.0172759
B0222.3	pitr-3	1618	7.08596	8.1351	2.33485	0.365816	0.000471978	0.319272	0.000199685
ZC196.2	ZC196.2	972	1.80311	2.36876	0.593591	0.365484	0.0604298	0.278761	0.0158016
H29C22.1	H29C22.1	531	58.2879	48.3104	19.0927	0.363656	4.00513e-05	0.439635	0.00243998
F14D7.7	F14D7.7	323	6.63188	11.0394	2.16906	0.36311	0.039632	0.218571	0.000978903
F08G5.5	ugt-65	1572	12.3568	9.12492	4.03733	0.362736	0.000105602	0.492188	0.0149199
T20D4.7	T20D4.7	562	4.35297	3.98809	1.41774	0.361587	0.0291922	0.395455	0.0682493
R10D12.9	swt-6	1035	5.66804	4.86257	1.84493	0.361367	0.00292889	0.422065	0.0224118
C25F9.7	srw-86	528	8.18315	9.10725	2.65382	0.360042	0.0068098	0.324153	0.00443176
Y82E9BL.7	fbxa-26	987	4.42694	3.24109	1.43359	0.359521	0.00653577	0.492038	0.0994087
K08H10.1	lea-1	2633	113.209	119.026	36.4226	0.357184	3.40042e-06	0.340404	1.0523e-05
Y46C8AL.5	clec-72	1493	8.03792	7.36958	2.58554	0.357117	0.000311114	0.390278	0.00257822
T05C1.3	T05C1.3	812	2.00852	2.03253	0.642883	0.355353	0.0627199	0.351852	0.0764648
F26G1.10	F26G1.10	733	2.64009	3.78045	0.84336	0.354647	0.0445108	0.248162	0.00524632
C09F9.2	C09F9.2	4929	2.5952	2.33973	0.827756	0.354107	0.000232957	0.393551	0.00254303
W01F3.3	mlt-11	9413	6.32406	6.25358	2.01398	0.353559	8.61214e-06	0.358255	6.23138e-05
Y55F3AM.14	Y55F3AM.14	1998	3.28337	3.12058	1.04509	0.353375	0.00172813	0.372549	0.0061079
ZK783.1	fbn-1	8593	2.01127	1.79972	0.639469	0.352982	9.64073e-05	0.395257	0.00152541
C08F11.3	C08F11.3	1059	2.66636	2.75137	0.843183	0.35108	0.0180149	0.340909	0.02168
F42G2.5	F42G2.5	1125	4.92249	4.67279	1.5508	0.349763	0.00265894	0.369186	0.00854858
F35C5.7	clec-64	1159	3.34991	2.65462	1.0549	0.349607	0.00754279	0.442053	0.065378
Y37E11AL.6	Y37E11AL.6	1245	1.61302	1.60386	0.507567	0.349345	0.038815	0.352041	0.0545047
F46F5.1	F46F5.1	1200	1.23739	1.44327	0.389226	0.349221	0.070455	0.3	0.0416935
M01D1.2	math-34	2417	1.24882	2.44473	0.392172	0.348641	0.0146575	0.178448	1.52413e-05
F39E9.2	btb-16	1114	11.1659	11.0657	3.46518	0.344537	0.000179658	0.348347	0.000627412
F16H6.1	clec-42	1722	2.65048	2.26	0.821691	0.344181	0.00422794	0.40445	0.028262
F35C5.9	clec-66	1266	49.7319	36.7114	15.3651	0.343006	4.49807e-06	0.465585	0.00289565
T24E12.5	T24E12.5	2046	3.30747	6.3935	1.02057	0.34257	0.00118067	0.17757	1.02019e-07
T27A1.2	T27A1.2	1114	2.48009	5.13961	0.764559	0.342253	0.0167002	0.16548	9.37602e-06
C39E9.3	col-131	964	3.43414	2.81115	1.04028	0.336306	0.00931349	0.411654	0.0585792
F55F8.1	ptr-10	2930	1.36249	1.32128	0.412591	0.336194	0.00537614	0.347368	0.0121693
F20G2.5	F20G2.5	1525	1.58023	1.60332	0.477431	0.335422	0.0213743	0.33125	0.0283575
T22F7.4	T22F7.4	908	6.03188	6.19344	1.81552	0.334156	0.00189376	0.326087	0.00294607
C08E3.9	fbxa-166	1179	1.67235	1.79733	0.501025	0.332609	0.0332254	0.310096	0.0299877
C25F9.11	C25F9.11	667	30.0717	27.035	8.93858	0.33	2.37307e-05	0.367797	0.000503662
C08E3.5	fbxa-162	1023	2.40327	3.30629	0.711713	0.32878	0.0184973	0.239458	0.00210377
F47H4.10	skr-5	604	13.1584	15.113	3.86649	0.326225	0.000424512	0.284598	0.000182234
W03A5.3	grl-22	489	7.93977	6.62517	2.33171	0.326038	0.00477286	0.391509	0.0339017
C34H4.3	tag-244	1328	14.1964	13.6399	4.1688	0.326013	2.36016e-05	0.339989	0.000190474
K09D9.1	K09D9.1	901	7.03784	7.37228	2.04308	0.322291	0.000838795	0.308282	0.00113396
F22B8.4	F22B8.4	1169	1.70748	1.5164	0.493559	0.320912	0.0279513	0.362069	0.0741721
R11G1.1	R11G1.1	5048	0.279682	0.34309	0.0789193	0.313272	0.0553316	0.255882	0.0243078
F10B5.3	F10B5.3	1591	1.77478	1.58804	0.500798	0.313272	0.00990217	0.350806	0.0337432
F49H6.5	F49H6.5	1307	4.41397	15.7454	1.22974	0.309306	0.000817819	0.0868812	1.85183e-14
R05H10.6	cdh-7	4364	1.80445	1.2046	0.500515	0.307946	0.000240284	0.462209	0.0363761
B0205.4	B0205.4	1362	1.27787	1.22672	0.353017	0.306699	0.0325211	0.320122	0.0555047
Y22F5A.5	lys-2	924	226.915	186.18	61.8183	0.302452	1.01583e-07	0.369359	5.19404e-05
K08F9.1	K08F9.1	1542	4.68055	3.40914	1.27396	0.302178	0.000277632	0.415698	0.0187731
Y41D4B.17	Y41D4B.17	1285	2.44367	1.72835	0.662816	0.301129	0.00572091	0.426606	0.0916457
T07H3.1	bath-47	2196	3.17577	4.1382	0.850768	0.297417	0.000271366	0.2287	1.7843e-05
Y48A6B.8	Y48A6B.8	1740	1.09119	0.913386	0.292117	0.297206	0.0232576	0.355769	0.0842474
R07B1.3	scav-5	1725	7.64833	5.2563	2.04667	0.297088	2.07546e-05	0.433146	0.00940985
B0348.2	B0348.2	308	9.52341	18.3909	2.54231	0.296373	0.0065082	0.153777	5.19347e-06
Y116F11B.6	Y116F11B.6	1068	5.53849	4.25444	1.46635	0.293934	0.000470949	0.383408	0.0151645
T01G5.6	T01G5.6	312	3.19879	3.39592	0.836572	0.290349	0.087633	0.274038	0.0857846
C15H9.1	nnt-1	3224	4.45465	2.81238	1.16325	0.289909	1.05429e-05	0.460112	0.0153535
ZC47.13	fbxa-50	936	2.58764	1.98095	0.675129	0.289658	0.0105025	0.379121	0.0800995
ZC47.4	fbxa-30	918	1.20649	2.88542	0.314254	0.289174	0.0715061	0.121154	0.000161658
C17H12.8	C17H12.8	1262	60.8647	45.1749	15.5008	0.282744	6.10187e-08	0.381701	0.000168398
R03H10.7	R03H10.7	1285	1.89432	1.58564	0.481076	0.281944	0.00906778	0.3375	0.044954
F17E9.1	col-116	1018	2.51072	1.90145	0.634241	0.280453	0.00755971	0.371053	0.0693407
F55G11.5	dod-22	1226	7.94193	5.60078	2.00571	0.280378	3.43341e-05	0.398368	0.00818808
ZC239.14	ZC239.14	745	3.00599	3.82896	0.756018	0.27922	0.0112049	0.219643	0.00252356
F10D2.2	ugt-39	1810	7.61864	7.59861	1.90502	0.277603	6.63704e-06	0.278889	3.4206e-05
C17F4.2	C17F4.2	397	8.46145	5.54297	2.11078	0.27695	0.00272633	0.423611	0.0905293
C54F6.5	C54F6.5	174	15.8783	16.9796	3.94753	0.27601	0.00536519	0.258621	0.00522382
Y34F4.4	Y34F4.4	765	7.15941	7.32454	1.77778	0.275679	0.000365646	0.27	0.000690248
C32H11.12	dod-24	1135	71.9751	60.1033	17.8284	0.274999	2.96653e-08	0.329973	1.42155e-05
Y41D4B.18	Y41D4B.18	656	3.8962	3.10603	0.963293	0.274486	0.00677418	0.345	0.0487383
F26G1.3	F26G1.3	457	2.07733	2.27386	0.511019	0.273109	0.0834467	0.25	0.0723579
M01G12.9	M01G12.9	1956	18.3872	21.3651	4.48081	0.270548	1.28551e-07	0.233301	6.76378e-08
Y6G8.9	Y6G8.9	723	1.95275	2.76183	0.475014	0.270062	0.034786	0.191327	0.00526802
C02A12.4	lys-7	917	386.154	470.659	93.7948	0.269663	4.86862e-09	0.221686	1.38166e-09
F08F3.7	cyp-14A5	1590	35.6327	19.235	8.63123	0.268922	3.57003e-08	0.499167	0.00856557
B0507.7	B0507.7	1119	1.37046	3.40503	0.331465	0.268519	0.0277733	0.108289	6.22877e-06
Y47D3A.2	fbxa-128	992	6.69896	5.09388	1.62024	0.268519	0.000120026	0.353831	0.00704657
F17B5.1	F17B5.1	2529	12.0411	9.37806	2.90609	0.267946	1.77861e-07	0.344716	0.000129824
F14H8.6	cng-1	2380	4.28031	3.27892	1.02742	0.266487	1.47875e-05	0.348564	0.00203701
C16C4.5	math-15	1008	2.51148	5.03324	0.599648	0.265076	0.00585398	0.13253	3.13585e-06
T26H5.8	T26H5.8	1371	3.1515	2.31844	0.751499	0.264737	0.000729439	0.360577	0.0234679
F26D10.12	clec-196	529	1.74857	2.07992	0.415498	0.263808	0.081105	0.222222	0.048893
Y82E9BL.11	fbxa-15	1141	1.3867	1.50004	0.325074	0.260256	0.0229651	0.241071	0.0204389
F54B8.4	F54B8.4	557	31.5528	18.2538	7.3743	0.259469	8.19948e-07	0.449399	0.0106347
C49G7.7	C49G7.7	1964	0.48337	0.580972	0.111914	0.257043	0.0728018	0.214286	0.0411429
W09H1.4	W09H1.4	997	3.66229	3.57645	0.840503	0.254794	0.00113501	0.261429	0.00291168
T07A5.7	T07A5.7	1263	2.02368	2.01658	0.456826	0.250617	0.004236	0.252	0.00746742
Y54G2A.8	clec-82	1489	8.16577	9.11357	1.82673	0.248359	2.39697e-06	0.222973	1.9571e-06
C24G7.1	C24G7.1	1827	1.2191	1.5725	0.270688	0.246509	0.00640088	0.191489	0.00118238
B0462.5	B0462.5	780	5.43014	7.68001	1.19762	0.244856	0.00043952	0.173469	1.08057e-05
C06E4.8	C06E4.8	858	3.60307	5.20075	0.784537	0.241737	0.00163339	0.167808	5.01408e-05
T23G5.6	saeg-2	1273	38.7598	20.0714	8.39568	0.240479	4.22164e-09	0.465311	0.00464759
Y6E2A.5	Y6E2A.5	1346	3.26429	4.96521	0.70422	0.23951	0.000310869	0.157774	2.10394e-06
Y22F5A.6	lys-3	921	1.54615	1.43801	0.328146	0.235623	0.0219799	0.253846	0.0452851
C45B11.2	C45B11.2	843	2.31004	1.74026	0.488875	0.234954	0.00822506	0.3125	0.0661122
F54F7.9	F54F7.9	751	2.86853	3.01156	0.603641	0.233626	0.00562144	0.222973	0.00638229
F15E11.1	F15E11.1	465	2.25098	2.19092	0.472685	0.233132	0.046891	0.24	0.0687106
Y71G12B.32	Y71G12B.32	737	1.60188	1.54821	0.335513	0.232532	0.0348157	0.241071	0.0548954
Y6E2A.4	Y6E2A.4	1641	1.96546	1.8749	0.410197	0.231703	0.00104472	0.243377	0.00328233
K10G4.13	K10G4.13	2281	0.618955	1.09872	0.126473	0.226852	0.0199272	0.128049	0.000298559
Y38E10A.5	clec-4	1292	23.9558	18.5935	4.84849	0.224698	4.89454e-09	0.290076	1.09509e-05
Y54F10BM.7	fbxa-48	1363	0.714365	0.747452	0.141103	0.21929	0.0479004	0.21	0.0510957
C25F9.12	C25F9.12	716	4.8616	4.58165	0.959316	0.219071	0.000505934	0.232919	0.00201608
Y39A3A.4	Y39A3A.4	996	6.86757	5.91218	1.35167	0.21851	1.19798e-05	0.254325	0.000347581
K07B1.1	try-5	1030	0.886238	2.05734	0.173385	0.217202	0.0543476	0.09375	0.000200749
Y105C5A.1270	Y105C5A.1270	336	2.31829	14.6752	0.449736	0.215374	0.0749676	0.0340909	6.59949e-11
F48G7.13	F48G7.13	896	3.96644	3.79767	0.766596	0.21457	0.000395804	0.224551	0.00140493
Y2H9A.6	Y2H9A.6	1015	3.56137	11.8439	0.676719	0.210957	0.000322403	0.0635593	6.00015e-14
C25B8.4	clec-266	801	4.80154	2.5692	0.908967	0.21017	0.000226463	0.393564	0.077018
T24A6.7	T24A6.7	945	1.49401	1.40149	0.276202	0.205247	0.0144127	0.219231	0.0301476
F56G4.1	oac-34	2023	0.517403	0.976978	0.0950685	0.203991	0.0336566	0.108247	0.000554193
Y46B2A.1	fbxc-51	1645	2.28622	1.61022	0.41755	0.202765	0.00019671	0.288462	0.0125098
E03H4.10	clec-17	1302	2.11263	1.64319	0.379836	0.199607	0.000894892	0.257143	0.0138799
C54F6.14	ftn-1	657	10.7075	11.4128	1.92365	0.199453	3.67267e-06	0.1875	5.87472e-06
F14D7.10	F14D7.10	312	3.19879	4.31021	0.572392	0.19866	0.0357137	0.147727	0.00936458
B0554.6	dod-20	1179	1.71364	1.7282	0.302945	0.196267	0.00328454	0.195	0.00527599
ZC47.8	ZC47.8	840	1.76769	1.57668	0.310727	0.195153	0.0103131	0.219231	0.0301476
F17E9.11	lys-10	734	5.07401	6.49574	0.879643	0.192468	0.000142278	0.150641	1.41354e-05
B0462.1	B0462.1	1915	0.546583	0.723518	0.0932565	0.18942	0.0279813	0.143382	0.00769216
C17H12.6	C17H12.6	883	5.62375	4.03819	0.949016	0.187349	1.94951e-05	0.261429	0.00291168
T16A1.7	trpl-5	1698	0.623603	1.89596	0.105174	0.187243	0.0263142	0.0617089	7.97968e-07
Y51H7BM.1	math-45	1349	6.78472	5.93594	1.14054	0.18663	2.61912e-07	0.21374	1.61234e-05
Y119D3A.3	fbxa-35	933	1.7089	1.87813	0.279754	0.181745	0.00619934	0.165698	0.00501822
R07H5.10	zip-6	961	0.87388	1.20854	0.142949	0.181607	0.0452929	0.131579	0.0115789
C31B8.4	C31B8.4	1143	3.7695	10.4641	0.612955	0.180529	3.56919e-05	0.0651618	9.27902e-14
Y50D4B.7	Y50D4B.7	1308	0.716489	0.623105	0.115529	0.179012	0.0331178	0.20625	0.0790094
ZC84.3	cls-3	3112	25.2806	26.6545	4.0656	0.178542	6.6873e-13	0.169676	1.57734e-11
T25E12.12	fbxa-127	885	5.14345	4.7658	0.822692	0.177576	2.16736e-05	0.192029	0.000185834
B0507.6	B0507.6	2578	2.14338	5.34285	0.341037	0.176647	5.41245e-06	0.0710059	5.39099e-14
Y94H6A.2	Y94H6A.2	1282	2.19306	10.1719	0.342899	0.173588	0.000355177	0.0375	6.90866e-18
F55G11.4	F55G11.4	1083	168.708	161.48	26.2063	0.172454	3.94464e-14	0.180531	1.9861e-11
F45D11.1	F45D11.1	1699	12.7942	11.453	1.97288	0.171194	1.2088e-10	0.191623	3.61027e-08
T25E12.13	srz-99	978	3.31031	2.3959	0.505671	0.169591	0.000135412	0.234783	0.00710301
F57B9.3	F57B9.3	1092	0.991959	1.21283	0.15096	0.168955	0.0189303	0.138462	0.00823283
R52.8	NA	1305	3.13368	3.68477	0.473703	0.167824	2.80159e-05	0.143008	8.75013e-06
T26H5.4	T26H5.4	497	1.46934	1.68088	0.221125	0.167078	0.0541299	0.146341	0.0397418
K02E2.4	ins-35	377	18.3695	23.186	2.7329	0.16517	4.83006e-07	0.131119	3.49251e-08
F52F10.4	oac-32	2079	14.261	10.0555	2.09464	0.163066	5.62231e-12	0.231725	5.4918e-07
Y73C8A.1	str-16	1361	0.554447	0.613811	0.0807489	0.161689	0.0471307	0.146341	0.0397418
C17F4.7	C17F4.7	673	1348.58	785.805	193.589	0.159371	9.22614e-16	0.274051	1.37262e-07
F26F2.3	F26F2.3	852	0.68569	12.5793	0.0967423	0.156636	0.0802264	0.00855513	3.31868e-23
F56D6.2	clec-67	2060	48.7135	41.6314	6.75533	0.153957	5.11761e-15	0.180506	6.06683e-11
Y82E9BR.17	Y82E9BR.17	1528	0.916011	0.640069	0.125866	0.15255	0.00566176	0.21875	0.0610907
ZK355.8	ZK355.8	285	2.47691	3.93212	0.33741	0.151235	0.0493837	0.0954545	0.00608193
C08E3.13	C08E3.13	311	11.5057	28.172	1.54601	0.149177	2.89479e-05	0.0610465	2.88297e-12
F26F2.1	F26F2.1	2074	0.839177	13.921	0.112602	0.148968	0.00200557	0.00899788	1.90896e-35
T07H3.6	bath-26	1078	4.01937	3.45893	0.535223	0.147836	6.56531e-06	0.172131	0.000169382
C39B5.7	fbxa-12	966	0.869357	0.780429	0.113767	0.145285	0.02882	0.162162	0.0610941
C54D10.12	C54D10.12	1395	0.619456	1.16849	0.0787808	0.141193	0.0249942	0.075	0.000458696
F40D4.12	F40D4.12	2343	0.28051	0.35655	0.035179	0.139232	0.051423	0.109756	0.0234912
F15D4.5	F15D4.5	1608	13.9346	43.5895	1.7428	0.138854	1.23098e-12	0.0444767	2.75468e-26
C27A7.8	C27A7.8	519	2.13403	2.63037	0.26469	0.137702	0.0103304	0.11194	0.00396517
K11H12.6	K11H12.6	399	4.75859	4.69812	0.585303	0.136554	0.000906295	0.138587	0.00192779
B0284.1	B0284.1	1663	2.16634	5.59929	0.26434	0.135469	1.36849e-05	0.0525164	1.84693e-13
T10H4.9	srx-51	973	0.700489	1.23552	0.0847116	0.134259	0.0442397	0.0762712	0.00258156
F01D4.1	ugt-43	1623	6.71917	6.13902	0.804099	0.132861	4.36905e-10	0.145706	4.56125e-08
C32H11.13	dct-19	1065	1.51995	1.20531	0.180586	0.131904	0.00178822	0.166667	0.0154007
T26H5.9	T26H5.9	310	70.1992	95.3706	8.19813	0.129654	3.65649e-13	0.0956237	4.80242e-15
Y6G8.5	Y6G8.5	687	3.6141	7.88922	0.419921	0.128994	0.000141049	0.0592105	1.42337e-09
C08E8.4	C08E8.4	941	6.80334	7.88172	0.788331	0.128644	5.67813e-08	0.111264	2.24565e-08
B0218.8	clec-52	989	50.4438	32.778	5.77832	0.127173	4.58505e-16	0.196103	5.8019e-09
Y32B12A.3	comt-2	654	3.4987	4.05018	0.399099	0.126642	0.000216488	0.109615	9.63482e-05
T17A3.1	ver-1	3252	0.336836	0.357136	0.0380186	0.125309	0.00843716	0.118421	0.00889969
F42G2.4	fbxa-182	1080	17.0169	21.3188	1.83165	0.1195	3.34318e-13	0.0955752	3.98605e-14
Y39H10B.3	Y39H10B.3	619	1.45501	3.22585	0.15535	0.118535	0.015169	0.0535714	3.34803e-05
T26H5.10	T26H5.10	428	4.97646	10.0449	0.513548	0.114568	0.000210315	0.056872	1.8754e-08
ZK666.6	clec-60	1300	19.8387	23.3222	2.01834	0.112949	3.55829e-15	0.0962702	4.53778e-15
F10A3.2	fbxa-88	967	1.12019	1.05354	0.11365	0.112637	0.00672791	0.12	0.0146964
C54D10.8	C54D10.8	1371	1.79325	6.49461	0.18036	0.111661	6.97899e-05	0.0308924	7.54005e-16
C17H1.10	C17H1.10	1162	0.471338	2.85819	0.0472888	0.111385	0.0586102	0.0184049	1.13647e-09
Y39G8B.7	Y39G8B.7	584	8.27378	7.81527	0.823303	0.110474	1.94637e-07	0.117188	2.61914e-06
T20H9.4	fbxa-73	786	0.88263	0.699923	0.087388	0.10992	0.030427	0.138889	0.0951193
Y39A3A.3	Y39A3A.3	933	3.74392	2.86087	0.368098	0.109154	3.71364e-06	0.14313	0.000366676
ZC196.1	ZC196.1	757	2.21876	2.93386	0.217766	0.108964	0.000719866	0.0825688	8.45732e-05
F47B8.4	F47B8.4	967	1.7495	1.05354	0.170474	0.10818	0.000672073	0.18	0.036225
Y54F10BM.11	fbxa-66	950	0.896811	0.836469	0.0867625	0.107407	0.0150459	0.115385	0.029825
F07E5.9	F07E5.9	1667	4.00833	6.11144	0.387317	0.107277	4.598e-09	0.0705	2.37411e-12
C08E3.10	fbxa-158	1279	3.36867	7.00957	0.322222	0.106194	4.27711e-07	0.0511364	2.38093e-13
F15E11.15	F15E11.15	778	968.361	623.549	92.1889	0.105692	9.8827e-22	0.164465	8.77344e-13
C08E3.1	C08E3.1	237	3.74887	11.0905	0.347782	0.102993	0.0118838	0.0348837	4.13578e-07
C54D10.14	C54D10.14	2205	3.03033	9.7396	0.280355	0.102712	2.77879e-09	0.0320209	5.93521e-23
F15E11.12	F15E11.12	543	512.056	396.329	47.031	0.101969	8.90233e-22	0.132006	5.2559e-15
Y57G11B.1	Y57G11B.1	1257	0.735876	2.3504	0.0655723	0.0989279	0.00937318	0.0310345	5.99578e-08
Y75B8A.39	Y75B8A.39	669	1.43723	5.96951	0.123205	0.0951711	0.00738349	0.0229592	1.65675e-10
B0284.2	B0284.2	1399	1.08747	2.5342	0.088375	0.0902222	0.00065125	0.0387931	1.78689e-08
W08A12.4	W08A12.4	1005	3.89956	13.3809	0.314388	0.0895062	2.8133e-07	0.0261364	2.18025e-20
T06E6.14	NA	951	0.895868	0.985567	0.0722261	0.0895062	0.010541	0.0815217	0.0089834
B0284.5	B0284.5	1430	0.71494	0.555696	0.0576394	0.0895062	0.00494817	0.115385	0.029825
T08E11.8	T08E11.8	1605	1.90338	2.5517	0.145505	0.0848704	2.3502e-06	0.0634328	7.22293e-08
B0507.10	B0507.10	1430	11.5071	73.6369	0.864592	0.0834155	9.32137e-16	0.0130611	6.92919e-43
C17H1.8	C17H1.8	1154	0.495699	3.33707	0.0357125	0.0799842	0.0343366	0.0119048	1.49226e-11
F19B10.13	F19B10.13	729	9.76685	13.6396	0.67839	0.077113	4.1715e-11	0.0553279	1.33492e-13
Y105C5A.13	Y105C5A.13	755	2.36972	4.42594	0.163757	0.0767196	0.000125353	0.0411585	5.28048e-08
F53H2.1	F53H2.1	2840	2.1085	3.61594	0.145113	0.0764077	4.10369e-10	0.0446429	4.88484e-15
Y43F8B.15	Y43F8B.15	993	1.21342	2.4623	0.0830054	0.0759446	0.0014669	0.0375	1.2448e-06
T06E6.5	fbxa-135	1038	0.785604	0.608518	0.052938	0.0748111	0.00900422	0.0967742	0.0434403
ZK666.7	clec-61	1266	11.0174	13.9861	0.73787	0.0743542	1.13744e-15	0.0586881	7.92129e-17
F42C5.3	F42C5.3	910	6.80774	29.1527	0.452881	0.0738558	1.789e-10	0.0172811	1.0057e-29
T21E8.2	pgp-7	3792	0.92759	0.386877	0.0615864	0.073711	2.16738e-07	0.177083	0.0119028
F08G2.5	F08G2.5	779	69.5106	90.3167	4.54974	0.0726672	2.64817e-23	0.0560382	1.4429e-23
C43D7.5	sdz-6	459	5.5154	24.8146	0.359148	0.0722934	5.5069e-06	0.0161002	2.47106e-21
K02E2.7	K02E2.7	1148	0.77394	1.40215	0.0478655	0.0686623	0.00532631	0.0379747	6.45122e-05
T02B5.1	T02B5.1	2109	3.53184	2.46361	0.208439	0.0655209	2.96415e-12	0.0941176	1.32805e-07
T21E8.3	pgp-8	3909	12.7813	13.2762	0.741517	0.0644096	1.60915e-24	0.0621319	2.10927e-21
F37B1.1	gst-24	717	128.381	133.933	7.22315	0.0624638	3.19997e-27	0.0599936	1.45127e-23
T19C9.8	T19C9.8	1118	3.50542	4.13707	0.1966	0.0622652	1.77644e-08	0.0528634	4.37615e-09
F55G11.3	F55G11.3	983	1.25053	0.849844	0.0698749	0.062034	0.000772039	0.0914634	0.0169832
C17H1.6	C17H1.6	1102	0.916691	7.83959	0.0498635	0.0603897	0.00220203	0.00707547	4.49585e-21
C54D10.7	dct-3	1456	5.41676	20.1096	0.292486	0.059947	3.92169e-13	0.0161795	3.41237e-31
F22A3.15	F22A3.15	195	3.99459	2.92572	0.211345	0.0587384	0.00727286	0.0803571	0.0454358
C53A5.9	C53A5.9	1443	0.826582	3.44534	0.0380801	0.0511464	0.000578148	0.0122951	1.01658e-13
T07H8.5	srg-31	1541	2.35364	4.60135	0.106975	0.0504599	1.10721e-08	0.0258621	1.09432e-14
C17H1.4	C17H1.4	1169	0.541396	4.63635	0.0235028	0.0481956	0.0130784	0.0056391	4.89799e-16
B0507.8	B0507.8	1276	7.47811	57.1824	0.32298	0.0479497	6.78711e-16	0.00628316	3.61413e-48
C17H1.7	C17H1.7	1402	7.0057	20.9423	0.293953	0.0465831	2.59182e-16	0.0156142	1.65052e-31
F44G3.10	F44G3.10	582	1.77755	1.50541	0.0708113	0.0442266	0.00102311	0.0523256	0.00544365
F15B9.6	F15B9.6	1571	7.25922	7.82078	0.288564	0.0441322	6.03889e-18	0.0410448	7.325e-17
C08E3.8	fbxa-165	1296	0.638602	1.63507	0.0211997	0.0368555	0.00267546	0.0144231	3.09365e-07
C08E3.6	fbxa-163	1219	2.84556	6.93671	0.0788858	0.0307776	9.93233e-10	0.0126506	4.72432e-19
T26F2.3	T26F2.3	1082	7.66031	33.0114	0.203141	0.0294411	2.6888e-17	0.00684541	7.43496e-40
T27E7.6	T27E7.6	1339	0.390854	3.34774	0.0102594	0.0291415	0.0170037	0.00340909	1.36548e-14
F57G4.11	F57G4.11	1726	1.72058	12.5252	0.0397955	0.025678	4.38732e-09	0.0035344	2.48776e-36
C08E3.7	fbxa-164	1105	1.18956	2.54464	0.0248641	0.0232053	4.96125e-05	0.0108696	2.66614e-09
F22G12.1	F22G12.1	1173	7.67821	33.6813	0.152247	0.0220137	1.34618e-19	0.00502837	3.62491e-43
T08E11.1	T08E11.1	2040	2.7862	6.59208	0.0538722	0.0214661	7.43454e-15	0.00909091	7.50967e-26
C17H1.3	C17H1.3	1164	1.33839	6.68682	0.0118019	0.00978974	2.01023e-06	0.00196335	6.17879e-22
Y68A4A.13	Y68A4A.13	372	32.9795	51.377	0.221571	0.00745885	1.66034e-28	0.00479744	2.62316e-33
C17H1.13	C17H1.13	977	0.710079	7.77899	0	0	0.00113047	0	8.70855e-23
C43D7.4	C43D7.4	465	1.07314	16.169	0	0	0.00787255	0	1.26968e-22
F20E11.17	F20E11.17	183	3.72446	38.8583	0	0	0.00127468	0	8.6764e-22
Y119D3A.1	fbxa-75	1208	0.342561	3.94692	0	0	0.0186416	0	2.13604e-16
B0284.4	B0284.4	1263	0.221641	3.37172	0	0	0.0732534	0	4.56325e-15
C16C4.10	math-5	849	0.501749	4.87189	0	0	0.0164742	0	9.73154e-15
Y105C5A.1269	Y105C5A.1269	471	0.852745	6.4025	0	0	0.0210974	0	1.5801e-11
F15H10.10	F15H10.10	846	0.37405	3.08282	0	0	0.0503628	0	2.90196e-10
C17H1.14	C17H1.14	1191	0.255479	1.7279	0	0	0.0570566	0	1.82806e-08
C17H1.2	C17H1.2	660	0.516346	2.77848	0	0	0.0392522	0	1.06677e-07
F22G12.7	F22G12.7	1625	0.172266	0.401241	0	0	0.0732534	0	0.00267804
F01G10.4	F01G10.4	510	0.85913	1.23851	0	0	0.0145609	0	0.00323198
