# Supplementary material for: The Translational Regulators GCN-1 and ABCF-3 Act Together to Promote Apoptosis in C. elegans
Source: PLoS Genet. 2014 Aug 7;10(8):e1004512. doi: 10.1371/journal.pgen.1004512 (PMC4125083; doi:10.1371/journal.pgen.1004512)
Supplement: Table S3 — A list of genes for which translation changes more than two-fold in gcn-1 and abcf-3 mutants compared to the wild type (p<0.1). (XLSX) [file pgen.1004512.s009.xlsx]

## Sheet: Ribo-seq (gcn-1)
Table S3. A list of genes, translation of which changes more than two fold in gcn-1 mutants compared to wild type (p < 0.1).
ens_id	ens_name	length	gcn-1 RiboSeq (rpkm)	Wild type RiboSeq (rpkm)	gcn-1 vs wild type foldChange RiboSeq	gcn-1 vs wild type pval RiboSeq
ZC8.4	lfi-1	7572	0.466898	36.384	79.7333	1.26476e-52
Y48G9A.3	gcn-1	8274	1.03498	60.8218	60.1284	2.3138e-54
ZK816.5	dhs-26	1200	1.11298	31.2253	28.7059	7.41164e-18
D1014.6	D1014.6	1434	0.0547862	1.28508	24	0.0441435
Y82E9BL.12	Y82E9BL.12	1028	0.0764236	1.64323	22	0.0599265
C03G6.13	tag-293	1290	0.0609019	1.24997	21	0.0697742
B0238.3	srt-68	843	0.465975	9.38163	20.6	1.45356e-05
C35A11.3	C35A11.3	999	0.0786421	1.46035	19	0.0944353
M199.5	col-135	2080	1.32198	20.1557	15.6	3.12101e-15
C09B8.4	C09B8.4	873	1.07991	14.7762	14	5.88906e-07
T22B7.7	T22B7.7	1417	6.26511	72.8821	11.9027	1.07196e-19
R02C2.5	str-121	822	0.191152	2.05504	11	0.0994106
C06B3.9	str-252	1074	0.585202	6.14841	10.75	0.000567797
ZK945.9	lov-1	9993	0.0235855	0.238196	10.3333	0.0463261
T20B6.2	T20B6.2	2148	0.402327	4.00362	10.1818	0.000120744
T06A1.1	T06A1.1	1315	0.238976	2.33562	10	0.0226201
Y73C8B.5	Y73C8B.5	531	0.443861	4.33806	10	0.0526158
C52E2.2	C52E2.2	236	2.33027	22.1241	9.71429	0.00282329
Y46C8AL.3	clec-70	1401	0.224307	2.08264	9.5	0.0288852
T22G5.6	lbp-8	599	0.393473	3.58922	9.33333	0.0677451
C08G5.7	C08G5.7	549	0.715514	6.29374	9	0.018329
F09E10.1	F09E10.1	279	2.25271	19.5399	8.875	0.00296481
W04G5.7	W04G5.7	1179	0.399814	3.45168	8.83333	0.0105384
F40E12.2	F40E12.2	3839	0.0613937	0.500024	8.33333	0.0984545
C16D6.2	npr-4	2033	1.77763	13.4456	7.73913	2.14155e-08
F11C3.1	F11C3.1	1296	2.1217	15.8781	7.65714	4.47226e-07
R02C2.3	oac-39	2230	0.422763	3.09889	7.5	0.00159564
C55A6.8	C55A6.8	506	2.17369	14.5676	6.85714	0.00162193
Y47H9C.1	Y47H9C.1	1174	2.14142	14.2579	6.8125	7.80195e-06
F54F7.2	F54F7.2	1203	2.15511	13.7866	6.54545	1.1547e-05
F57F5.2	gcy-33	2838	0.166096	1.02811	6.33333	0.0555442
C08B6.6	C08B6.6	722	0.870509	5.21108	6.125	0.0303267
C18H9.8	ift-74	2290	0.377379	2.21298	6	0.0124049
K01D12.8	K01D12.8	508	1.23722	7.25515	6	0.0335666
BE0003N10.3	BE0003N10.3	3795	0.310527	1.65909	5.46667	0.00750583
C03A7.5	srx-38	885	0.621406	3.29692	5.42857	0.071864
Y43C5A.7	Y43C5A.7	449	1.22482	6.32738	5.28571	0.0794858
C11E4.3	del-8	1731	0.907723	4.56887	5.15	0.0037817
C39B5.14	C39B5.14	1079	0.509679	2.56183	5.14286	0.0878596
C05D12.1	C05D12.1	2144	1.46574	7.34172	5.125	0.000109655
C15H9.1	nnt-1	3224	5.87276	29.1987	5.08714	1.82993e-10
F15E6.4	F15E6.4	311	9.09416	44.6876	5.02778	0.000263351
F37H8.2	F37H8.2	2085	1.13041	5.41352	4.9	0.000940004
M199.4	clec-190	762	1.13412	5.34059	4.81818	0.0418694
F36H12.16	F36H12.16	372	2.11192	9.49475	4.6	0.0644871
C35A5.3	C35A5.3	1488	4.01265	17.6478	4.5	1.33277e-05
T19H5.1	T19H5.1	1509	0.833012	3.4601	4.25	0.0303584
H17B01.2	col-70	1593	1.72613	6.98909	4.14286	0.00256052
C03E10.5	clec-223	3196	5.21134	20.7335	4.07075	1.42049e-07
R08E5.3	R08E5.3	1497	3.14883	12.4639	4.05	0.000263591
C44B9.2	C44B9.2	1161	5.14283	19.9069	3.96053	0.000103027
F21C10.3	F21C10.3	908	1.03828	3.88992	3.83333	0.0933382
C30G12.2	C30G12.2	1108	73.4582	269.436	3.7529	1.53549e-09
C01G10.1	C01G10.1	3833	0.307449	1.08174	3.6	0.0790956
C35C5.5	lev-8	1732	0.680399	2.39395	3.6	0.0790956
Y73C8C.8	Y73C8C.8	2873	0.437527	1.52338	3.5625	0.0729695
Y48E1B.8	Y48E1B.8	1211	5.96849	20.6701	3.54348	0.000199487
F18E3.12	F18E3.12	404	24.308	83.6257	3.52	4.8982e-05
F32G8.5	col-152	924	1.53046	5.23525	3.5	0.0623212
C04F5.7	ugt-63	1724	3.28107	11.1791	3.48611	0.000764949
T13F3.6	T13F3.6	637	79.6734	267.236	3.43189	6.34251e-08
T03F7.14	T03F7.14	94	42.6248	138.047	3.31373	0.00511992
K11H3.8	K11H3.8	1068	1.25054	4.02611	3.29412	0.0911319
F59A7.1	clec-206	1562	1.81068	5.65308	3.19444	0.0202204
Y57G11B.5	Y57G11B.5	720	119.918	371.227	3.16742	1.26854e-07
F35C5.2	sra-14	1055	1.71276	5.09465	3.04348	0.0743623
F09F3.9	cpt-5	2290	9.0914	26.9581	3.03396	2.40886e-05
Y102A5C.36	Y102A5C.36	642	2.81458	8.25245	3	0.079555
F31F4.15	fbxa-72	1136	12.5867	36.0937	2.93407	0.000183808
F53B7.5	fig-1	9288	0.803567	2.27342	2.89474	0.00241492
ZC449.8	ZC449.8	537	5.26682	14.8706	2.88889	0.0392251
F40C5.3	grl-27	442	4.26589	11.9866	2.875	0.0896361
T09D3.1	srd-9	1026	4.59435	12.7224	2.83333	0.0125177
Y105C5B.5	Y105C5B.5	501	78.093	215.944	2.82932	1.16568e-05
C50D2.4	col-68	1096	2.15046	5.88488	2.8	0.0680359
F10D2.11	ugt-41	1793	6.57251	17.9433	2.79333	0.000774673
F56E10.2	daam-1	3261	0.915489	2.42524	2.71053	0.0512273
K10H10.2	cysl-2	1233	29.6285	78.0914	2.69677	3.66004e-05
C41A3.1	C41A3.1	23527	0.510911	1.34462	2.69281	0.00119246
F09F7.4	F09F7.4	1539	69.0174	176.867	2.62204	7.71797e-06
W04A4.2	W04A4.2	1098	2.71895	6.92311	2.60526	0.0641548
F18E3.11	F18E3.11	404	41.2264	103.962	2.58019	0.000773152
T10E10.6	col-170	1013	6.59219	16.5998	2.57647	0.0112737
H06A10.1	H06A10.1	1341	4.5111	11.2799	2.55844	0.0154766
F21F8.4	F21F8.4	1338	5.46069	13.5433	2.53763	0.0102587
C18A3.14	C18A3.14	69	43.2668	106.829	2.52632	0.075758
C33G8.3	C33G8.3	544	5.48789	13.5501	2.52632	0.075758
F42A10.7	F42A10.7	689	134.436	330.203	2.51315	2.30364e-05
Y19D10A.12	Y19D10A.12	1635	1.87399	4.5084	2.46154	0.0830235
T01B11.7	oat-1	1681	4.29972	10.186	2.42391	0.0160682
D1086.3	D1086.3	778	26.76	63.1639	2.41509	0.00107672
F55C10.2	col-154	955	8.06201	18.8944	2.39796	0.0152343
K11G9.3	K11G9.3	1687	1.90937	4.46046	2.39024	0.0890173
K09D9.2	cyp-35A3	1568	33.2692	76.7836	2.36145	0.000195661
C25A8.4	C25A8.4	3242	38.894	89.5019	2.35452	5.99758e-05
W02D7.2	clec-218	1254	24.371	55.3528	2.32391	0.000759644
T05B11.4	T05B11.4	1477	10.1063	22.666	2.29474	0.00487837
C49F8.2	C49F8.2	2905	1.24403	2.77531	2.28261	0.0942575
T06E4.12	T06E4.12	798	11.6171	25.8832	2.27966	0.0158464
K02D7.3	col-101	1067	203.661	450.195	2.26175	8.67047e-05
C44H9.1	ugt-15	1712	2.84517	6.27903	2.25806	0.0614696
F21C10.9	F21C10.9	1084	8.33468	18.1334	2.22609	0.0208057
Y73B6BL.24	acp-6	1235	91.8588	198.891	2.21537	0.000215486
C18G1.4	pgl-3	2296	52.8661	113.002	2.18706	0.000256222
Y47G6A.33	Y47G6A.33	474	77.569	165.069	2.17735	0.00142034
T12A2.1	T12A2.1	1367	3.2184	6.7965	2.16071	0.0937745
F57B7.3	col-156	982	9.68042	20.4079	2.15702	0.0247763
C10C5.3	C10C5.3	1895	6.59187	13.8575	2.15094	0.0146982
F25G6.6	asns-1	2017	2.8434	5.93864	2.13699	0.0661754
H13N06.6	tbh-1	2072	51.1496	105.615	2.11268	0.000540382
T01D1.3	T01D1.3	796	5.92187	12.1542	2.1	0.099117
M03F4.6	M03F4.6	1698	2.82236	5.78816	2.09836	0.0972062
ZK822.5	ZK822.5	1897	8.11726	16.3929	2.06633	0.0146605
F46C5.10	F46C5.10	578	16.0389	32.281	2.05932	0.0382589
F18E3.13	F18E3.13	505	50.7162	101.719	2.05215	0.00619363
R10F2.1	cdh-1	8389	0.899045	1.80312	2.05208	0.0556315
C53A3.2	C53A3.2	1412	3.83915	7.66749	2.04348	0.094631
F28F8.2	acs-2	2077	9.30506	18.4103	2.02439	0.0120295
T03D3.5	T03D3.5	1312	10.5989	5.15012	0.497175	0.0730615
C01F6.5	aly-1	772	36.127	17.5051	0.495775	0.022688
C34H4.1	C34H4.1	1230	25.8046	12.4851	0.49505	0.0178228
K10D11.1	dod-17	1151	21.8421	10.5402	0.49375	0.0264198
Y58A7A.5	Y58A7A.5	1131	14.9347	7.19634	0.493023	0.0515131
F46G10.1	F46G10.1	699	99.1315	47.5641	0.49093	0.00420852
Y110A7A.4	Y110A7A.4	1033	53.7699	25.7928	0.490806	0.00607753
F14F9.4	F14F9.4	2852	6.03275	2.88073	0.488584	0.047416
K03H1.10	K03H1.10	1209	17.2853	8.19279	0.484962	0.0323492
Y45F10B.19	smy-8	79	424.64	201.193	0.484778	0.013467
ZK662.4	lin-15B	4581	32.6876	15.3701	0.481112	0.0010737
T22C1.4	T22C1.4	456	22.2252	10.4399	0.48062	0.0995318
F28H1.1	F28H1.1	1255	8.88925	4.16039	0.478873	0.0851966
Y65B4BL.1	Y65B4BL.1	1269	18.6967	8.71303	0.476821	0.0227654
C51F7.3	C51F7.3	76	264.635	123.258	0.476562	0.0308908
K04F1.9	K04F1.9	522	22.1242	10.2967	0.47619	0.0788425
T19D12.4	T19D12.4	3216	70.453	32.7333	0.475381	0.000573752
F53E10.4	irg-3	767	54.1852	25.1274	0.47448	0.0073048
T05E7.5	vet-1	1376	8.33595	3.85034	0.472603	0.0769964
Y58A7A.3	Y58A7A.3	2799	7.15744	3.2919	0.470588	0.0286358
F55G11.8	F55G11.8	1143	21.7888	10.0094	0.470032	0.0186371
ZK678.1	lin-15A	2291	17.7977	8.11071	0.466281	0.00638804
F48G7.5	F48G7.5	676	49.3927	22.4899	0.465882	0.00956474
T28H10.3	T28H10.3	1536	59.3318	26.9443	0.464655	0.00132355
C18C4.3	ugt-48	1602	18.2922	8.29186	0.463807	0.0120568
Y4C6B.6	gba-4	1693	40.9291	18.5496	0.463719	0.00210028
C45G9.7	C45G9.7	494	20.6746	9.32595	0.461538	0.0831439
M02H5.8	M02H5.8	438	55.2455	24.8933	0.461039	0.0170755
F56A6.1	sago-2	2820	4.79181	2.15103	0.459302	0.0511295
F37B4.2	ifc-1	1689	55.3991	24.8217	0.458438	0.00105057
C25F9.11	C25F9.11	667	18.2569	8.17337	0.458065	0.0603985
Y105C5B.13	skr-10	650	17.7674	7.91462	0.455782	0.0645151
F01D5.3	F01D5.3	527	37.5673	16.3183	0.444444	0.0200025
K11G9.6	mtl-1	375	22.6263	9.8283	0.444444	0.0952086
C17E4.2	C17E4.2	2657	3.60735	1.56053	0.442623	0.0773182
M02F4.7	clec-265	1178	48.2852	20.7277	0.439227	0.00161892
C32F10.6	nhr-2	1812	6.02667	2.58488	0.438849	0.0597375
ZK1055.6	ZK1055.6	1810	7.03164	3.01195	0.438272	0.0448985
F27E5.1	F27E5.1	1269	69.958	29.9511	0.438053	0.000609382
F35C5.6	clec-63	1315	1277.93	547.061	0.438008	4.54804e-05
C14C6.5	C14C6.5	566	704.156	301.165	0.437611	8.19794e-05
H29C22.1	H29C22.1	531	70.426	30.0772	0.436975	0.0040618
R07C12.2	R07C12.2	1139	14.209	5.99977	0.432039	0.0256279
K12G11.3	sodh-1	1323	208.909	87.9268	0.430642	8.3699e-05
ZK783.1	fbn-1	8593	3.33709	1.40289	0.430137	0.00666108
ZK1055.7	ZK1055.7	1756	53.688	22.3879	0.426667	0.000368484
C07G3.2	irg-1	651	34.7562	14.3896	0.423611	0.0104667
K03H6.2	K03H6.2	1122	18.5555	7.66468	0.422642	0.0125671
M163.1	M163.1	1169	7.32542	3.02143	0.422018	0.077156
F43C11.7	F43C11.7	934	10.7667	4.43931	0.421875	0.0581658
Y82E9BL.13	fbxa-79	997	8.03758	3.31163	0.421569	0.0857522
ZK1053.4	ZK1053.4	2234	4.39589	1.78726	0.416	0.0571997
F44F1.7	vet-6	2626	7.35971	2.98246	0.414634	0.01313
Y51F10.7	Y51F10.7	798	233.327	94.1995	0.41308	6.42343e-05
Y11D7A.7	Y11D7A.7	600	17.153	6.91053	0.412214	0.0503279
F08G5.6	F08G5.6	1146	326.662	131.323	0.411333	2.57042e-05
M01E5.6	sepa-1	2200	8.24916	3.31566	0.411255	0.0144632
ZK6.7	lipl-5	1627	202.082	80.6535	0.408363	2.522e-05
F27D4.8	F27D4.8	348	36.1211	14.3418	0.40625	0.031231
T11B7.1	T11B7.1	1571	4.7008	1.85727	0.404255	0.084531
C05A9.1	pgp-5	3822	18.5617	7.25246	0.399779	0.000277425
R07B1.3	scav-5	1725	5.14647	2.00305	0.39823	0.0576432
T22B2.1	T22B2.1	2893	2.7428	1.06165	0.39604	0.0693822
B0222.3	pitr-3	1618	6.65216	2.56262	0.394161	0.0375076
K11H12.11	K11H12.11	1312	5.80842	2.22392	0.391753	0.0716918
T10C6.11	his-4	479	30.1789	11.5416	0.391304	0.0184464
C01G6.3	C01G6.3	1549	46.8642	17.8947	0.390693	0.000188109
Y51A2D.4	hmit-1.1	2100	3.06772	1.17004	0.390244	0.0942631
Y82E9BR.13	Y82E9BR.13	868	12.3095	4.6884	0.389706	0.0361317
F46B6.8	lipl-2	1423	16.7838	6.36716	0.388158	0.00455183
Y39G8B.9	Y39G8B.9	381	43.9213	16.5256	0.384977	0.0115017
Y55F3AM.11	Y55F3AM.11	1056	10.862	4.07186	0.383562	0.0286132
F22F4.2	inx-3	1643	16.4969	6.16886	0.382609	0.00276804
Y71A12B.11	Y71A12B.11	979	9.2286	3.45095	0.382609	0.0473321
ZK896.4	ZK896.4	1458	11.7468	4.37108	0.380734	0.0100494
K11H12.12	K11H12.12	129	429.967	159.519	0.379603	0.000275103
T10H4.12	cpr-3	1345	8.58649	3.13985	0.37415	0.0248864
T02B11.4	T02B11.4	683	14.8385	5.39621	0.372093	0.032807
T10C6.14	his-1	312	54.3901	19.6881	0.37037	0.00858237
ZC204.12	ZC204.12	901	17.7008	6.39153	0.369458	0.0100569
F53B3.5	F53B3.5	1341	4.9212	1.77501	0.369048	0.0756979
T04B8.3	arrd-1	1035	7.21114	2.59655	0.368421	0.0598134
Y54G11A.13	ctl-3	1575	12.9692	4.58264	0.361538	0.00415122
C35E7.1	vet-2	2305	15.5764	5.49644	0.36105	0.000627288
EEED8.4	EEED8.4	728	9.28085	3.26963	0.360465	0.0670996
K03A1.1	his-40	410	21.2696	7.49108	0.36036	0.0398919
F35C5.8	clec-65	1195	100.719	35.404	0.359661	1.26933e-05
F49F1.7	F49F1.7	838	8.15635	2.84044	0.356322	0.0631469
Y42A5A.3	Y42A5A.3	506	13.5079	4.70413	0.356322	0.0631469
F49E11.10	scl-2	762	267.755	92.5031	0.353485	2.70491e-06
H04D03.1	enu-3	1117	7.1741	2.47467	0.352941	0.0441259
F39E9.11	btb-17	1018	8.412	2.86619	0.348624	0.0363056
W09G12.1	dsl-2	1028	10.6993	3.58523	0.342857	0.0182004
F35C5.5	clec-62	1260	59.2343	19.8053	0.342105	2.32316e-05
C49A9.8	ugt-24	1747	4.36214	1.45041	0.340206	0.0428423
F01D5.1	F01D5.1	581	89.1107	29.6033	0.339909	7.9832e-05
T04D3.5	T04D3.5	1236	6.73764	2.23642	0.339623	0.0348377
Y41D4B.16	hpo-6	1477	23.2446	7.69396	0.338673	0.000368388
T22F7.4	T22F7.4	908	5.62403	1.8604	0.338462	0.0922543
Y46C8AL.5	clec-72	1493	9.36657	3.08574	0.337079	0.00836796
Y39G10AR.6	ugt-31	1654	19.7596	6.49922	0.336538	0.000416004
Y82E9BL.10	fbxa-14	1442	4.3041	1.38445	0.329114	0.0589969
F33D4.1	nhr-8	2353	7.27872	2.31689	0.325688	0.00345696
F58B3.9	ttr-50	816	70.3797	22.3952	0.325581	2.9204e-05
F17E9.12	his-31	334	42.1044	13.3337	0.324022	0.00647754
F11A6.2	scrm-4	1312	5.08986	1.58015	0.317647	0.0449786
C34H4.3	tag-244	1328	8.81472	2.71749	0.315436	0.00991764
F35C5.9	clec-66	1266	51.4448	15.8298	0.314837	1.05783e-05
C35E7.5	C35E7.5	4249	6.58239	2.02395	0.314607	0.000390269
F53F1.6	F53F1.6	945	17.7079	5.44392	0.314554	0.00294197
T24B8.5	T24B8.5	363	97.1763	29.402	0.309577	0.000120599
T09B4.5	T09B4.5	1677	15.1786	4.53284	0.305556	0.000439002
Y113G7B.14	Y113G7B.14	1755	3.22312	0.96253	0.305556	0.0569333
T04D3.2	sdz-30	1916	8.73383	2.60487	0.305164	0.00237852
K11G9.1	K11G9.1	1718	2.88096	0.849179	0.301587	0.071923
C15H11.12	C15H11.12	96	163.674	47.1899	0.295	0.00239259
K08H10.1	lea-1	2633	419.522	120.293	0.293385	3.31338e-09
Y39G10AL.1	Y39G10AL.1	563	9.07038	2.59128	0.292308	0.0621148
F49F1.5	F49F1.5	528	28.1221	7.99829	0.291005	0.00271507
F53B2.6	ham-1	1821	4.70259	1.30713	0.284404	0.0155887
Y39G10AR.10	epg-2	2293	32.8575	9.10822	0.283629	9.98993e-07
K12D12.6	K12D12.6	95	43.8301	12.1237	0.283019	0.085561
T10C6.12	his-3	398	38.4921	10.6108	0.282051	0.00195153
T10C6.13	his-2	715	16.8115	4.61776	0.281046	0.00483263
C31B8.4	C31B8.4	1143	4.67394	1.27637	0.279412	0.0497112
ZC84.3	cls-3	3112	6.23559	1.70246	0.279352	0.000663377
F08F3.7	cyp-14A5	1590	31.7218	8.5959	0.277259	5.12118e-06
K08D8.5	K08D8.5	1077	15.3917	4.13505	0.274882	0.00117369
T05D4.2	T05D4.2	1167	4.17389	1.11853	0.274194	0.0578136
F28D1.2	F28D1.2	1225	4.68174	1.25361	0.273973	0.0398045
C02A12.4	lys-7	917	461.1	122.921	0.272761	1.42144e-09
H23L24.5	pme-4	1680	5.00374	1.32543	0.271028	0.0134519
Y22F5A.5	lys-2	924	302.01	79.1935	0.2683	2.30018e-09
Y46G5A.20	Y46G5A.20	529	8.31673	2.17723	0.267857	0.0675
F32B5.9	F32B5.9	123	132.217	34.3341	0.2657	0.00100047
F10D2.2	ugt-39	1810	7.72613	1.99383	0.264045	0.0018438
Y17G7B.8	Y17G7B.8	1070	7.26895	1.86577	0.262626	0.0150208
F45F2.13	his-6	411	19.6886	5.04418	0.262136	0.013188
K06C4.10	his-18	451	11.3229	2.89428	0.261538	0.0457961
F09B9.1	oac-14	2242	4.69558	1.19867	0.261194	0.00530046
C32H11.12	dod-24	1135	93.3071	23.3395	0.255935	2.78164e-08
F48G7.8	F48G7.8	498	21.6128	5.39644	0.255474	0.00435303
M01G12.9	M01G12.9	1956	10.1618	2.47309	0.249012	0.000229297
C17H12.8	C17H12.8	1262	94.2512	22.8161	0.247688	7.92651e-09
Y116F11B.6	Y116F11B.6	1068	5.07573	1.22221	0.246377	0.0333924
Y82E9BR.17	Y82E9BR.17	1528	4.83309	1.15577	0.244681	0.0134081
Y54G2A.8	clec-82	1489	4.74863	1.13448	0.244444	0.0153175
F16H6.1	clec-42	1722	3.92361	0.936386	0.244186	0.017536
F17E9.10	his-32	468	61.7764	14.602	0.241848	2.10544e-05
T07H3.1	bath-47	2196	2.07499	0.489513	0.241379	0.0484002
ZK897.4	ZK897.4	122	74.0557	16.9931	0.234783	0.00560213
F47H4.10	skr-5	604	10.5358	2.41538	0.234568	0.0182862
F17B5.1	F17B5.1	2529	5.12573	1.15373	0.230303	0.00109712
T07H8.5	srg-31	1541	2.24321	0.498271	0.227273	0.0773439
Y106G6D.1	Y106G6D.1	1195	2.89271	0.642541	0.227273	0.0773439
F54D8.1	dpy-17	1126	8.30289	1.84117	0.226891	0.00418806
T13F2.8	cav-1	1042	63.2579	14.0009	0.22646	4.03651e-08
F54B8.4	F54B8.4	557	41.3269	8.96039	0.221843	3.51023e-05
C04F6.3	cht-1	2050	21.1163	4.53211	0.219601	4.41945e-07
Y38E10A.5	clec-4	1292	26.3297	5.52699	0.214781	1.80677e-06
F45D11.1	F45D11.1	1699	1.94212	0.406741	0.214286	0.0760426
C09H5.2	catp-3	3292	20.4045	4.19838	0.210526	9.53008e-09
F52F10.4	oac-32	2079	12.6215	2.54837	0.206587	7.19401e-06
Y51H7BM.1	math-45	1349	5.24144	1.02454	0.2	0.00727307
B0507.10	B0507.10	1430	9.17489	1.77193	0.197605	0.000396544
Y47D3A.2	fbxa-128	992	5.227	1.00624	0.19697	0.0198916
T20D4.7	T20D4.7	562	7.40901	1.36626	0.188679	0.0335923
T24E12.5	T24E12.5	2046	2.87989	0.525401	0.186667	0.0111212
F01D4.1	ugt-43	1623	4.16294	0.756955	0.186047	0.00663579
Y82E9BL.7	fbxa-26	987	3.02473	0.544565	0.184211	0.071864
F15E11.15	F15E11.15	778	1026.98	181.596	0.180924	1.70575e-15
F55G11.4	F55G11.4	1083	246.064	43.1066	0.179245	3.94303e-14
R08C7.13	fbxb-75	1169	2.28499	0.394099	0.176471	0.0848266
T02B5.1	T02B5.1	2109	3.65065	0.618929	0.173469	0.0029471
C54F6.14	ftn-1	657	13.0341	2.10366	0.165138	0.00144572
T26F2.3	T26F2.3	1082	4.42918	0.709645	0.163934	0.0155361
F15D4.5	F15D4.5	1608	11.6282	1.86229	0.163866	9.65255e-06
F23F12.9	zip-8	841	4.01692	0.639103	0.162791	0.0430289
C17F4.7	C17F4.7	673	1508.46	231.264	0.156864	7.75291e-18
F15E11.12	F15E11.12	543	299.641	45.6742	0.155963	1.38472e-14
C25B8.4	clec-266	801	21.3818	3.25923	0.155963	1.26639e-05
F26D10.12	clec-196	529	9.65335	1.45149	0.153846	0.0104751
F19B2.5	F19B2.5	743	3.48936	0.516713	0.151515	0.0722627
C32B5.16	sdz-4	1116	2.88629	0.412815	0.146341	0.0401778
F56D6.2	clec-67	2060	56.2148	7.86473	0.143148	2.48312e-14
C08E3.10	fbxa-158	1279	2.1499	0.300171	0.142857	0.0578163
B0348.2	B0348.2	308	7.14213	0.99719	0.142857	0.0948571
Y46B2A.1	fbxc-51	1645	1.38501	0.186708	0.137931	0.0844731
F14D7.7	F14D7.7	323	7.29691	0.950881	0.133333	0.07517
F42C5.3	F42C5.3	910	6.56134	0.843776	0.131579	0.00346024
C08E8.4	C08E8.4	941	7.0131	0.897577	0.130952	0.00211568
T26H5.9	T26H5.9	310	85.6595	10.8983	0.130178	4.06842e-08
Y39G8B.7	Y39G8B.7	584	7.66801	0.920352	0.122807	0.00960712
F48E3.6	F48E3.6	1256	2.62712	0.305667	0.119048	0.0260056
H27M09.4	dpy-14	1041	6.03754	0.663835	0.1125	0.00162176
T21E8.2	pgp-7	3792	0.932319	0.101244	0.111111	0.018329
C54D10.14	C54D10.14	2205	2.2803	0.243758	0.109375	0.0044232
F17E9.11	lys-10	734	8.0276	0.836879	0.106667	0.00191537
K02E2.4	ins-35	377	20.2139	2.0367	0.103093	0.00039009
ZK666.6	clec-60	1300	7.25201	0.708772	0.1	7.9094e-05
W04A8.5	W04A8.5	1026	3.13947	0.299351	0.097561	0.0200036
F42G2.4	fbxa-182	1080	5.16482	0.426576	0.084507	0.00129845
F35E12.5	F35E12.5	1117	74.2027	6.11794	0.0843602	4.9981e-18
B0218.8	clec-52	989	32.5693	2.63968	0.0829268	1.49577e-11
Y60A3A.24	Y60A3A.24	1215	11.3804	0.88475	0.0795455	6.96152e-07
B0507.8	B0507.8	1276	9.35865	0.722103	0.0789474	3.01969e-06
ZK666.7	clec-61	1266	15.8864	1.21301	0.078125	6.76112e-09
Y56A3A.14	sdz-33	903	2.26207	0.170063	0.0769231	0.0577466
K10D11.2	K10D11.2	1023	2.07352	0.150115	0.0740741	0.0503314
T08E11.1	T08E11.1	2040	1.69451	0.112917	0.0681818	0.00847583
C54D10.7	dct-3	1456	5.61167	0.369152	0.0673077	4.46408e-05
T26H5.10	T26H5.10	428	5.69034	0.358802	0.0645161	0.0288916
F08G2.5	F08G2.5	779	22.6916	1.37994	0.0622222	6.00309e-09
T22F3.11	T22F3.11	1647	9.39708	0.559443	0.0609137	3.10081e-08
T21E8.3	pgp-8	3909	17.827	1.00178	0.0574972	3.05339e-20
C17H1.7	C17H1.7	1402	4.48293	0.219069	0.05	0.000136314
Y51H4A.4	zip-7	701	2.24147	0.109534	0.05	0.0811973
F15B9.6	F15B9.6	1571	5.2509	0.244378	0.047619	1.13198e-05
T19C9.8	T19C9.8	1118	3.02167	0.137359	0.0465116	0.00527389
F22G12.1	F22G12.1	1173	4.48743	0.196378	0.0447761	0.000378208
F37B1.1	gst-24	717	222.432	7.92467	0.0364532	7.45582e-33
F19B10.13	F19B10.13	729	11.8546	0.105327	0.00909091	8.70204e-08
C43D7.5	sdz-6	459	8.90043	0	0	0.00013668
Y68A4A.13	Y68A4A.13	372	10.5596	0	0	0.000191985
C08E3.7	fbxa-164	1105	1.91965	0	0	0.010435
ZC518.4	ZC518.4	723	0	2.33643		0.0253998
R03H4.3	srx-3	1050	0	1.24316		0.0622222

## Sheet: Ribo-seq (abcf-3)
Table S3. A list of genes, translation of which changes more than two fold in abcf-3 mutants compared to wild type (p < 0.1).
ens_id	ens_name	length	abcf-3 RiboSeq (rpkm)	Wild type RiboSeq (rpkm)	abcf-3 vs wild type foldChange RiboSeq	abcf-3 vs wild type pval RiboSeq
F42A10.1	abcf-3	2439	1.58259	90.8874	60.8633	3.65158e-28
F09E10.1	F09E10.1	279	0.40691	19.5399	50.8916	8.49931e-05
M199.5	col-135	2080	0.545807	20.1557	39.1364	9.91239e-16
ZK816.5	dhs-26	1200	1.22988	31.2253	26.9069	1.67565e-13
T22G5.6	lbp-8	599	0.189529	3.58922	20.0699	0.0319366
C15B12.8	C15B12.8	1415	0.0802317	1.41087	18.6364	0.042458
F40E12.2	F40E12.2	3839	0.0295722	0.500024	17.9196	0.048952
T22B7.7	T22B7.7	1417	5.04746	72.8821	15.3028	8.69345e-15
Y46C8AL.3	clec-70	1401	0.162067	2.08264	13.6189	0.0170388
Y48E1B.8	Y48E1B.8	1211	1.7812	20.6701	12.2985	2.01678e-08
K01D12.8	K01D12.8	508	0.67044	7.25515	11.4685	0.00938621
T06A1.1	T06A1.1	1315	0.258999	2.33562	9.55711	0.024024
R08E5.3	R08E5.3	1497	1.74425	12.4639	7.57297	9.23557e-06
T19H12.6	T19H12.6	1887	0.300816	2.03454	7.16783	0.0203684
F21A3.7	lgc-31	1754	0.194175	1.31329	7.16783	0.076623
F59A7.1	clec-206	1562	0.872173	5.65308	6.86917	0.000944979
F11C3.1	F11C3.1	1296	2.54036	15.8781	6.62407	1.46992e-05
C09B8.4	C09B8.4	873	2.47082	14.7762	6.33787	0.000230379
C52E2.2	C52E2.2	236	3.8484	22.1241	6.09266	0.0114207
T10E10.6	col-170	1013	2.91384	16.5998	6.03752	8.43288e-05
F44B9.6	lin-36	3361	1.55379	8.74981	5.968	5.67359e-06
K06A4.1	nas-3	1122	0.505917	2.80582	5.87762	0.0509964
R02C2.3	oac-39	2230	0.560003	3.09889	5.86459	0.00487286
F54F7.2	F54F7.2	1203	2.54801	13.7866	5.73427	0.000128761
C16D6.2	npr-4	2033	2.51291	13.4456	5.67055	1.30411e-05
F32G8.5	col-152	924	0.982925	5.23525	5.64467	0.0178531
C04F5.7	ugt-63	1724	2.10724	11.1791	5.62227	7.30667e-05
H02K04.1	clec-229	716	0.792792	4.18235	5.59091	0.0623573
M199.4	clec-190	762	1.04291	5.34059	5.42707	0.0317624
F15E6.4	F15E6.4	311	9.12603	44.6876	5.18951	0.000539092
D1025.8	nspc-17	378	2.40271	11.5785	5.10708	0.0303801
C35A5.3	C35A5.3	1488	3.73848	17.6478	5.00285	4.81958e-05
T13F3.6	T13F3.6	637	58.1006	267.236	4.87457	2.51914e-07
C18H9.8	ift-74	2290	0.495755	2.21298	4.73077	0.0253574
R09H3.3	R09H3.3	1061	0.642005	2.75003	4.53963	0.0939073
BE0003N10.3	BE0003N10.3	3795	0.388896	1.65909	4.52125	0.0161905
H17B01.2	col-70	1593	1.63913	6.98909	4.51885	0.00271793
T19H5.1	T19H5.1	1509	0.827572	3.4601	4.43102	0.0282552
B0238.3	srt-68	843	2.28941	9.38163	4.34286	0.00973413
Y47H9C.1	Y47H9C.1	1174	3.48126	14.2579	4.34052	0.000822081
C33G8.3	C33G8.3	544	3.33905	13.5501	4.3007	0.0123958
F21C10.3	F21C10.3	908	1.00025	3.88992	4.1215	0.0789342
K09A11.2	cyp-14A1	1476	0.615327	2.39299	4.1215	0.0789342
R09E12.9	R09E12.9	479	2.60711	10.0989	4.10521	0.0417827
C15H9.1	nnt-1	3224	7.6413	29.1987	4.04966	1.02886e-05
R09A8.4	col-182	822	1.24301	4.67054	3.98213	0.0724977
F57B7.3	col-156	982	5.43361	20.4079	3.98043	0.000819629
W07A12.6	oac-54	1462	1.4754	5.46204	3.92344	0.0141825
C06B3.9	str-252	1074	1.69129	6.14841	3.85271	0.0245614
K09D9.2	cyp-35A3	1568	21.4313	76.7836	3.79701	1.59655e-05
C05D12.1	C05D12.1	2144	2.11806	7.34172	3.67351	0.00293634
F01G10.3	ech-9	1640	1.10759	3.83918	3.67351	0.0321912
T20B6.2	T20B6.2	2148	1.16276	4.00362	3.64908	0.0157166
T10E10.1	col-168	1015	5.5925	19.1392	3.62692	0.00174979
Y105C5B.5	Y105C5B.5	501	63.4487	215.944	3.60696	3.65049e-05
F35C5.2	sra-14	1055	1.50653	5.09465	3.58392	0.0487021
T03F7.14	T03F7.14	94	41.0633	138.047	3.56283	0.00601098
F37H8.2	F37H8.2	2085	1.63349	5.41352	3.51224	0.00935516
Y51H4A.9	col-137	1128	6.94452	23.0079	3.5112	0.00100562
K02D7.3	col-101	1067	138.532	450.195	3.44408	2.00258e-05
C30G12.2	C30G12.2	1108	82.9942	269.436	3.44056	2.56365e-05
C03E10.5	clec-223	3196	6.46498	20.7335	3.39881	0.000165309
B0024.1	col-149	1048	25.9987	82.4984	3.36291	0.000120536
F18E3.12	F18E3.12	404	26.4149	83.6257	3.35516	0.000765126
Y73B6BL.24	acp-6	1235	63.1527	198.891	3.33768	4.42431e-05
Y57G11B.5	Y57G11B.5	720	118.258	371.227	3.32683	4.38028e-05
C49G7.8	cyp-35A4	1485	3.28734	10.2378	3.30054	0.00616825
R08H2.1	dhs-23	1079	4.83993	14.8017	3.24111	0.00609598
W01A8.8	W01A8.8	709	3.20248	9.74686	3.22552	0.0409844
F18G5.3	gpa-12	1267	2.06088	6.18148	3.17878	0.0335737
K10C2.8	K10C2.8	706	5.78895	17.2926	3.16579	0.0130633
K10H10.2	cysl-2	1233	26.1491	78.0914	3.16495	0.000212253
F40C5.3	grl-27	442	4.1096	11.9866	3.09113	0.076238
F55C10.2	col-154	955	6.65713	18.8944	3.00793	0.00731737
F10D2.11	ugt-41	1793	6.33172	17.9433	3.00332	0.00220201
ZC581.9	ZC581.9	2595	0.918722	2.57425	2.96953	0.0577958
F14H3.10	cyp-35D1	1517	2.39479	6.68124	2.95673	0.0268717
C41A3.1	C41A3.1	23527	0.482543	1.34462	2.95315	0.0026147
C41G11.3	rgs-6	2763	0.698506	1.9453	2.95146	0.0847952
C15A11.6	col-62	951	3.58132	9.931	2.93881	0.031677
F25D1.5	F25D1.5	1032	8.91061	24.1809	2.87598	0.00508802
T15B7.5	col-141	994	2.85533	7.72471	2.86713	0.0511246
F31D5.1	F31D5.1	1359	1.67076	4.52001	2.86713	0.0745208
F09F7.4	F09F7.4	1539	65.8004	176.867	2.84865	0.000332651
Y47G6A.33	Y47G6A.33	474	61.5541	165.069	2.84203	0.000907687
T10B5.8	T10B5.8	1492	1.90228	5.09489	2.83846	0.0539555
C15A11.5	col-7	1021	6.89395	18.4251	2.83245	0.00981801
F21F8.4	F21F8.4	1338	5.09093	13.5433	2.81935	0.010873
R11D1.3	R11D1.3	617	8.83199	23.396	2.8074	0.0173254
K10D3.6	K10D3.6	610	5.95556	15.6085	2.77753	0.039565
ZK742.4	ZK742.4	1409	2.57835	6.6484	2.73274	0.0435483
Y38F1A.6	Y38F1A.6	1676	176.049	452.73	2.72538	0.000434145
K01D12.9	K01D12.9	535	7.00265	17.9401	2.71509	0.0429023
T11F9.9	col-157	900	9.46065	24.2295	2.71422	0.0098116
F35H8.2	F35H8.2	1228	1.84899	4.68955	2.68794	0.0998381
F46C5.10	F46C5.10	578	12.767	32.281	2.67967	0.0140802
K07A3.2	ptr-12	2899	0.979026	2.46322	2.66643	0.0743477
H06A10.1	H06A10.1	1341	4.48693	11.2799	2.66427	0.0211418
F07H5.5	F07H5.5	1581	2.72869	6.84788	2.65964	0.0381767
F52B11.4	col-133	948	155.203	388.535	2.65309	0.000713455
C25A8.4	C25A8.4	3242	35.8583	89.5019	2.64524	0.000800695
F11C7.2	F11C7.2	491	6.70531	16.7329	2.64468	0.0615096
B0213.3	nlp-28	336	27.0304	67.4142	2.64314	0.0109636
C06B3.3	cyp-35C1	1541	43.6135	108.474	2.63587	0.00108229
F31F4.15	fbxa-72	1136	14.5907	36.0937	2.62166	0.0045762
F13D12.4	alh-8	1840	280.364	689.133	2.60496	0.000719511
R01E6.3	cah-4	991	91.0743	223.223	2.59755	0.00110736
C55B7.4	acdh-1	1437	336.001	818.17	2.58062	0.000813726
AC3.7	ugt-1	1711	10.4836	25.445	2.57225	0.00495247
C05C8.3	fkb-3	871	11.3397	27.5046	2.57053	0.0120599
F41E7.4	fip-5	417	14.7014	35.5377	2.56184	0.0270518
C55A6.8	C55A6.8	506	6.05781	14.5676	2.54856	0.0827347
T15B7.4	col-142	1043	145.638	350.201	2.54838	0.00115632
C11H1.9	C11H1.9	1541	6.40942	15.3468	2.53758	0.0134276
T01B11.7	oat-1	1681	4.25476	10.186	2.53719	0.0225288
T10E10.4	T10E10.4	3005	0.944491	2.24857	2.52308	0.0967227
ZK813.2	ZK813.2	455	95.064	225.119	2.50968	0.00255892
C08H9.15	C08H9.15	606	8.24294	19.386	2.49245	0.0449027
C10H11.3	ugt-25	1665	4.09109	9.54607	2.4729	0.0292497
Y45G5AM.1	nhr-114	1423	16.4348	38.3109	2.47047	0.00535517
C18A3.14	C18A3.14	69	46.0693	106.829	2.45754	0.0936434
W01A8.6	W01A8.6	1274	2.49512	5.78589	2.45754	0.0936434
Y19D10A.12	Y19D10A.12	1635	1.94421	4.5084	2.45754	0.0936434
R09E10.2	R09E10.2	697	5.0493	11.6773	2.45094	0.0824925
F55C10.3	col-155	919	17.1712	39.6869	2.44944	0.0093147
C15C8.3	C15C8.3	1381	104.403	241.137	2.44779	0.0018876
R07C3.4	acs-15	2196	1.70602	3.9161	2.43272	0.0785359
T11G6.3	T11G6.3	1571	2.89059	6.54933	2.40122	0.0642953
K02G10.7	aqp-8	1134	24.828	55.7934	2.38157	0.00638296
F28F8.2	acs-2	2077	8.19893	18.4103	2.37972	0.0109965
F25G6.6	asns-1	2017	2.64542	5.93864	2.37911	0.0539857
T07F10.1	T07F10.1	3337	8.87946	19.9265	2.37829	0.00617411
T01D1.3	T01D1.3	796	5.41967	12.1542	2.3767	0.0730392
T01B11.4	ant-1.4	947	10.07	22.5405	2.37221	0.0240987
W02D7.2	clec-218	1254	24.987	55.3528	2.34772	0.00668406
T12A2.1	T12A2.1	1367	3.07281	6.7965	2.34407	0.0814462
W02A2.1	fat-2	1277	31.4713	69.0271	2.32448	0.00607518
T01B4.2	twk-22	2649	1.41428	3.10149	2.32412	0.0986074
T05B11.4	T05B11.4	1477	10.3766	22.666	2.31494	0.0158581
T05G5.6	ech-6	1167	285.133	621.243	2.30906	0.00314948
C53A3.2	C53A3.2	1412	3.53769	7.66749	2.29696	0.0722838
T11F9.3	nas-20	1203	30.4817	65.9969	2.29459	0.00739411
W07B8.5	cpr-5	1163	193.183	416.863	2.2869	0.00370372
K08C7.6	K08C7.6	944	5.29155	11.3874	2.28067	0.0751721
M03B6.1	M03B6.1	632	8.44273	18.1025	2.27236	0.0704576
C05D12.2	C05D12.2	3180	2.10633	4.51526	2.27184	0.0524732
F35B12.7	nlp-24	475	84.3691	180.563	2.26812	0.00778166
F41E7.5	fipr-21	442	160.531	341.183	2.25242	0.00606131
C06A8.3	C06A8.3	851	434.901	923.208	2.24973	0.00415645
C03G6.15	cyp-35A2	1613	63.4855	134.526	2.24571	0.00543432
F41D9.2	F41D9.2	848	5.89059	12.4049	2.2318	0.084505
F01F1.6	alh-9	1952	96.3125	201.754	2.22004	0.0052747
T15B7.1	T15B7.1	1439	13.2541	27.7467	2.21861	0.0179214
F37B4.7	folt-2	1662	97.2022	202.77	2.2108	0.00568281
F11C1.5	F11C1.5	5492	10.129	20.9995	2.19716	0.00875826
ZK742.3	ZK742.3	1394	5.13074	10.6307	2.19586	0.0596249
F52D1.1	aagr-4	2844	12.4146	25.7025	2.19414	0.011698
C04A2.1	tbc-6	1385	7.5412	15.5785	2.18931	0.0385694
F31F6.6	nac-1	1924	5.13353	10.5757	2.18331	0.0419847
ZK822.5	ZK822.5	1897	8.01936	16.3929	2.1664	0.0274543
B0511.11	B0511.11	1736	3.66219	7.4749	2.16315	0.0750737
C05D11.5	C05D11.5	1207	5.73753	11.7052	2.1621	0.0680624
T15B7.3	col-143	1016	294.77	601.346	2.16203	0.00651982
F09F3.9	cpt-5	2290	13.2862	26.9581	2.15035	0.0156798
K08F4.7	gst-4	796	22.8197	46.3017	2.15035	0.0243801
K06A4.5	haao-1	977	25.6803	52.0274	2.14711	0.0184875
F54D5.12	F54D5.12	1658	72.4442	146.204	2.13883	0.00858681
ZK792.2	inx-8	1386	25.0646	50.4689	2.13395	0.0152923
C16A11.7	C16A11.7	766	7.70685	15.4369	2.12278	0.0907957
R193.2	R193.2	5808	17.8462	35.5891	2.11345	0.0100798
C49F5.7	C49F5.7	389	162.266	322.925	2.1091	0.012286
F13D12.3	F13D12.3	979	7.65356	15.2155	2.10691	0.072503
F42A10.7	F42A10.7	689	166.584	330.203	2.10072	0.0104051
F09G8.6	col-91	977	37.4165	73.64	2.08579	0.0181648
Y11D7A.11	col-120	1015	32.4365	63.772	2.08361	0.0196178
ZC477.1	ssq-3	1133	13.5271	26.5659	2.08133	0.0370214
F57F4.3	gfi-1	6624	27.4393	53.8088	2.07827	0.0104946
C46H11.9	phat-2	860	8.44858	16.5174	2.07195	0.0826768
K08F8.4	pah-1	1563	39.8037	77.8153	2.07187	0.0146361
M18.1	col-129	1128	518.524	1013.57	2.0716	0.00960317
F18E9.3	F18E9.3	1752	4.01754	7.8449	2.06942	0.0861377
Y2H9A.3	col-162	907	26.9112	52.4871	2.067	0.0260705
M28.9	M28.9	2650	6.51178	12.691	2.06547	0.0351195
F17C8.9	F17C8.9	1030	10.9119	21.246	2.06347	0.0535482
F41F3.4	col-139	1014	535.954	1042.56	2.06156	0.0101316
M02F4.8	aqp-7	1237	127.294	247.545	2.06095	0.0117033
C18G1.4	pgl-3	2296	58.1484	113.002	2.05953	0.0121909
B0222.7	col-145	901	56.7009	109.679	2.05	0.0176499
F42A8.1	F42A8.1	1304	45.9683	88.3247	2.03632	0.0174581
C06G8.1	swt-3	1512	10.2115	19.5006	2.02386	0.0451675
B0024.2	col-150	1025	9.19298	17.5291	2.02081	0.0732131
C44B9.2	C44B9.2	1161	10.4629	19.9069	2.01637	0.0579091
F26F12.3	F26F12.3	3665	8.70432	16.5509	2.01516	0.0266704
F36H1.5	hrg-4	683	13.1313	24.8451	2.00518	0.0806026
C05C8.7	C05C8.7	2203	11.3373	21.4353	2.00373	0.0329803
F08F3.4	F08F3.4	1235	47.1577	89.0939	2.00224	0.0205939
T28D6.2	tba-7	1354	12.7446	6.01113	0.499862	0.0827491
Y47D7A.8	skr-14	668	32.4608	15.2878	0.499121	0.0657969
W02D9.1	pri-2	1645	55.2111	25.9991	0.49906	0.0226924
Y45F10B.19	smy-8	79	428.244	201.193	0.4979	0.0432968
Y116F11B.3	pcp-4	3287	14.9551	7.00794	0.496617	0.0316736
Y69A2AL.2	Y69A2AL.2	474	59.159	27.5384	0.493333	0.0482401
C01G5.5	C01G5.5	984	41.4192	19.2739	0.493163	0.0347801
Y94H6A.10	Y94H6A.10	771	235.007	109.349	0.493125	0.0156261
D1086.11	D1086.11	887	230.511	107.082	0.492316	0.0148744
Y48A5A.2	ulp-3	663	21.7467	10.0757	0.491025	0.0910478
F53E10.4	irg-3	767	54.3217	25.1274	0.490225	0.0327602
Y119D3B.11	orc-3	1908	32.071	14.6887	0.485391	0.0228203
C25D7.3	sdc-3	6567	3.37109	1.54339	0.485207	0.0550338
K03H1.10	K03H1.10	1209	18.1231	8.19279	0.479093	0.0517526
F54D10.1	skr-15	634	24.7111	11.1421	0.477855	0.0732834
T10C6.11	his-4	479	25.5971	11.5416	0.477855	0.0958173
K07C5.10	K07C5.10	136	914.066	411.018	0.476546	0.0131372
F43G6.11	hda-5	1580	11.7839	5.2971	0.476399	0.0597377
C06A5.8	C06A5.8	1088	14.9214	6.70445	0.476185	0.069267
F28F8.4	fbxa-95	1014	15.0027	6.66367	0.470723	0.0703808
F54B8.4	F54B8.4	557	20.1782	8.96039	0.470615	0.0989092
T28H10.3	T28H10.3	1536	60.9029	26.9443	0.468867	0.0131052
ZK896.5	ZK896.5	1512	9.31048	4.11341	0.468221	0.0749566
W09C2.1	elt-1	1955	6.67811	2.94566	0.467467	0.0811153
F43D9.4	sip-1	640	3720.7	1639.33	0.466943	0.00664152
F39B2.7	F39B2.7	1347	8.17535	3.59122	0.46554	0.0968068
C18H7.11	C18H7.11	1426	8.83702	3.87687	0.46494	0.0824741
Y48G1A.6	mbtr-1	2110	5.16525	2.2562	0.462922	0.095732
C35E7.5	C35E7.5	4249	4.64906	2.02395	0.461378	0.0469279
Y47H9C.5	dnj-27	2504	10.0198	4.35434	0.460558	0.0353147
C07E3.9	C07E3.9	598	56.7639	24.5245	0.457878	0.0244857
Y37E11AM.1	smgl-2	3141	7.30106	3.15348	0.457748	0.0376918
F26F4.13	kbp-2	619	24.7597	10.5438	0.451308	0.0566971
C33H5.13	C33H5.13	473	32.1622	13.636	0.449327	0.0559821
Y11D7A.13	flh-3	1263	17.9775	7.59933	0.44799	0.0334923
K08F4.3	K08F4.3	781	273.572	115.028	0.445609	0.00558035
K09H9.2	K09H9.2	1396	39.9299	16.6658	0.442333	0.0115742
Y82E9BR.13	Y82E9BR.13	868	11.2481	4.6884	0.441738	0.090566
F17E9.4	F17E9.4	517	254.944	106.042	0.440812	0.00613601
Y105C5B.13	skr-10	650	19.0377	7.91462	0.440592	0.0663382
ZK1055.6	ZK1055.6	1810	7.27582	3.01195	0.438721	0.0600031
T01C3.1	cdt-2	2283	6.66348	2.75789	0.438629	0.0496015
C32E12.4	C32E12.4	4606	6.90139	2.85063	0.43775	0.0192084
T12D8.5	T12D8.5	424	47.1248	19.377	0.435772	0.0334129
F23H12.3	F23H12.3	603	19.9568	8.14951	0.432775	0.0635011
Y79H2A.2	Y79H2A.2	602	46.3918	18.877	0.431235	0.0202827
Y54E10BL.4	dnj-28	1701	34.1718	13.9032	0.43119	0.00898
M01E5.6	sepa-1	2200	8.15336	3.31566	0.430977	0.0362433
F35E12.7	dct-17	2223	5.66873	2.27968	0.426195	0.05564
Y39G8B.9	Y39G8B.9	381	41.4183	16.5256	0.422851	0.0390597
T27F2.4	zip-10	670	16.0972	6.41774	0.422525	0.0663565
F22F4.2	inx-3	1643	15.4779	6.16886	0.42239	0.0199553
Y46C8AL.5	clec-72	1493	7.75609	3.08574	0.421637	0.0595919
T22C1.4	T22C1.4	456	26.3902	10.4399	0.419251	0.0550383
ZK616.2	ZK616.2	369	24.3054	9.57194	0.417367	0.08126
B0222.3	pitr-3	1618	6.52539	2.56262	0.416197	0.064129
F27D4.8	F27D4.8	348	36.5377	14.3418	0.41599	0.0490661
F10E9.12	F10E9.12	869	16.8528	6.53854	0.411178	0.0376499
W03D8.8	W03D8.8	1293	18.5262	7.18547	0.411046	0.0181376
C09C7.1	zig-4	1030	8.26659	3.20553	0.410956	0.0823185
T23D8.9	sys-1	2905	7.07351	2.72245	0.407893	0.0216466
Y37D8A.13	unc-71	3412	11.2463	4.29826	0.405046	0.00850603
C51F7.3	C51F7.3	76	322.658	123.258	0.40485	0.0158544
Y71A12B.11	Y71A12B.11	979	9.04512	3.45095	0.404339	0.0733111
K04F1.9	K04F1.9	522	27.1858	10.2967	0.401399	0.0349308
C01G6.3	C01G6.3	1549	47.2727	17.8947	0.401176	0.00375683
F46B6.8	lipl-2	1423	16.9933	6.36716	0.397091	0.0142284
T04H1.9	tbb-6	1388	7.85207	2.93194	0.395724	0.0492596
Y46H3A.3	hsp-16.2	592	47.9425	17.8989	0.395664	0.0108755
F44F1.7	vet-6	2626	7.99796	2.98246	0.395199	0.0171987
T22B2.1	T22B2.1	2893	2.86468	1.06165	0.392758	0.0723751
K08D8.5	K08D8.5	1077	11.1736	4.13505	0.392202	0.0404713
D2089.3	D2089.3	1722	4.87866	1.78359	0.38745	0.0674215
Y11D7A.7	Y11D7A.7	600	18.9213	6.91053	0.387063	0.0418292
F49F1.7	F49F1.7	838	7.85753	2.84044	0.383108	0.0928339
C17D12.7	C17D12.7	1981	16.1036	5.814	0.382624	0.00709339
F35C5.5	clec-62	1260	54.9619	19.8053	0.381893	0.00247598
ZK1055.7	ZK1055.7	1756	62.2593	22.3879	0.381093	0.00156726
Y54F10BL.1	fbxa-42	1138	7.8811	2.83384	0.381075	0.0571702
T24C2.2	T24C2.2	752	8.60517	3.06318	0.377254	0.0906613
H04D03.1	enu-3	1117	7.01291	2.47467	0.373974	0.0659376
K11H12.11	K11H12.11	1312	6.31672	2.22392	0.37312	0.0597903
F22B7.6	polk-1	1986	14.9198	5.21943	0.37075	0.00628216
C24B9.9	dod-3	531	115.024	40.1993	0.370382	0.00213381
F53B2.6	ham-1	1821	3.74062	1.30713	0.370338	0.0791457
F01D5.1	F01D5.1	581	85.5855	29.6033	0.366574	0.0025486
Y39G10AR.10	epg-2	2293	26.3892	9.10822	0.365788	0.00191425
F35C5.9	clec-66	1266	46.272	15.8298	0.362559	0.00183345
C35E7.1	vet-2	2305	16.1549	5.49644	0.360577	0.00343676
T11B7.1	T11B7.1	1571	5.49212	1.85727	0.358392	0.0479125
Y110A7A.4	Y110A7A.4	1033	76.4912	25.7928	0.357362	0.00109219
T04D3.2	sdz-30	1916	7.76208	2.60487	0.355656	0.0169406
F43C11.12	F43C11.12	527	17.0184	5.68228	0.353855	0.0425587
T09B4.5	T09B4.5	1677	13.6071	4.53284	0.353042	0.00705419
K08D8.4	K08D8.4	1933	3.23023	1.07251	0.351875	0.0769118
H29C22.1	H29C22.1	531	90.6512	30.0772	0.35163	0.00182223
C54F6.5	C54F6.5	174	30.6656	10.1496	0.350766	0.0971171
T10C6.13	his-2	715	13.9727	4.61776	0.350246	0.0335022
F10D2.2	ugt-39	1810	6.08409	1.99383	0.347307	0.026832
F21E9.3	ttr-37	561	18.8201	6.15911	0.346831	0.0289052
F49E11.10	scl-2	762	282.777	92.5031	0.346684	0.000328704
F45F2.13	his-6	411	15.4685	5.04418	0.345592	0.0705717
T04B8.3	arrd-1	1035	8.00728	2.59655	0.343663	0.0437191
C17H1.5	C17H1.5	1206	4.51852	1.46436	0.343459	0.088634
Y113G7B.3	fbxa-115	979	5.56623	1.80391	0.343459	0.088634
T22F7.4	T22F7.4	908	5.75141	1.8604	0.342809	0.094147
H23L24.5	pme-4	1680	4.12214	1.32543	0.340766	0.0583246
B0507.6	B0507.6	2578	2.15782	0.685036	0.336449	0.0808498
T10H4.11	cyp-34A2	1573	5.55731	1.75729	0.335119	0.0358372
B0024.4	B0024.4	1350	5.80253	1.82006	0.332421	0.0427546
T04D3.5	T04D3.5	1236	7.16438	2.23642	0.330823	0.033171
C12C8.1	hsp-70	2013	14.3813	4.46283	0.328877	0.00258144
F17E9.10	his-32	468	47.0607	14.602	0.328834	0.00461959
C04H5.2	clec-147	958	10.6655	3.28615	0.326535	0.0235002
C37A5.7	C37A5.7	1543	8.75555	2.68718	0.325263	0.012681
W02B8.2	W02B8.2	3905	3.45962	1.0618	0.325263	0.012681
Y22F5A.5	lys-2	924	258.509	79.1935	0.324665	0.000134845
F58B3.9	ttr-50	816	73.4592	22.3952	0.323095	0.000559371
Y46H3A.2	hsp-16.41	585	61.9066	18.7693	0.321317	0.0013389
K11H12.12	K11H12.12	129	527.156	159.519	0.320698	0.000423483
F17B5.1	F17B5.1	2529	3.86057	1.15373	0.316718	0.0225698
F58B6.1	F58B6.1	1036	5.25998	1.55642	0.313593	0.0682532
T10C6.12	his-3	398	36.2262	10.6108	0.310418	0.00843767
Y54G11A.13	ctl-3	1575	15.7137	4.58264	0.309072	0.00225158
C34H4.3	tag-244	1328	9.31817	2.71749	0.309072	0.0118064
F52F10.4	oac-32	2079	8.79172	2.54837	0.307193	0.00447234
F16H6.1	clec-42	1722	3.23047	0.936386	0.307193	0.0619338
T10H4.12	cpr-3	1345	10.8885	3.13985	0.305605	0.0074305
C17H12.8	C17H12.8	1262	79.8833	22.8161	0.302696	0.000124373
Y82E9BR.17	Y82E9BR.17	1528	4.08641	1.15577	0.299746	0.0461233
F28D1.2	F28D1.2	1225	4.54111	1.25361	0.292565	0.0535849
Y51H4A.5	Y51H4A.5	1057	5.5851	1.5255	0.28947	0.0461475
Y113G7B.14	Y113G7B.14	1755	3.55785	0.96253	0.286713	0.0399082
C32H11.12	dod-24	1135	86.5212	23.3395	0.285885	6.42178e-05
F54D8.1	dpy-17	1126	6.85603	1.84117	0.284605	0.0244558
EEED8.12	EEED8.12	705	8.53472	2.28717	0.284008	0.0418011
K08H10.1	lea-1	2633	451.481	120.293	0.282373	1.06311e-05
C02A12.4	lys-7	917	463.273	122.921	0.281197	1.35832e-05
F42A9.6	F42A9.6	493	15.8893	4.20519	0.28048	0.022347
F49F1.6	F49F1.6	858	5.82194	1.52135	0.276939	0.056425
H14E04.1	H14E04.1	1045	7.93065	2.05736	0.274931	0.0180353
Y38E10A.5	clec-4	1292	21.3524	5.52699	0.274324	0.000655767
F09B9.1	oac-14	2242	4.65859	1.19867	0.272689	0.00963832
Y54G2A.8	clec-82	1489	4.42217	1.13448	0.271883	0.0297604
W09G12.1	dsl-2	1028	14.3566	3.58523	0.264658	0.00310579
C15H11.12	C15H11.12	96	190.396	47.1899	0.262672	0.00156111
F47H4.10	skr-5	604	9.77392	2.41538	0.261902	0.0336688
ZC84.3	cls-3	3112	6.89484	1.70246	0.261683	0.000934633
Y46C8AR.1	clec-76	1689	4.97398	1.22745	0.261529	0.0141912
C17F4.7	C17F4.7	673	940.948	231.264	0.260473	3.62426e-06
T19D7.6	T19D7.6	662	9.08908	2.20376	0.25696	0.0303271
T13F2.8	cav-1	1042	57.9624	14.0009	0.255994	4.28374e-05
F56A8.8	F56A8.8	765	8.75574	2.10779	0.255126	0.0229162
Y55F3AM.11	Y55F3AM.11	1056	17.4162	4.07186	0.247777	0.00102036
Y54G11A.4	Y54G11A.4	1808	2.95122	0.679501	0.244011	0.0341603
T02B5.1	T02B5.1	2109	2.69151	0.618929	0.243706	0.0294216
Y17G7B.8	Y17G7B.8	1070	8.27586	1.86577	0.238928	0.00834336
C04F6.3	cht-1	2050	20.5458	4.53211	0.233776	4.14796e-05
C04F12.1	C04F12.1	3081	45.3964	9.99358	0.233304	2.45303e-06
F25B3.5	F25B3.5	1841	2.09666	0.458783	0.2319	0.0606849
M01G12.9	M01G12.9	1956	11.376	2.47309	0.230395	0.000309619
ZK897.4	ZK897.4	122	79.0972	16.9931	0.227684	0.00515373
Y75B8A.28	Y75B8A.28	1262	2.87868	0.608428	0.223995	0.063634
F57A10.2	F57A10.2	557	20.7897	4.27342	0.217846	0.00223873
F15E11.15	F15E11.15	778	885.75	181.596	0.217279	1.84315e-07
Y51H7BM.1	math-45	1349	5.04942	1.02454	0.215035	0.0118897
Y39A3B.2	lgc-42	1280	2.39473	0.479898	0.21238	0.0801741
Y47D3A.2	fbxa-128	992	5.03551	1.00624	0.211777	0.0266618
F26D10.12	clec-196	529	7.29668	1.45149	0.210819	0.0489225
F32B5.9	F32B5.9	123	174.445	34.3341	0.208588	0.000160954
Y46G5A.20	Y46G5A.20	529	11.1596	2.17723	0.206764	0.0157566
C25B8.4	clec-266	801	16.7244	3.25923	0.206531	0.000966713
F13H8.8	F13H8.8	1563	4.06754	0.786013	0.204795	0.0122837
T07H3.1	bath-47	2196	2.53318	0.489513	0.204795	0.0180888
F15E11.12	F15E11.12	543	239.809	45.6742	0.201849	3.30879e-07
C31B8.4	C31B8.4	1143	6.75406	1.27637	0.200278	0.00611488
Y47H10A.5	Y47H10A.5	1065	4.58375	0.865168	0.200033	0.0241419
F42G2.5	F42G2.5	1125	5.14659	0.955529	0.196764	0.0142134
F55G11.4	F55G11.4	1083	244.876	43.1066	0.18656	2.93866e-08
C16C4.5	math-15	1008	3.04092	0.53322	0.185833	0.0627076
H27M09.4	dpy-14	1041	3.81698	0.663835	0.184316	0.0335607
F19B10.1	F19B10.1	983	11.3181	1.95279	0.182853	0.00102104
F53H2.1	F53H2.1	2840	1.91878	0.324438	0.179196	0.012762
K12D12.6	K12D12.6	95	72.8968	12.1237	0.176258	0.00542532
F23F12.9	zip-8	841	3.91475	0.639103	0.173017	0.0465986
C08E3.5	fbxa-162	1023	2.33048	0.375287	0.170663	0.0913225
Y22F5A.6	lys-3	921	2.58858	0.416849	0.170663	0.0913225
F56D6.2	clec-67	2060	50.1506	7.86473	0.166199	3.09053e-08
C04F12.9	rnh-1.3	516	132.229	20.684	0.165778	1.20778e-07
T24E12.5	T24E12.5	2046	3.38475	0.525401	0.164508	0.00419769
M01D1.2	math-34	2417	1.64397	0.254145	0.163836	0.0255593
B0218.8	clec-52	989	17.1038	2.63968	0.163561	7.44411e-05
C54D10.10	C54D10.10	680	30.0515	4.6296	0.163267	2.81474e-05
K09H9.7	K09H9.7	891	29.688	4.56738	0.163045	7.42927e-06
T07H3.6	bath-26	1078	3.26471	0.498595	0.161854	0.0345234
Y2H9A.6	Y2H9A.6	1015	4.6977	0.68084	0.153596	0.0125469
C17H1.4	C17H1.4	1169	2.33077	0.328416	0.14933	0.056061
Y39G8B.5	Y39G8B.5	2115	1.28826	0.181522	0.14933	0.056061
Y6E2A.5	Y6E2A.5	1346	2.02427	0.285229	0.14933	0.056061
T20D4.7	T20D4.7	562	9.89833	1.36626	0.146282	0.0063839
F01D4.1	ugt-43	1623	5.526	0.756955	0.145171	0.000842581
Y39G8B.7	Y39G8B.7	584	6.80389	0.920352	0.143357	0.0188131
F19B2.5	F19B2.5	743	4.2783	0.516713	0.127997	0.0288901
ZC47.4	fbxa-30	918	2.10237	0.250927	0.126491	0.0951593
F49H6.5	F49H6.5	1307	6.42774	0.763724	0.125921	0.000614133
T07H8.5	srg-31	1541	4.27295	0.498271	0.123583	0.00183231
C08E3.10	fbxa-158	1279	2.57413	0.300171	0.123583	0.0244369
T26H5.9	T26H5.9	310	94.8507	10.8983	0.12177	2.35265e-07
C09H5.2	catp-3	3292	36.9345	4.19838	0.120468	1.02358e-10
T08E11.7	fbxa-3	951	2.86506	0.322959	0.119464	0.0393914
C08E3.13	C08E3.13	311	7.30082	0.740678	0.107517	0.0544437
ZK666.6	clec-60	1300	7.07366	0.708772	0.10619	0.000175426
W04A8.5	W04A8.5	1026	2.98757	0.299351	0.10619	0.0231528
K02E2.4	ins-35	377	20.4772	2.0367	0.105409	0.000457163
Y76B12C.8	Y76B12C.8	320	38.6704	3.83918	0.105216	2.62227e-05
B0348.2	B0348.2	308	10.6893	0.99719	0.0988667	0.0162034
B0284.1	B0284.1	1663	3.48161	0.323202	0.098382	0.00158242
Y34F4.4	Y34F4.4	765	3.26485	0.301112	0.0977432	0.0373473
C17H1.6	C17H1.6	1102	3.09059	0.278706	0.0955711	0.0135475
C43D7.7	C43D7.7	300	5.67639	0.511891	0.0955711	0.0933631
F17E9.11	lys-10	734	9.74421	0.836879	0.0910201	0.000399815
C49G7.10	C49G7.10	936	1.94065	0.164068	0.0895979	0.0762276
Y56A3A.14	sdz-33	903	2.01157	0.170063	0.0895979	0.0762276
C08E8.4	C08E8.4	941	10.7375	0.897577	0.0885912	4.09792e-05
C54F6.14	ftn-1	657	25.7468	2.10366	0.0865913	7.48837e-07
W08A12.4	W08A12.4	1005	5.64815	0.45841	0.086014	0.00116718
C03B8.5	C03B8.5	150	12.8665	1.02378	0.0843274	0.0621731
Y75B8A.39	Y75B8A.39	669	3.05456	0.229547	0.0796426	0.0506662
E02H9.3	E02H9.3	1710	60.9465	4.13105	0.0718345	3.24265e-14
F26F2.1	F26F2.1	2074	5.74755	0.37022	0.0682651	3.09929e-06
C54D10.8	C54D10.8	1371	1.73894	0.112011	0.0682651	0.0273154
T21E8.3	pgp-8	3909	16.9028	1.00178	0.0628109	1.15558e-13
Y105C5A.1270	Y105C5A.1270	336	7.77125	0.457045	0.062329	0.0180572
C54D10.14	C54D10.14	2205	4.17041	0.243758	0.0619442	1.61139e-05
ZK666.7	clec-61	1266	20.9838	1.21301	0.0612635	6.60927e-10
F42G2.4	fbxa-182	1080	7.67364	0.426576	0.0589137	2.95219e-05
F57G4.11	F57G4.11	1726	4.07806	0.222432	0.0578051	9.16833e-05
F42C5.3	F42C5.3	910	15.5945	0.843776	0.0573427	2.41682e-07
Y94H6A.2	Y94H6A.2	1282	2.21388	0.119787	0.0573427	0.0119277
Y58A7A.4	Y58A7A.4	2757	0.535314	0.0278504	0.0551372	0.0855335
F08G2.5	F08G2.5	779	27.9812	1.37994	0.0522654	1.43199e-09
T27E7.6	T27E7.6	1339	3.56099	0.172032	0.0511988	0.000815083
Y105C5A.1269	Y105C5A.1269	471	3.3745	0.163023	0.0511988	0.0680371
B0507.10	B0507.10	1430	37.8691	1.77193	0.0495888	2.89225e-14
Y51H4A.4	zip-7	701	2.42927	0.109534	0.0477855	0.0540906
F55C5.9	srh-16	1002	9.1774	0.383152	0.0442459	4.15748e-06
F26F2.4	F26F2.4	432	13.1398	0.53322	0.043007	0.000180125
T26F2.3	T26F2.3	1082	17.8371	0.709645	0.0421637	1.1937e-09
T08E11.1	T08E11.1	2040	2.8382	0.112917	0.0421637	0.000149424
F26F2.2	F26F2.2	435	8.87344	0.353028	0.0421637	0.0018531
F26F2.3	F26F2.3	852	7.06218	0.270365	0.0405726	0.00010297
F15B9.6	F15B9.6	1571	6.72062	0.244378	0.0385367	6.36639e-07
F37B1.1	gst-24	717	219.297	7.92467	0.0382974	2.22288e-20
F15D4.5	F15D4.5	1608	54.7165	1.86229	0.0360704	1.55303e-18
Y48A6B.4	fipr-17	206	34.7197	1.11821	0.0341325	1.64812e-05
T19C9.8	T19C9.8	1118	4.26491	0.137359	0.0341325	0.000362242
C54C8.9	nlp-39	453	5.26288	0.1695	0.0341325	0.0136153
F26F2.5	F26F2.5	237	10.0594	0.323982	0.0341325	0.0136153
C54D10.7	dct-3	1456	12.3976	0.369152	0.0315565	4.26393e-10
C16C4.10	math-5	849	3.07555	0.0904401	0.0311645	0.00860773
T26H5.10	T26H5.10	428	12.9973	0.358802	0.0292565	8.92355e-05
C17H1.3	C17H1.3	1164	2.43831	0.0659653	0.0286713	0.00545059
C17H1.7	C17H1.7	1402	10.8507	0.219069	0.0213965	5.86652e-10
B0507.8	B0507.8	1276	41.2828	0.722103	0.0185375	3.05776e-19
C43D7.4	C43D7.4	465	11.2307	0.165126	0.0155822	5.27009e-05
F22G12.1	F22G12.1	1173	14.808	0.196378	0.0140546	1.25445e-11
F19B10.13	F19B10.13	729	13.2371	0.105327	0.00843274	2.43361e-08
C43D7.5	sdz-6	459	25.2284	0	0	1.35954e-10
Y68A4A.13	Y68A4A.13	372	10.3762	0	0	0.000168844
C17H1.8	C17H1.8	1154	2.16431	0	0	0.00340962
F20E11.17	F20E11.17	183	13.6482	0	0	0.00340962
C08E3.7	fbxa-164	1105	1.74658	0	0	0.0126477
Y105C5A.9	Y105C5A.9	153	12.6142	0	0	0.0126477
C17H1.2	C17H1.2	660	2.40817	0	0	0.0282479
Y43F8B.15	Y43F8B.15	993	1.60059	0	0	0.0282479
Y119D3A.1	fbxa-75	1208	1.12776	0	0	0.0486019
F44F4.6	gly-1	1419	0	1.29867		0.0216009
T18D3.2	odr-7	1374	0	1.3412		0.0216009
ZC518.4	ZC518.4	723	0	2.33643		0.0301981
F13E6.2	F13E6.2	2268	0	0.609394		0.0594354
C35C5.2	C35C5.2	2464	0	0.498595		0.083664
F20B6.7	F20B6.7	469	0	2.45577		0.0993402
H09I01.4	H09I01.4	88	0	13.0881		0.0993402

## Sheet: Ribo-seq (gcn-1 and abcf-3)
Table S3. A list of genes for which translation changes more than two-fold in gcn-1 and abcf-3 mutants compared to the wild type (p < 0.1). The genes, which are not listed in Table S2, are highlighted in yellow.
ens_id	ens_name	length	gcn-1 RiboSeq (rpkm)	abcf-3 RiboSeq (rpkm)	Wild type RiboSeq (rpkm)	gcn-1 vs wild type foldChange RiboSeq	gcn-1 vs wild type pval RiboSeq	abcf-3 vs wild type foldChange RiboSeq	abcf-3 vs wild type pval RiboSeq
ZK816.5	dhs-26	1200	1.11298	1.22988	31.2253	28.7059	7.41164e-18	26.9069	1.67565e-13
B0238.3	srt-68	843	0.465975	2.28941	9.38163	20.6	1.45356e-05	4.34286	0.00973413
M199.5	col-135	2080	1.32198	0.545807	20.1557	15.6	3.12101e-15	39.1364	9.91239e-16
C09B8.4	C09B8.4	873	1.07991	2.47082	14.7762	14	5.88906e-07	6.33787	0.000230379
T22B7.7	T22B7.7	1417	6.26511	5.04746	72.8821	11.9027	1.07196e-19	15.3028	8.69345e-15
C06B3.9	str-252	1074	0.585202	1.69129	6.14841	10.75	0.000567797	3.85271	0.0245614
T20B6.2	T20B6.2	2148	0.402327	1.16276	4.00362	10.1818	0.000120744	3.64908	0.0157166
T06A1.1	T06A1.1	1315	0.238976	0.258999	2.33562	10	0.0226201	9.55711	0.024024
C52E2.2	C52E2.2	236	2.33027	3.8484	22.1241	9.71429	0.00282329	6.09266	0.0114207
Y46C8AL.3	clec-70	1401	0.224307	0.162067	2.08264	9.5	0.0288852	13.6189	0.0170388
T22G5.6	lbp-8	599	0.393473	0.189529	3.58922	9.33333	0.0677451	20.0699	0.0319366
F09E10.1	F09E10.1	279	2.25271	0.40691	19.5399	8.875	0.00296481	50.8916	8.49931e-05
F40E12.2	F40E12.2	3839	0.0613937	0.0295722	0.500024	8.33333	0.0984545	17.9196	0.048952
C16D6.2	npr-4	2033	1.77763	2.51291	13.4456	7.73913	2.14155e-08	5.67055	1.30411e-05
F11C3.1	F11C3.1	1296	2.1217	2.54036	15.8781	7.65714	4.47226e-07	6.62407	1.46992e-05
R02C2.3	oac-39	2230	0.422763	0.560003	3.09889	7.5	0.00159564	5.86459	0.00487286
C55A6.8	C55A6.8	506	2.17369	6.05781	14.5676	6.85714	0.00162193	2.54856	0.0827347
Y47H9C.1	Y47H9C.1	1174	2.14142	3.48126	14.2579	6.8125	7.80195e-06	4.34052	0.000822081
F54F7.2	F54F7.2	1203	2.15511	2.54801	13.7866	6.54545	1.1547e-05	5.73427	0.000128761
C18H9.8	ift-74	2290	0.377379	0.495755	2.21298	6	0.0124049	4.73077	0.0253574
K01D12.8	K01D12.8	508	1.23722	0.67044	7.25515	6	0.0335666	11.4685	0.00938621
BE0003N10.3	BE0003N10.3	3795	0.310527	0.388896	1.65909	5.46667	0.00750583	4.52125	0.0161905
C05D12.1	C05D12.1	2144	1.46574	2.11806	7.34172	5.125	0.000109655	3.67351	0.00293634
C15H9.1	nnt-1	3224	5.87276	7.6413	29.1987	5.08714	1.82993e-10	4.04966	1.02886e-05
F15E6.4	F15E6.4	311	9.09416	9.12603	44.6876	5.02778	0.000263351	5.18951	0.000539092
F37H8.2	F37H8.2	2085	1.13041	1.63349	5.41352	4.9	0.000940004	3.51224	0.00935516
M199.4	clec-190	762	1.13412	1.04291	5.34059	4.81818	0.0418694	5.42707	0.0317624
C35A5.3	C35A5.3	1488	4.01265	3.73848	17.6478	4.5	1.33277e-05	5.00285	4.81958e-05
T19H5.1	T19H5.1	1509	0.833012	0.827572	3.4601	4.25	0.0303584	4.43102	0.0282552
H17B01.2	col-70	1593	1.72613	1.63913	6.98909	4.14286	0.00256052	4.51885	0.00271793
C03E10.5	clec-223	3196	5.21134	6.46498	20.7335	4.07075	1.42049e-07	3.39881	0.000165309
R08E5.3	R08E5.3	1497	3.14883	1.74425	12.4639	4.05	0.000263591	7.57297	9.23557e-06
C44B9.2	C44B9.2	1161	5.14283	10.4629	19.9069	3.96053	0.000103027	2.01637	0.0579091
F21C10.3	F21C10.3	908	1.03828	1.00025	3.88992	3.83333	0.0933382	4.1215	0.0789342
C30G12.2	C30G12.2	1108	73.4582	82.9942	269.436	3.7529	1.53549e-09	3.44056	2.56365e-05
Y48E1B.8	Y48E1B.8	1211	5.96849	1.7812	20.6701	3.54348	0.000199487	12.2985	2.01678e-08
F18E3.12	F18E3.12	404	24.308	26.4149	83.6257	3.52	4.8982e-05	3.35516	0.000765126
F32G8.5	col-152	924	1.53046	0.982925	5.23525	3.5	0.0623212	5.64467	0.0178531
C04F5.7	ugt-63	1724	3.28107	2.10724	11.1791	3.48611	0.000764949	5.62227	7.30667e-05
T13F3.6	T13F3.6	637	79.6734	58.1006	267.236	3.43189	6.34251e-08	4.87457	2.51914e-07
T03F7.14	T03F7.14	94	42.6248	41.0633	138.047	3.31373	0.00511992	3.56283	0.00601098
F59A7.1	clec-206	1562	1.81068	0.872173	5.65308	3.19444	0.0202204	6.86917	0.000944979
Y57G11B.5	Y57G11B.5	720	119.918	118.258	371.227	3.16742	1.26854e-07	3.32683	4.38028e-05
F35C5.2	sra-14	1055	1.71276	1.50653	5.09465	3.04348	0.0743623	3.58392	0.0487021
F09F3.9	cpt-5	2290	9.0914	13.2862	26.9581	3.03396	2.40886e-05	2.15035	0.0156798
F31F4.15	fbxa-72	1136	12.5867	14.5907	36.0937	2.93407	0.000183808	2.62166	0.0045762
F40C5.3	grl-27	442	4.26589	4.1096	11.9866	2.875	0.0896361	3.09113	0.076238
Y105C5B.5	Y105C5B.5	501	78.093	63.4487	215.944	2.82932	1.16568e-05	3.60696	3.65049e-05
F10D2.11	ugt-41	1793	6.57251	6.33172	17.9433	2.79333	0.000774673	3.00332	0.00220201
K10H10.2	cysl-2	1233	29.6285	26.1491	78.0914	2.69677	3.66004e-05	3.16495	0.000212253
C41A3.1	C41A3.1	23527	0.510911	0.482543	1.34462	2.69281	0.00119246	2.95315	0.0026147
F09F7.4	F09F7.4	1539	69.0174	65.8004	176.867	2.62204	7.71797e-06	2.84865	0.000332651
T10E10.6	col-170	1013	6.59219	2.91384	16.5998	2.57647	0.0112737	6.03752	8.43288e-05
H06A10.1	H06A10.1	1341	4.5111	4.48693	11.2799	2.55844	0.0154766	2.66427	0.0211418
F21F8.4	F21F8.4	1338	5.46069	5.09093	13.5433	2.53763	0.0102587	2.81935	0.010873
C18A3.14	C18A3.14	69	43.2668	46.0693	106.829	2.52632	0.075758	2.45754	0.0936434
C33G8.3	C33G8.3	544	5.48789	3.33905	13.5501	2.52632	0.075758	4.3007	0.0123958
F42A10.7	F42A10.7	689	134.436	166.584	330.203	2.51315	2.30364e-05	2.10072	0.0104051
Y19D10A.12	Y19D10A.12	1635	1.87399	1.94421	4.5084	2.46154	0.0830235	2.45754	0.0936434
T01B11.7	oat-1	1681	4.29972	4.25476	10.186	2.42391	0.0160682	2.53719	0.0225288
F55C10.2	col-154	955	8.06201	6.65713	18.8944	2.39796	0.0152343	3.00793	0.00731737
K09D9.2	cyp-35A3	1568	33.2692	21.4313	76.7836	2.36145	0.000195661	3.79701	1.59655e-05
C25A8.4	C25A8.4	3242	38.894	35.8583	89.5019	2.35452	5.99758e-05	2.64524	0.000800695
W02D7.2	clec-218	1254	24.371	24.987	55.3528	2.32391	0.000759644	2.34772	0.00668406
T05B11.4	T05B11.4	1477	10.1063	10.3766	22.666	2.29474	0.00487837	2.31494	0.0158581
K02D7.3	col-101	1067	203.661	138.532	450.195	2.26175	8.67047e-05	3.44408	2.00258e-05
Y73B6BL.24	acp-6	1235	91.8588	63.1527	198.891	2.21537	0.000215486	3.33768	4.42431e-05
C18G1.4	pgl-3	2296	52.8661	58.1484	113.002	2.18706	0.000256222	2.05953	0.0121909
Y47G6A.33	Y47G6A.33	474	77.569	61.5541	165.069	2.17735	0.00142034	2.84203	0.000907687
T12A2.1	T12A2.1	1367	3.2184	3.07281	6.7965	2.16071	0.0937745	2.34407	0.0814462
F57B7.3	col-156	982	9.68042	5.43361	20.4079	2.15702	0.0247763	3.98043	0.000819629
F25G6.6	asns-1	2017	2.8434	2.64542	5.93864	2.13699	0.0661754	2.37911	0.0539857
T01D1.3	T01D1.3	796	5.92187	5.41967	12.1542	2.1	0.099117	2.3767	0.0730392
ZK822.5	ZK822.5	1897	8.11726	8.01936	16.3929	2.06633	0.0146605	2.1664	0.0274543
F46C5.10	F46C5.10	578	16.0389	12.767	32.281	2.05932	0.0382589	2.67967	0.0140802
C53A3.2	C53A3.2	1412	3.83915	3.53769	7.66749	2.04348	0.094631	2.29696	0.0722838
F28F8.2	acs-2	2077	9.30506	8.19893	18.4103	2.02439	0.0120295	2.37972	0.0109965
Y110A7A.4	Y110A7A.4	1033	53.7699	76.4912	25.7928	0.490806	0.00607753	0.357362	0.00109219
K03H1.10	K03H1.10	1209	17.2853	18.1231	8.19279	0.484962	0.0323492	0.479093	0.0517526
Y45F10B.19	smy-8	79	424.64	428.244	201.193	0.484778	0.013467	0.4979	0.0432968
T22C1.4	T22C1.4	456	22.2252	26.3902	10.4399	0.48062	0.0995318	0.419251	0.0550383
C51F7.3	C51F7.3	76	264.635	322.658	123.258	0.476562	0.0308908	0.40485	0.0158544
K04F1.9	K04F1.9	522	22.1242	27.1858	10.2967	0.47619	0.0788425	0.401399	0.0349308
F53E10.4	irg-3	767	54.1852	54.3217	25.1274	0.47448	0.0073048	0.490225	0.0327602
T28H10.3	T28H10.3	1536	59.3318	60.9029	26.9443	0.464655	0.00132355	0.468867	0.0131052
Y105C5B.13	skr-10	650	17.7674	19.0377	7.91462	0.455782	0.0645151	0.440592	0.0663382
ZK1055.6	ZK1055.6	1810	7.03164	7.27582	3.01195	0.438272	0.0448985	0.438721	0.0600031
H29C22.1	H29C22.1	531	70.426	90.6512	30.0772	0.436975	0.0040618	0.35163	0.00182223
ZK1055.7	ZK1055.7	1756	53.688	62.2593	22.3879	0.426667	0.000368484	0.381093	0.00156726
F44F1.7	vet-6	2626	7.35971	7.99796	2.98246	0.414634	0.01313	0.395199	0.0171987
Y11D7A.7	Y11D7A.7	600	17.153	18.9213	6.91053	0.412214	0.0503279	0.387063	0.0418292
M01E5.6	sepa-1	2200	8.24916	8.15336	3.31566	0.411255	0.0144632	0.430977	0.0362433
F27D4.8	F27D4.8	348	36.1211	36.5377	14.3418	0.40625	0.031231	0.41599	0.0490661
T11B7.1	T11B7.1	1571	4.7008	5.49212	1.85727	0.404255	0.084531	0.358392	0.0479125
T22B2.1	T22B2.1	2893	2.7428	2.86468	1.06165	0.39604	0.0693822	0.392758	0.0723751
B0222.3	pitr-3	1618	6.65216	6.52539	2.56262	0.394161	0.0375076	0.416197	0.064129
K11H12.11	K11H12.11	1312	5.80842	6.31672	2.22392	0.391753	0.0716918	0.37312	0.0597903
T10C6.11	his-4	479	30.1789	25.5971	11.5416	0.391304	0.0184464	0.477855	0.0958173
C01G6.3	C01G6.3	1549	46.8642	47.2727	17.8947	0.390693	0.000188109	0.401176	0.00375683
Y82E9BR.13	Y82E9BR.13	868	12.3095	11.2481	4.6884	0.389706	0.0361317	0.441738	0.090566
F46B6.8	lipl-2	1423	16.7838	16.9933	6.36716	0.388158	0.00455183	0.397091	0.0142284
Y39G8B.9	Y39G8B.9	381	43.9213	41.4183	16.5256	0.384977	0.0115017	0.422851	0.0390597
Y55F3AM.11	Y55F3AM.11	1056	10.862	17.4162	4.07186	0.383562	0.0286132	0.247777	0.00102036
Y71A12B.11	Y71A12B.11	979	9.2286	9.04512	3.45095	0.382609	0.0473321	0.404339	0.0733111
F22F4.2	inx-3	1643	16.4969	15.4779	6.16886	0.382609	0.00276804	0.42239	0.0199553
K11H12.12	K11H12.12	129	429.967	527.156	159.519	0.379603	0.000275103	0.320698	0.000423483
T10H4.12	cpr-3	1345	8.58649	10.8885	3.13985	0.37415	0.0248864	0.305605	0.0074305
T04B8.3	arrd-1	1035	7.21114	8.00728	2.59655	0.368421	0.0598134	0.343663	0.0437191
Y54G11A.13	ctl-3	1575	12.9692	15.7137	4.58264	0.361538	0.00415122	0.309072	0.00225158
C35E7.1	vet-2	2305	15.5764	16.1549	5.49644	0.36105	0.000627288	0.360577	0.00343676
F49F1.7	F49F1.7	838	8.15635	7.85753	2.84044	0.356322	0.0631469	0.383108	0.0928339
F49E11.10	scl-2	762	267.755	282.777	92.5031	0.353485	2.70491e-06	0.346684	0.000328704
H04D03.1	enu-3	1117	7.1741	7.01291	2.47467	0.352941	0.0441259	0.373974	0.0659376
W09G12.1	dsl-2	1028	10.6993	14.3566	3.58523	0.342857	0.0182004	0.264658	0.00310579
F35C5.5	clec-62	1260	59.2343	54.9619	19.8053	0.342105	2.32316e-05	0.381893	0.00247598
F01D5.1	F01D5.1	581	89.1107	85.5855	29.6033	0.339909	7.9832e-05	0.366574	0.0025486
T04D3.5	T04D3.5	1236	6.73764	7.16438	2.23642	0.339623	0.0348377	0.330823	0.033171
T22F7.4	T22F7.4	908	5.62403	5.75141	1.8604	0.338462	0.0922543	0.342809	0.094147
Y46C8AL.5	clec-72	1493	9.36657	7.75609	3.08574	0.337079	0.00836796	0.421637	0.0595919
F58B3.9	ttr-50	816	70.3797	73.4592	22.3952	0.325581	2.9204e-05	0.323095	0.000559371
C34H4.3	tag-244	1328	8.81472	9.31817	2.71749	0.315436	0.00991764	0.309072	0.0118064
F35C5.9	clec-66	1266	51.4448	46.272	15.8298	0.314837	1.05783e-05	0.362559	0.00183345
C35E7.5	C35E7.5	4249	6.58239	4.64906	2.02395	0.314607	0.000390269	0.461378	0.0469279
Y113G7B.14	Y113G7B.14	1755	3.22312	3.55785	0.96253	0.305556	0.0569333	0.286713	0.0399082
T09B4.5	T09B4.5	1677	15.1786	13.6071	4.53284	0.305556	0.000439002	0.353042	0.00705419
T04D3.2	sdz-30	1916	8.73383	7.76208	2.60487	0.305164	0.00237852	0.355656	0.0169406
C15H11.12	C15H11.12	96	163.674	190.396	47.1899	0.295	0.00239259	0.262672	0.00156111
K08H10.1	lea-1	2633	419.522	451.481	120.293	0.293385	3.31338e-09	0.282373	1.06311e-05
F53B2.6	ham-1	1821	4.70259	3.74062	1.30713	0.284404	0.0155887	0.370338	0.0791457
Y39G10AR.10	epg-2	2293	32.8575	26.3892	9.10822	0.283629	9.98993e-07	0.365788	0.00191425
K12D12.6	K12D12.6	95	43.8301	72.8968	12.1237	0.283019	0.085561	0.176258	0.00542532
T10C6.12	his-3	398	38.4921	36.2262	10.6108	0.282051	0.00195153	0.310418	0.00843767
T10C6.13	his-2	715	16.8115	13.9727	4.61776	0.281046	0.00483263	0.350246	0.0335022
C31B8.4	C31B8.4	1143	4.67394	6.75406	1.27637	0.279412	0.0497112	0.200278	0.00611488
ZC84.3	cls-3	3112	6.23559	6.89484	1.70246	0.279352	0.000663377	0.261683	0.000934633
K08D8.5	K08D8.5	1077	15.3917	11.1736	4.13505	0.274882	0.00117369	0.392202	0.0404713
F28D1.2	F28D1.2	1225	4.68174	4.54111	1.25361	0.273973	0.0398045	0.292565	0.0535849
C02A12.4	lys-7	917	461.1	463.273	122.921	0.272761	1.42144e-09	0.281197	1.35832e-05
H23L24.5	pme-4	1680	5.00374	4.12214	1.32543	0.271028	0.0134519	0.340766	0.0583246
Y22F5A.5	lys-2	924	302.01	258.509	79.1935	0.2683	2.30018e-09	0.324665	0.000134845
Y46G5A.20	Y46G5A.20	529	8.31673	11.1596	2.17723	0.267857	0.0675	0.206764	0.0157566
F32B5.9	F32B5.9	123	132.217	174.445	34.3341	0.2657	0.00100047	0.208588	0.000160954
F10D2.2	ugt-39	1810	7.72613	6.08409	1.99383	0.264045	0.0018438	0.347307	0.026832
Y17G7B.8	Y17G7B.8	1070	7.26895	8.27586	1.86577	0.262626	0.0150208	0.238928	0.00834336
F45F2.13	his-6	411	19.6886	15.4685	5.04418	0.262136	0.013188	0.345592	0.0705717
F09B9.1	oac-14	2242	4.69558	4.65859	1.19867	0.261194	0.00530046	0.272689	0.00963832
C32H11.12	dod-24	1135	93.3071	86.5212	23.3395	0.255935	2.78164e-08	0.285885	6.42178e-05
M01G12.9	M01G12.9	1956	10.1618	11.376	2.47309	0.249012	0.000229297	0.230395	0.000309619
C17H12.8	C17H12.8	1262	94.2512	79.8833	22.8161	0.247688	7.92651e-09	0.302696	0.000124373
Y82E9BR.17	Y82E9BR.17	1528	4.83309	4.08641	1.15577	0.244681	0.0134081	0.299746	0.0461233
Y54G2A.8	clec-82	1489	4.74863	4.42217	1.13448	0.244444	0.0153175	0.271883	0.0297604
F16H6.1	clec-42	1722	3.92361	3.23047	0.936386	0.244186	0.017536	0.307193	0.0619338
F17E9.10	his-32	468	61.7764	47.0607	14.602	0.241848	2.10544e-05	0.328834	0.00461959
T07H3.1	bath-47	2196	2.07499	2.53318	0.489513	0.241379	0.0484002	0.204795	0.0180888
ZK897.4	ZK897.4	122	74.0557	79.0972	16.9931	0.234783	0.00560213	0.227684	0.00515373
F47H4.10	skr-5	604	10.5358	9.77392	2.41538	0.234568	0.0182862	0.261902	0.0336688
F17B5.1	F17B5.1	2529	5.12573	3.86057	1.15373	0.230303	0.00109712	0.316718	0.0225698
T07H8.5	srg-31	1541	2.24321	4.27295	0.498271	0.227273	0.0773439	0.123583	0.00183231
F54D8.1	dpy-17	1126	8.30289	6.85603	1.84117	0.226891	0.00418806	0.284605	0.0244558
T13F2.8	cav-1	1042	63.2579	57.9624	14.0009	0.22646	4.03651e-08	0.255994	4.28374e-05
F54B8.4	F54B8.4	557	41.3269	20.1782	8.96039	0.221843	3.51023e-05	0.470615	0.0989092
C04F6.3	cht-1	2050	21.1163	20.5458	4.53211	0.219601	4.41945e-07	0.233776	4.14796e-05
Y38E10A.5	clec-4	1292	26.3297	21.3524	5.52699	0.214781	1.80677e-06	0.274324	0.000655767
C09H5.2	catp-3	3292	20.4045	36.9345	4.19838	0.210526	9.53008e-09	0.120468	1.02358e-10
F52F10.4	oac-32	2079	12.6215	8.79172	2.54837	0.206587	7.19401e-06	0.307193	0.00447234
Y51H7BM.1	math-45	1349	5.24144	5.04942	1.02454	0.2	0.00727307	0.215035	0.0118897
B0507.10	B0507.10	1430	9.17489	37.8691	1.77193	0.197605	0.000396544	0.0495888	2.89225e-14
Y47D3A.2	fbxa-128	992	5.227	5.03551	1.00624	0.19697	0.0198916	0.211777	0.0266618
T20D4.7	T20D4.7	562	7.40901	9.89833	1.36626	0.188679	0.0335923	0.146282	0.0063839
T24E12.5	T24E12.5	2046	2.87989	3.38475	0.525401	0.186667	0.0111212	0.164508	0.00419769
F01D4.1	ugt-43	1623	4.16294	5.526	0.756955	0.186047	0.00663579	0.145171	0.000842581
F15E11.15	F15E11.15	778	1026.98	885.75	181.596	0.180924	1.70575e-15	0.217279	1.84315e-07
F55G11.4	F55G11.4	1083	246.064	244.876	43.1066	0.179245	3.94303e-14	0.18656	2.93866e-08
T02B5.1	T02B5.1	2109	3.65065	2.69151	0.618929	0.173469	0.0029471	0.243706	0.0294216
C54F6.14	ftn-1	657	13.0341	25.7468	2.10366	0.165138	0.00144572	0.0865913	7.48837e-07
T26F2.3	T26F2.3	1082	4.42918	17.8371	0.709645	0.163934	0.0155361	0.0421637	1.1937e-09
F15D4.5	F15D4.5	1608	11.6282	54.7165	1.86229	0.163866	9.65255e-06	0.0360704	1.55303e-18
F23F12.9	zip-8	841	4.01692	3.91475	0.639103	0.162791	0.0430289	0.173017	0.0465986
C17F4.7	C17F4.7	673	1508.46	940.948	231.264	0.156864	7.75291e-18	0.260473	3.62426e-06
F15E11.12	F15E11.12	543	299.641	239.809	45.6742	0.155963	1.38472e-14	0.201849	3.30879e-07
C25B8.4	clec-266	801	21.3818	16.7244	3.25923	0.155963	1.26639e-05	0.206531	0.000966713
F26D10.12	clec-196	529	9.65335	7.29668	1.45149	0.153846	0.0104751	0.210819	0.0489225
F19B2.5	F19B2.5	743	3.48936	4.2783	0.516713	0.151515	0.0722627	0.127997	0.0288901
F56D6.2	clec-67	2060	56.2148	50.1506	7.86473	0.143148	2.48312e-14	0.166199	3.09053e-08
B0348.2	B0348.2	308	7.14213	10.6893	0.99719	0.142857	0.0948571	0.0988667	0.0162034
C08E3.10	fbxa-158	1279	2.1499	2.57413	0.300171	0.142857	0.0578163	0.123583	0.0244369
F42C5.3	F42C5.3	910	6.56134	15.5945	0.843776	0.131579	0.00346024	0.0573427	2.41682e-07
C08E8.4	C08E8.4	941	7.0131	10.7375	0.897577	0.130952	0.00211568	0.0885912	4.09792e-05
T26H5.9	T26H5.9	310	85.6595	94.8507	10.8983	0.130178	4.06842e-08	0.12177	2.35265e-07
Y39G8B.7	Y39G8B.7	584	7.66801	6.80389	0.920352	0.122807	0.00960712	0.143357	0.0188131
H27M09.4	dpy-14	1041	6.03754	3.81698	0.663835	0.1125	0.00162176	0.184316	0.0335607
C54D10.14	C54D10.14	2205	2.2803	4.17041	0.243758	0.109375	0.0044232	0.0619442	1.61139e-05
F17E9.11	lys-10	734	8.0276	9.74421	0.836879	0.106667	0.00191537	0.0910201	0.000399815
K02E2.4	ins-35	377	20.2139	20.4772	2.0367	0.103093	0.00039009	0.105409	0.000457163
ZK666.6	clec-60	1300	7.25201	7.07366	0.708772	0.1	7.9094e-05	0.10619	0.000175426
W04A8.5	W04A8.5	1026	3.13947	2.98757	0.299351	0.097561	0.0200036	0.10619	0.0231528
F42G2.4	fbxa-182	1080	5.16482	7.67364	0.426576	0.084507	0.00129845	0.0589137	2.95219e-05
B0218.8	clec-52	989	32.5693	17.1038	2.63968	0.0829268	1.49577e-11	0.163561	7.44411e-05
B0507.8	B0507.8	1276	9.35865	41.2828	0.722103	0.0789474	3.01969e-06	0.0185375	3.05776e-19
ZK666.7	clec-61	1266	15.8864	20.9838	1.21301	0.078125	6.76112e-09	0.0612635	6.60927e-10
Y56A3A.14	sdz-33	903	2.26207	2.01157	0.170063	0.0769231	0.0577466	0.0895979	0.0762276
T08E11.1	T08E11.1	2040	1.69451	2.8382	0.112917	0.0681818	0.00847583	0.0421637	0.000149424
C54D10.7	dct-3	1456	5.61167	12.3976	0.369152	0.0673077	4.46408e-05	0.0315565	4.26393e-10
T26H5.10	T26H5.10	428	5.69034	12.9973	0.358802	0.0645161	0.0288916	0.0292565	8.92355e-05
F08G2.5	F08G2.5	779	22.6916	27.9812	1.37994	0.0622222	6.00309e-09	0.0522654	1.43199e-09
T21E8.3	pgp-8	3909	17.827	16.9028	1.00178	0.0574972	3.05339e-20	0.0628109	1.15558e-13
C17H1.7	C17H1.7	1402	4.48293	10.8507	0.219069	0.05	0.000136314	0.0213965	5.86652e-10
Y51H4A.4	zip-7	701	2.24147	2.42927	0.109534	0.05	0.0811973	0.0477855	0.0540906
F15B9.6	F15B9.6	1571	5.2509	6.72062	0.244378	0.047619	1.13198e-05	0.0385367	6.36639e-07
T19C9.8	T19C9.8	1118	3.02167	4.26491	0.137359	0.0465116	0.00527389	0.0341325	0.000362242
F22G12.1	F22G12.1	1173	4.48743	14.808	0.196378	0.0447761	0.000378208	0.0140546	1.25445e-11
F37B1.1	gst-24	717	222.432	219.297	7.92467	0.0364532	7.45582e-33	0.0382974	2.22288e-20
F19B10.13	F19B10.13	729	11.8546	13.2371	0.105327	0.00909091	8.70204e-08	0.00843274	2.43361e-08
C43D7.5	sdz-6	459	8.90043	25.2284	0	0	0.00013668	0	1.35954e-10
Y68A4A.13	Y68A4A.13	372	10.5596	10.3762	0	0	0.000191985	0	0.000168844
C08E3.7	fbxa-164	1105	1.91965	1.74658	0	0	0.010435	0	0.0126477
ZC518.4	ZC518.4	723	0	0	2.33643		0.0253998		0.0301981
